# Supplementary material for: Molecular mechanism of seed dormancy release induced by fluridone compared with cod stratification in Notopterygium incisum
Source: BMC Plant Biol. 2018 Jun 11;18:116. doi: 10.1186/s12870-018-1333-2 (PMC5996521; doi:10.1186/s12870-018-1333-2)
Supplement: Supplementary file 1 — Table S1. Summary of functional annotation of genes in N. incisum seeds. (XLSX 40668 kb) [file 12870_2018_1333_MOESM1_ESM.xlsx]

## Sheet: sheet 1
Genes	Gene Length	NR GI	NR ID	NR Score	NR Evalue	NR Description	NT GI	NT ID	NT Score	NT Evalue	NT Description	KO ID	KO Name	KO Description	Http Link	Swissprot ID	Swissprot Score	Swissprot Evalue	Swissprot Description	PFAM ID	PFAM description	Gene Ontology Biological Pathway	BP Description	Gene Ontology Molecular Function	MF Description	Gene Ontology Cellular Component	CC Description	KOG ID	KOG Description
c100_g1	390	657382893	KEH26725.1	146	5.52622e-20	disease resistance protein (TIR-NBS-LRR class), putative [Medicago truncatula]	--	--	--	--	--	--	--	--	--	--	--	--	--	--	--	--	--	--	--	--	--	--	--	657382893KEH26725.11465.52622E-20disease resistance protein (TIR-NBS-LRR class), putative [Medicago truncatula]----------------------------------------------	657382893KEH26725.11465.52622E20disease resistance protein (TIRNBSLRR class), putative [Medicago truncatula]
c100012_g1	1864	470115183	XP_004293782.1	1498	0	PREDICTED: phenylalanine--tRNA ligase, chloroplastic/mitochondrial-like [Fragaria vesca subsp. vesca]	470115182	XM_004293734.1	354	0	PREDICTED: Fragaria vesca subsp. vesca phenylalanine--tRNA ligase, chloroplastic/mitochondrial-like (LOC101296266), mRNA	K01889	FARSA, pheS	phenylalanyl-tRNA synthetase alpha chain	http://www.genome.jp/dbget-bin/www_bget?ko:K01889	Q94K73	1344	2.66826e-179	Phenylalanine--tRNA ligase, chloroplastic/mitochondrial OS=Arabidopsis thaliana GN=At3g58140 PE=2 SV=1	PF03147//PF12387//PF01409//PF00152	Ferredoxin-fold anticodon binding domain//Pestivirus NS2 peptidase//tRNA synthetases class II core domain (F)//tRNA synthetases class II (D, K and N)	GO:0006508//GO:0043039//GO:0006432//GO:0006144//GO:0000162//GO:0008033//GO:0006418//GO:0006571//GO:0009094	proteolysis//tRNA aminoacylation//phenylalanyl-tRNA aminoacylation//purine nucleobase metabolic process//tryptophan biosynthetic process//tRNA processing//tRNA aminoacylation for protein translation//tyrosine biosynthetic process//L-phenylalanine biosynthetic process	GO:0000049//GO:0004197//GO:0017111//GO:0004812//GO:0000166//GO:0003968//GO:0005524//GO:0004252//GO:0070008//GO:0004826//GO:0016817//GO:0000287	tRNA binding//cysteine-type endopeptidase activity//nucleoside-triphosphatase activity//aminoacyl-tRNA ligase activity//nucleotide binding//RNA-directed RNA polymerase activity//ATP binding//serine-type endopeptidase activity//serine-type exopeptidase activity//phenylalanine-tRNA ligase activity//hydrolase activity, acting on acid anhydrides//magnesium ion binding	GO:0005737//GO:0009328//GO:0031379	cytoplasm//phenylalanine-tRNA ligase complex//RNA-directed RNA polymerase complex	KOG2783	Phenylalanyl-tRNA synthetase	470115183XP_004293782.114980PREDICTED: phenylalanine--tRNA ligase, chloroplastic/mitochondrial-like [Fragaria vesca subsp. vesca]470115182XM_004293734.13540PREDICTED: Fragaria vesca subsp. vesca phenylalanine--tRNA ligase, chloroplastic/mitochondrial-like (LOC101296266), mRNAK01889FARSA, pheSphenylalanyl-tRNA synthetase alpha chain http://www.genome.jp/dbget-bin/www_bget?ko:K01889Q94K7313442.6682…	470115183XP_004293782.114980PREDICTED: phenylalaninetRNA ligase, chloroplastic/mitochondriallike [Fragaria vesca subsp. vesca]470115182XM_004293734.13540PREDICTED: Fragaria vesca subsp. vesca phenylalaninetRNA ligase, chloroplastic/mitochondriallike (LOC101296266), mRNAK01889FARSA, pheSphenylalanyltRNA synthetase alpha chain http://www.genome.jp/dbgetbin/www_bget?ko:K01889Q94K7313442.66826E179Phe…
c100022_g1	517	116829914	ABK27928.1	701	1.04783e-86	coronatine-insensitive 1 [Nicotiana attenuata]	697100282	XM_009592093.1	67	1.01941e-24	PREDICTED: Nicotiana tomentosiformis coronatine-insensitive protein 1 (LOC104087580), mRNA	K13463	COI-1	coronatine-insensitive protein 1	http://www.genome.jp/dbget-bin/www_bget?ko:K13463	O04197	575	5.02678e-69	Coronatine-insensitive protein 1 OS=Arabidopsis thaliana GN=COI1 PE=1 SV=1	--	--	--	--	--	--	--	--	--	--	116829914ABK27928.17011.04783E-86coronatine-insensitive 1 [Nicotiana attenuata]697100282XM_009592093.1671.01941E-24PREDICTED: Nicotiana tomentosiformis coronatine-insensitive protein 1 (LOC104087580), mRNAK13463COI-1coronatine-insensitive protein 1http://www.genome.jp/dbget-bin/www_bget?ko:K13463O041975755.02678E-69Coronatine-insensitive protein 1 OS=Arabidopsis thaliana GN=COI1 PE=1 SV=1--------…	116829914ABK27928.17011.04783E86coronatineinsensitive 1 [Nicotiana attenuata]697100282XM_009592093.1671.01941E24PREDICTED: Nicotiana tomentosiformis coronatineinsensitive protein 1 (LOC104087580), mRNAK13463COI1coronatineinsensitive protein 1http://www.genome.jp/dbgetbin/www_bget?ko:K13463O041975755.02678E69Coronatineinsensitive protein 1 OS=Arabidopsis thaliana GN=COI1 PE=1 SV=1
c100022_g2	330	157782958	ABV72393.1	343	1.65711e-36	coronatine-insensitive 1 [Hevea brasiliensis]	--	--	--	--	--	K13463	COI-1	coronatine-insensitive protein 1	http://www.genome.jp/dbget-bin/www_bget?ko:K13463	O04197	281	1.55709e-28	Coronatine-insensitive protein 1 OS=Arabidopsis thaliana GN=COI1 PE=1 SV=1	PF00646	F-box domain	--	--	GO:0005515	protein binding	--	--	--	--	157782958ABV72393.13431.65711E-36coronatine-insensitive 1 [Hevea brasiliensis]----------K13463COI-1coronatine-insensitive protein 1http://www.genome.jp/dbget-bin/www_bget?ko:K13463O041972811.55709E-28Coronatine-insensitive protein 1 OS=Arabidopsis thaliana GN=COI1 PE=1 SV=1PF00646F-box domain----GO:0005515protein binding--------	157782958ABV72393.13431.65711E36coronatineinsensitive 1 [Hevea brasiliensis]K13463COI1coronatineinsensitive protein 1http://www.genome.jp/dbgetbin/www_bget?ko:K13463O041972811.55709E28Coronatineinsensitive protein 1 OS=Arabidopsis thaliana GN=COI1 PE=1 SV=1PF00646Fbox domainGO:0005515protein binding
c100024_g1	712	604345025	EYU43664.1	388	2.54274e-40	hypothetical protein MIMGU_mgv1a001579mg [Erythranthe guttata]	--	--	--	--	--	K03549	kup	KUP system potassium uptake protein	http://www.genome.jp/dbget-bin/www_bget?ko:K03549	Q9SA05	379	8.39998e-40	Potassium transporter 10 OS=Arabidopsis thaliana GN=POT10 PE=2 SV=2	PF02705	K+ potassium transporter	GO:0006813//GO:0071805	potassium ion transport//potassium ion transmembrane transport	GO:0015079	potassium ion transmembrane transporter activity	GO:0016020	membrane	--	--	604345025EYU43664.13882.54274E-40hypothetical protein MIMGU_mgv1a001579mg [Erythranthe guttata]----------K03549kupKUP system potassium uptake proteinhttp://www.genome.jp/dbget-bin/www_bget?ko:K03549Q9SA053798.39998E-40Potassium transporter 10 OS=Arabidopsis thaliana GN=POT10 PE=2 SV=2PF02705K+ potassium transporterGO:0006813//GO:0071805potassium ion transport//potassium ion transmembrane transpor…	604345025EYU43664.13882.54274E40hypothetical protein MIMGU_mgv1a001579mg [Erythranthe guttata]K03549kupKUP system potassium uptake proteinhttp://www.genome.jp/dbgetbin/www_bget?ko:K03549Q9SA053798.39998E40Potassium transporter 10 OS=Arabidopsis thaliana GN=POT10 PE=2 SV=2PF02705K+ potassium transporterGO:0006813//GO:0071805potassium ion transport//potassium ion transmembrane transportGO:0015079po…
c100025_g1	990	--	--	--	--	--	--	--	--	--	--	--	--	--	--	--	--	--	--	PF03311	Cornichon protein	GO:0035556	intracellular signal transduction	--	--	GO:0016020	membrane	--	--	------------------------------------PF03311Cornichon proteinGO:0035556intracellular signal transduction----GO:0016020membrane----	PF03311Cornichon proteinGO:0035556intracellular signal transductionGO:0016020membrane
c100027_g1	1279	225432700	XP_002278782.1	920	2.17854e-118	PREDICTED: uncharacterized protein LOC100259691 [Vitis vinifera]	--	--	--	--	--	--	--	--	--	--	--	--	--	--	--	--	--	--	--	--	--	--	--	225432700XP_002278782.19202.17854E-118PREDICTED: uncharacterized protein LOC100259691 [Vitis vinifera]----------------------------------------------	225432700XP_002278782.19202.17854E118PREDICTED: uncharacterized protein LOC100259691 [Vitis vinifera]
c100029_g1	986	502089874	XP_004489047.1	727	2.65027e-90	PREDICTED: uncharacterized protein At3g15000, mitochondrial-like [Cicer arietinum]	590609981	XM_007021625.1	199	8.38668e-98	Theobroma cacao Cobalt ion binding (TCM_031733) mRNA, complete cds	--	--	--	--	Q9LKA5	686	3.85338e-85	Uncharacterized protein At3g15000, mitochondrial OS=Arabidopsis thaliana GN=At3g15000 PE=1 SV=1	--	--	--	--	--	--	--	--	--	--	502089874XP_004489047.17272.65027E-90PREDICTED: uncharacterized protein At3g15000, mitochondrial-like [Cicer arietinum]590609981XM_007021625.11998.38668E-98Theobroma cacao Cobalt ion binding (TCM_031733) mRNA, complete cds--------Q9LKA56863.85338E-85Uncharacterized protein At3g15000, mitochondrial OS=Arabidopsis thaliana GN=At3g15000 PE=1 SV=1--------------------	502089874XP_004489047.17272.65027E90PREDICTED: uncharacterized protein At3g15000, mitochondriallike [Cicer arietinum]590609981XM_007021625.11998.38668E98Theobroma cacao Cobalt ion binding (TCM_031733) mRNA, complete cdsQ9LKA56863.85338E85Uncharacterized protein At3g15000, mitochondrial OS=Arabidopsis thaliana GN=At3g15000 PE=1 SV=1
c100031_g1	1296	565381660	XP_006357182.1	359	1.11642e-36	PREDICTED: uncharacterized protein LOC102599410 isoform X1 [Solanum tuberosum]>gi|565381662|ref|XP_006357183.1| PREDICTED: uncharacterized protein LOC102599410 isoform X2 [Solanum tuberosum]>gi|565381664|ref|XP_006357184.1| PREDICTED: uncharacterized protein LOC102599410 isoform X3 [Solanum tuberosum]>gi|565381666|ref|XP_006357185.1| PREDICTED: uncharacterized protein LOC102599410 isoform X4 [Sol…	--	--	--	--	--	--	--	--	--	--	--	--	--	--	--	--	--	--	--	--	--	--	--	565381660XP_006357182.13591.11642E-36PREDICTED: uncharacterized protein LOC102599410 isoform X1 [Solanum tuberosum]>gi|565381662|ref|XP_006357183.1| PREDICTED: uncharacterized protein LOC102599410 isoform X2 [Solanum tuberosum]>gi|565381664|ref|XP_006357184.1| PREDICTED: uncharacterized protein LOC102599410 isoform X3 [Solanum tuberosum]>gi|565381666|ref|XP_006357185.1| PREDICTED: uncharacterized…	565381660XP_006357182.13591.11642E36PREDICTED: uncharacterized protein LOC102599410 isoform X1 [Solanum tuberosum]>gi|565381662|ref|XP_006357183.1| PREDICTED: uncharacterized protein LOC102599410 isoform X2 [Solanum tuberosum]>gi|565381664|ref|XP_006357184.1| PREDICTED: uncharacterized protein LOC102599410 isoform X3 [Solanum tuberosum]>gi|565381666|ref|XP_006357185.1| PREDICTED: uncharacterized …
c100034_g1	559	590714021	XP_007049800.1	216	1.19542e-26	GTP-binding family protein [Theobroma cacao]>gi|508702061|gb|EOX93957.1| GTP-binding family protein [Theobroma cacao]	--	--	--	--	--	K14538	NUG1, GNL3	nuclear GTP-binding protein	http://www.genome.jp/dbget-bin/www_bget?ko:K14538	Q54KS4	151	1.88848e-10	Guanine nucleotide-binding protein-like 3 homolog OS=Dictyostelium discoideum GN=gnl3 PE=3 SV=1	PF00734	Fungal cellulose binding domain	GO:0005975	carbohydrate metabolic process	GO:0030248//GO:0004553	cellulose binding//hydrolase activity, hydrolyzing O-glycosyl compounds	GO:0005576	extracellular region	KOG2484	GTPase	590714021XP_007049800.12161.19542E-26GTP-binding family protein [Theobroma cacao]>gi|508702061|gb|EOX93957.1| GTP-binding family protein [Theobroma cacao]----------K14538NUG1, GNL3nuclear GTP-binding proteinhttp://www.genome.jp/dbget-bin/www_bget?ko:K14538Q54KS41510.000000000188848Guanine nucleotide-binding protein-like 3 homolog OS=Dictyostelium discoideum GN=gnl3 PE=3 SV=1PF00734Fungal cellulos…	590714021XP_007049800.12161.19542E26GTPbinding family protein [Theobroma cacao]>gi|508702061|gb|EOX93957.1| GTPbinding family protein [Theobroma cacao]K14538NUG1, GNL3nuclear GTPbinding proteinhttp://www.genome.jp/dbgetbin/www_bget?ko:K14538Q54KS41510.000000000188848Guanine nucleotidebinding proteinlike 3 homolog OS=Dictyostelium discoideum GN=gnl3 PE=3 SV=1PF00734Fungal cellulose binding domainG…
c100035_g1	2164	225459591	XP_002285865.1	1596	0	PREDICTED: L-ascorbate peroxidase T, chloroplastic-like isoform 1 [Vitis vinifera]	385880683	JQ011381.1	577	0	Camellia sinensis chloroplast stroma ascorbate peroxidase (APX-2) mRNA, complete cds; nuclear gene for chloroplast product	K00434	E1.11.1.11	L-ascorbate peroxidase	http://www.genome.jp/dbget-bin/www_bget?ko:K00434	Q42593	1440	0	L-ascorbate peroxidase T, chloroplastic OS=Arabidopsis thaliana GN=APXT PE=2 SV=2	PF00141	Peroxidase	GO:0006804//GO:0055114//GO:0006979	peroxidase reaction//oxidation-reduction process//response to oxidative stress	GO:0004601//GO:0020037	peroxidase activity//heme binding	--	--	--	--	225459591XP_002285865.115960PREDICTED: L-ascorbate peroxidase T, chloroplastic-like isoform 1 [Vitis vinifera]385880683JQ011381.15770Camellia sinensis chloroplast stroma ascorbate peroxidase (APX-2) mRNA, complete cds; nuclear gene for chloroplast productK00434E1.11.1.11L-ascorbate peroxidase http://www.genome.jp/dbget-bin/www_bget?ko:K00434Q4259314400L-ascorbate peroxidase T, chloroplastic OS=Ar…	225459591XP_002285865.115960PREDICTED: Lascorbate peroxidase T, chloroplasticlike isoform 1 [Vitis vinifera]385880683JQ011381.15770Camellia sinensis chloroplast stroma ascorbate peroxidase (APX2) mRNA, complete cds; nuclear gene for chloroplast productK00434E1.11.1.11Lascorbate peroxidase http://www.genome.jp/dbgetbin/www_bget?ko:K00434Q4259314400Lascorbate peroxidase T, chloroplastic OS=Arabidop…
c100037_g1	325	--	--	--	--	--	341834218	JN160605.1	61	1.33127e-21	Wolffia australiana strain 7733 chloroplast, complete genome	--	--	--	--	--	--	--	--	--	--	--	--	--	--	--	--	--	--	----------341834218JN160605.1611.33127E-21Wolffia australiana strain 7733 chloroplast, complete genome------------------------------------	341834218JN160605.1611.33127E21Wolffia australiana strain 7733 chloroplast, complete genome
c100039_g1	3073	659119282	XP_008459571.1	861	2.76245e-101	PREDICTED: serine/threonine-protein phosphatase 7 long form homolog [Cucumis melo]	645280096	XM_008246811.1	42	5.04901e-10	PREDICTED: Prunus mume uncharacterized LOC103343134 (LOC103343134), mRNA	--	--	--	--	Q9LNG5	723	8.20789e-78	Serine/threonine-protein phosphatase 7 long form homolog OS=Arabidopsis thaliana GN=At1g48120 PE=2 SV=1	PF06703	Microsomal signal peptidase 25 kDa subunit (SPC25)	GO:0006465	signal peptide processing	GO:0008233	peptidase activity	GO:0005787//GO:0016021	signal peptidase complex//integral component of membrane	--	--	659119282XP_008459571.18612.76245E-101PREDICTED: serine/threonine-protein phosphatase 7 long form homolog [Cucumis melo]645280096XM_008246811.1420.000000000504901PREDICTED: Prunus mume uncharacterized LOC103343134 (LOC103343134), mRNA--------Q9LNG57238.20789E-78Serine/threonine-protein phosphatase 7 long form homolog OS=Arabidopsis thaliana GN=At1g48120 PE=2 SV=1PF06703Microsomal signal peptidase…	659119282XP_008459571.18612.76245E101PREDICTED: serine/threonineprotein phosphatase 7 long form homolog [Cucumis melo]645280096XM_008246811.1420.000000000504901PREDICTED: Prunus mume uncharacterized LOC103343134 (LOC103343134), mRNAQ9LNG57238.20789E78Serine/threonineprotein phosphatase 7 long form homolog OS=Arabidopsis thaliana GN=At1g48120 PE=2 SV=1PF06703Microsomal signal peptidase 25 kDa subu…
c100043_g1	1553	225424542	XP_002285300.1	1008	9.93977e-131	PREDICTED: uncharacterized protein LOC100267955 [Vitis vinifera]>gi|296081413|emb|CBI16846.3| unnamed protein product [Vitis vinifera]	--	--	--	--	--	--	--	--	--	--	--	--	--	PF02926	THUMP domain	--	--	GO:0003723	RNA binding	--	--	--	--	225424542XP_002285300.110089.93977E-131PREDICTED: uncharacterized protein LOC100267955 [Vitis vinifera]>gi|296081413|emb|CBI16846.3| unnamed protein product [Vitis vinifera]--------------------------PF02926THUMP domain----GO:0003723RNA binding--------	225424542XP_002285300.110089.93977E131PREDICTED: uncharacterized protein LOC100267955 [Vitis vinifera]>gi|296081413|emb|CBI16846.3| unnamed protein product [Vitis vinifera]PF02926THUMP domainGO:0003723RNA binding
c100045_g1	857	695023195	XP_009398754.1	291	8.59709e-29	PREDICTED: vacuolar protein sorting-associated protein 32 homolog 2 [Musa acuminata subsp. malaccensis]>gi|695023197|ref|XP_009398755.1| PREDICTED: vacuolar protein sorting-associated protein 32 homolog 2 [Musa acuminata subsp. malaccensis]>gi|695023199|ref|XP_009398756.1| PREDICTED: vacuolar protein sorting-associated protein 32 homolog 2 [Musa acuminata subsp. malaccensis]>gi|695023201|ref|XP_0…	697156169	XM_009588537.1	133	3.54447e-61	PREDICTED: Nicotiana tomentosiformis vacuolar protein sorting-associated protein 32 homolog 2-like (LOC104084628), mRNA	K12194	CHMP4, SNF7, VPS32	charged multivesicular body protein 4	http://www.genome.jp/dbget-bin/www_bget?ko:K12194	Q9SZE4	260	3.98713e-25	Vacuolar protein sorting-associated protein 32 homolog 2 OS=Arabidopsis thaliana GN=VPS32.2 PE=1 SV=1	PF08825//PF03357	E2 binding domain//Snf7	GO:0015031//GO:0045116	protein transport//protein neddylation	GO:0005524//GO:0016881	ATP binding//acid-amino acid ligase activity	--	--	KOG1656	Protein involved in glucose derepression and pre-vacuolar endosome protein sorting	695023195XP_009398754.12918.59709E-29PREDICTED: vacuolar protein sorting-associated protein 32 homolog 2 [Musa acuminata subsp. malaccensis]>gi|695023197|ref|XP_009398755.1| PREDICTED: vacuolar protein sorting-associated protein 32 homolog 2 [Musa acuminata subsp. malaccensis]>gi|695023199|ref|XP_009398756.1| PREDICTED: vacuolar protein sorting-associated protein 32 homolog 2 [Musa acuminata subs…	695023195XP_009398754.12918.59709E29PREDICTED: vacuolar protein sortingassociated protein 32 homolog 2 [Musa acuminata subsp. malaccensis]>gi|695023197|ref|XP_009398755.1| PREDICTED: vacuolar protein sortingassociated protein 32 homolog 2 [Musa acuminata subsp. malaccensis]>gi|695023199|ref|XP_009398756.1| PREDICTED: vacuolar protein sortingassociated protein 32 homolog 2 [Musa acuminata subsp. m…
c100049_g1	2121	697156970	XP_009587239.1	1958	0	PREDICTED: uncharacterized protein LOC104084980 [Nicotiana tomentosiformis]	697156969	XM_009588944.1	470	0	PREDICTED: Nicotiana tomentosiformis uncharacterized LOC104084980 (LOC104084980), mRNA	--	--	--	--	--	--	--	--	PF08063//PF01544//PF04612	PADR1 (NUC008) domain//CorA-like Mg2+ transporter protein//Type II secretion system (T2SS), protein M	GO:0055085//GO:0006858//GO:0030001	transmembrane transport//extracellular transport//metal ion transport	GO:0003950//GO:0046873	NAD+ ADP-ribosyltransferase activity//metal ion transmembrane transporter activity	GO:0016020//GO:0005634	membrane//nucleus	--	--	697156970XP_009587239.119580PREDICTED: uncharacterized protein LOC104084980 [Nicotiana tomentosiformis]697156969XM_009588944.14700PREDICTED: Nicotiana tomentosiformis uncharacterized LOC104084980 (LOC104084980), mRNA----------------PF08063//PF01544//PF04612PADR1 (NUC008) domain//CorA-like Mg2+ transporter protein//Type II secretion system (T2SS), protein MGO:0055085//GO:0006858//GO:0030001transme…	697156970XP_009587239.119580PREDICTED: uncharacterized protein LOC104084980 [Nicotiana tomentosiformis]697156969XM_009588944.14700PREDICTED: Nicotiana tomentosiformis uncharacterized LOC104084980 (LOC104084980), mRNAPF08063//PF01544//PF04612PADR1 (NUC008) domain//CorAlike Mg2+ transporter protein//Type II secretion system (T2SS), protein MGO:0055085//GO:0006858//GO:0030001transmembrane transport/…
c100050_g1	1624	398806220	AFP19453.1	1062	1.65529e-139	bZIP transcription factor family protein 2 [Camellia sinensis]	685345000	XM_009110442.1	79	7.13766e-31	PREDICTED: Brassica rapa uncharacterized LOC103834377 (LOC103834377), mRNA	--	--	--	--	--	--	--	--	PF02739//PF07716//PF00170	5'-3' exonuclease, N-terminal resolvase-like domain//Basic region leucine zipper//bZIP transcription factor	GO:0006355	regulation of transcription, DNA-templated	GO:0008409//GO:0043565//GO:0003677//GO:0003700	5'-3' exonuclease activity//sequence-specific DNA binding//DNA binding//sequence-specific DNA binding transcription factor activity	GO:0005667	transcription factor complex	--	--	398806220AFP19453.110621.65529E-139bZIP transcription factor family protein 2 [Camellia sinensis]685345000XM_009110442.1797.13766E-31PREDICTED: Brassica rapa uncharacterized LOC103834377 (LOC103834377), mRNA----------------PF02739//PF07716//PF001705'-3' exonuclease, N-terminal resolvase-like domain//Basic region leucine zipper//bZIP transcription factorGO:0006355regulation of transcription, DNA-t…	398806220AFP19453.110621.65529E139bZIP transcription factor family protein 2 [Camellia sinensis]685345000XM_009110442.1797.13766E31PREDICTED: Brassica rapa uncharacterized LOC103834377 (LOC103834377), mRNAPF02739//PF07716//PF001705'3' exonuclease, Nterminal resolvaselike domain//Basic region leucine zipper//bZIP transcription factorGO:0006355regulation of transcription, DNAtemplatedGO:0008409//GO…
c100051_g1	1426	697097150	XP_009619951.1	785	4.04857e-99	PREDICTED: protein vip1 [Nicotiana tomentosiformis]>gi|697097152|ref|XP_009619958.1| PREDICTED: protein vip1 [Nicotiana tomentosiformis]	--	--	--	--	--	--	--	--	--	P87216	167	7.15439e-12	Protein vip1 OS=Schizosaccharomyces pombe (strain 972 / ATCC 24843) GN=vip1 PE=1 SV=1	PF00076	RNA recognition motif. (a.k.a. RRM, RBD, or RNP domain)	--	--	GO:0003676	nucleic acid binding	--	--	--	--	697097150XP_009619951.17854.04857E-99PREDICTED: protein vip1 [Nicotiana tomentosiformis]>gi|697097152|ref|XP_009619958.1| PREDICTED: protein vip1 [Nicotiana tomentosiformis]------------------P872161670.00000000000715439Protein vip1 OS=Schizosaccharomyces pombe (strain 972 / ATCC 24843) GN=vip1 PE=1 SV=1PF00076RNA recognition motif. (a.k.a. RRM, RBD, or RNP domain)----GO:0003676nucleic acid bindin…	697097150XP_009619951.17854.04857E99PREDICTED: protein vip1 [Nicotiana tomentosiformis]>gi|697097152|ref|XP_009619958.1| PREDICTED: protein vip1 [Nicotiana tomentosiformis]P872161670.00000000000715439Protein vip1 OS=Schizosaccharomyces pombe (strain 972 / ATCC 24843) GN=vip1 PE=1 SV=1PF00076RNA recognition motif. (a.k.a. RRM, RBD, or RNP domain)GO:0003676nucleic acid binding
c100055_g1	1184	460380784	XP_004236134.1	380	6.99615e-41	PREDICTED: uncharacterized protein LOC101254182 [Solanum lycopersicum]	--	--	--	--	--	--	--	--	--	--	--	--	--	--	--	--	--	--	--	--	--	--	--	460380784XP_004236134.13806.99615E-41PREDICTED: uncharacterized protein LOC101254182 [Solanum lycopersicum]----------------------------------------------	460380784XP_004236134.13806.99615E41PREDICTED: uncharacterized protein LOC101254182 [Solanum lycopersicum]
c100058_g1	2714	604300816	EYU20566.1	1729	0	hypothetical protein MIMGU_mgv1a006480mg [Erythranthe guttata]	225438276	XM_002268589.1	474	0	PREDICTED: Vitis vinifera succinate-semialdehyde dehydrogenase (acetylating)-like (LOC100260980), mRNA	--	--	--	--	A4YGN0	653	3.77102e-75	Succinate-semialdehyde dehydrogenase (acetylating) OS=Metallosphaera sedula (strain ATCC 51363 / DSM 5348) GN=Msed_1424 PE=1 SV=1	PF00899//PF04706//PF08241//PF02254//PF03721//PF02826//PF08240//PF00107	ThiF family//Dickkopf N-terminal cysteine-rich region//Methyltransferase domain//TrkA-N domain//UDP-glucose/GDP-mannose dehydrogenase family, NAD binding domain//D-isomer specific 2-hydroxyacid dehydrogenase, NAD binding domain//Alcohol dehydrogenase GroES-like domain//Zinc-binding dehydrogenase	GO:0006813//GO:0008152//GO:0055114//GO:0007275//GO:0030178	potassium ion transport//metabolic process//oxidation-reduction process//multicellular organismal development//negative regulation of Wnt signaling pathway	GO:0016491//GO:0003824//GO:0051287//GO:0008168//GO:0048037//GO:0008270//GO:0016616	oxidoreductase activity//catalytic activity//NAD binding//methyltransferase activity//cofactor binding//zinc ion binding//oxidoreductase activity, acting on the CH-OH group of donors, NAD or NADP as acceptor	GO:0005576	extracellular region	KOG0022	Alcohol dehydrogenase, class III	604300816EYU20566.117290hypothetical protein MIMGU_mgv1a006480mg [Erythranthe guttata]225438276XM_002268589.14740PREDICTED: Vitis vinifera succinate-semialdehyde dehydrogenase (acetylating)-like (LOC100260980), mRNA--------A4YGN06533.77102E-75Succinate-semialdehyde dehydrogenase (acetylating) OS=Metallosphaera sedula (strain ATCC 51363 / DSM 5348) GN=Msed_1424 PE=1 SV=1PF00899//PF04706//PF08241//…	604300816EYU20566.117290hypothetical protein MIMGU_mgv1a006480mg [Erythranthe guttata]225438276XM_002268589.14740PREDICTED: Vitis vinifera succinatesemialdehyde dehydrogenase (acetylating)like (LOC100260980), mRNAA4YGN06533.77102E75Succinatesemialdehyde dehydrogenase (acetylating) OS=Metallosphaera sedula (strain ATCC 51363 / DSM 5348) GN=Msed_1424 PE=1 SV=1PF00899//PF04706//PF08241//PF02254//PF0…
c100058_g2	696	697150089	XP_009629256.1	347	8.62962e-38	PREDICTED: zinc finger protein CONSTANS-LIKE 2-like [Nicotiana tomentosiformis]	--	--	--	--	--	--	--	--	--	Q9LJB7	152	5.92528e-11	B-box zinc finger protein 32 OS=Arabidopsis thaliana GN=BBX32 PE=1 SV=1	PF00643//PF04546//PF05432//PF04889//PF02318//PF09026//PF04147//PF04684	B-box zinc finger//Sigma-70, non-essential region//Bone sialoprotein II (BSP-II)//Cwf15/Cwc15 cell cycle control protein//FYVE-type zinc finger//Centromere protein B dimerisation domain//Nop14-like family//BAF1 / ABF1 chromatin reorganising factor	GO:0007155//GO:0000398//GO:0006886//GO:0006352//GO:0006338//GO:0001503//GO:0006355	cell adhesion//mRNA splicing, via spliceosome//intracellular protein transport//DNA-templated transcription, initiation//chromatin remodeling//ossification//regulation of transcription, DNA-templated	GO:0017137//GO:0003700//GO:0016987//GO:0003682//GO:0008270//GO:0003677	Rab GTPase binding//sequence-specific DNA binding transcription factor activity//sigma factor activity//chromatin binding//zinc ion binding//DNA binding	GO:0000785//GO:0005576//GO:0005681//GO:0000775//GO:0032040//GO:0005622//GO:0005667//GO:0005634	chromatin//extracellular region//spliceosomal complex//chromosome, centromeric region//small-subunit processome//intracellular//transcription factor complex//nucleus	--	--	697150089XP_009629256.13478.62962E-38PREDICTED: zinc finger protein CONSTANS-LIKE 2-like [Nicotiana tomentosiformis]------------------Q9LJB71520.0000000000592528B-box zinc finger protein 32 OS=Arabidopsis thaliana GN=BBX32 PE=1 SV=1PF00643//PF04546//PF05432//PF04889//PF02318//PF09026//PF04147//PF04684B-box zinc finger//Sigma-70, non-essential region//Bone sialoprotein II (BSP-II)//Cwf15/Cwc15 cel…	697150089XP_009629256.13478.62962E38PREDICTED: zinc finger protein CONSTANSLIKE 2like [Nicotiana tomentosiformis]Q9LJB71520.0000000000592528Bbox zinc finger protein 32 OS=Arabidopsis thaliana GN=BBX32 PE=1 SV=1PF00643//PF04546//PF05432//PF04889//PF02318//PF09026//PF04147//PF04684Bbox zinc finger//Sigma70, nonessential region//Bone sialoprotein II (BSPII)//Cwf15/Cwc15 cell cycle control protein//F…
c10006_g1	643	225459148	XP_002285709.1	397	6.75611e-45	PREDICTED: ZF-HD homeobox protein At4g24660 [Vitis vinifera]	--	--	--	--	--	--	--	--	--	A2Z259	307	5.13775e-32	Zinc-finger homeodomain protein 1 OS=Oryza sativa subsp. indica GN=ZHD1 PE=3 SV=1	--	--	--	--	--	--	--	--	--	--	225459148XP_002285709.13976.75611E-45PREDICTED: ZF-HD homeobox protein At4g24660 [Vitis vinifera]------------------A2Z2593075.13775E-32Zinc-finger homeodomain protein 1 OS=Oryza sativa subsp. indica GN=ZHD1 PE=3 SV=1--------------------	225459148XP_002285709.13976.75611E45PREDICTED: ZFHD homeobox protein At4g24660 [Vitis vinifera]A2Z2593075.13775E32Zincfinger homeodomain protein 1 OS=Oryza sativa subsp. indica GN=ZHD1 PE=3 SV=1
c100062_g1	1058	643733853	KDP40696.1	730	1.25896e-93	hypothetical protein JCGZ_24695 [Jatropha curcas]	--	--	--	--	--	K03133	TAF9B, TAF9	transcription initiation factor TFIID subunit 9B	http://www.genome.jp/dbget-bin/www_bget?ko:K03133	Q9SYH2	573	1.02209e-70	Transcription initiation factor TFIID subunit 9 OS=Arabidopsis thaliana GN=TAF9 PE=1 SV=1	PF00125//PF02291	Core histone H2A/H2B/H3/H4//Transcription initiation factor IID, 31kD subunit	GO:0006352	DNA-templated transcription, initiation	GO:0003677	DNA binding	--	--	KOG3334	Transcription initiation factor TFIID, subunit TAF9 (also component of histone acetyltransferase SAGA)	643733853KDP40696.17301.25896E-93hypothetical protein JCGZ_24695 [Jatropha curcas]----------K03133TAF9B, TAF9transcription initiation factor TFIID subunit 9Bhttp://www.genome.jp/dbget-bin/www_bget?ko:K03133Q9SYH25731.02209E-70Transcription initiation factor TFIID subunit 9 OS=Arabidopsis thaliana GN=TAF9 PE=1 SV=1PF00125//PF02291Core histone H2A/H2B/H3/H4//Transcription initiation factor IID, 31k…	643733853KDP40696.17301.25896E93hypothetical protein JCGZ_24695 [Jatropha curcas]K03133TAF9B, TAF9transcription initiation factor TFIID subunit 9Bhttp://www.genome.jp/dbgetbin/www_bget?ko:K03133Q9SYH25731.02209E70Transcription initiation factor TFIID subunit 9 OS=Arabidopsis thaliana GN=TAF9 PE=1 SV=1PF00125//PF02291Core histone H2A/H2B/H3/H4//Transcription initiation factor IID, 31kD subunitGO:0…
c100063_g1	1887	694322428	XP_009352343.1	1322	4.91311e-173	PREDICTED: putative pectinesterase/pectinesterase inhibitor 28 [Pyrus x bretschneideri]	--	--	--	--	--	K01051	E3.1.1.11	pectinesterase	http://www.genome.jp/dbget-bin/www_bget?ko:K01051	Q3E8Z8	1267	2.20012e-163	Putative pectinesterase/pectinesterase inhibitor 28 OS=Arabidopsis thaliana GN=PME28 PE=2 SV=1	PF04043//PF01095	Plant invertase/pectin methylesterase inhibitor//Pectinesterase	GO:0005982//GO:0005985//GO:0042545	starch metabolic process//sucrose metabolic process//cell wall modification	GO:0004857//GO:0030599	enzyme inhibitor activity//pectinesterase activity	GO:0005618	cell wall	--	--	694322428XP_009352343.113224.91311E-173PREDICTED: putative pectinesterase/pectinesterase inhibitor 28 [Pyrus x bretschneideri]----------K01051E3.1.1.11pectinesterase http://www.genome.jp/dbget-bin/www_bget?ko:K01051Q3E8Z812672.20012E-163Putative pectinesterase/pectinesterase inhibitor 28 OS=Arabidopsis thaliana GN=PME28 PE=2 SV=1PF04043//PF01095Plant invertase/pectin methylesterase inhibitor//Pec…	694322428XP_009352343.113224.91311E173PREDICTED: putative pectinesterase/pectinesterase inhibitor 28 [Pyrus x bretschneideri]K01051E3.1.1.11pectinesterase http://www.genome.jp/dbgetbin/www_bget?ko:K01051Q3E8Z812672.20012E163Putative pectinesterase/pectinesterase inhibitor 28 OS=Arabidopsis thaliana GN=PME28 PE=2 SV=1PF04043//PF01095Plant invertase/pectin methylesterase inhibitor//PectinesteraseGO…
c100064_g1	1852	356544894	XP_003540882.1	288	5.89931e-84	PREDICTED: uncharacterized protein LOC100786509 [Glycine max]	219816705	FJ147769.1	79	8.16182e-31	Daucus carota subsp. sativus clone BAC C237E08 genomic sequence	--	--	--	--	--	--	--	--	PF09339//PF01418//PF01498//PF01445	IclR helix-turn-helix domain//Helix-turn-helix domain, rpiR family//Transposase//Viral small hydrophobic protein	GO:0015074//GO:0006355//GO:0006313	DNA integration//regulation of transcription, DNA-templated//transposition, DNA-mediated	GO:0003700//GO:0003677//GO:0004803	sequence-specific DNA binding transcription factor activity//DNA binding//transposase activity	GO:0005667//GO:0016020	transcription factor complex//membrane	--	--	356544894XP_003540882.12885.89931E-84PREDICTED: uncharacterized protein LOC100786509 [Glycine max]219816705FJ147769.1798.16182E-31Daucus carota subsp. sativus clone BAC C237E08 genomic sequence----------------PF09339//PF01418//PF01498//PF01445IclR helix-turn-helix domain//Helix-turn-helix domain, rpiR family//Transposase//Viral small hydrophobic proteinGO:0015074//GO:0006355//GO:0006313DNA integr…	356544894XP_003540882.12885.89931E84PREDICTED: uncharacterized protein LOC100786509 [Glycine max]219816705FJ147769.1798.16182E31Daucus carota subsp. sativus clone BAC C237E08 genomic sequencePF09339//PF01418//PF01498//PF01445IclR helixturnhelix domain//Helixturnhelix domain, rpiR family//Transposase//Viral small hydrophobic proteinGO:0015074//GO:0006355//GO:0006313DNA integration//regulation of t…
c100066_g1	2161	697172181	XP_009595026.1	796	6.64586e-93	PREDICTED: histone deacetylase 5 [Nicotiana tomentosiformis]	687053052	LM585475.1	43	9.82393e-11	Haemonchus placei genome assembly H_placei_MHpl1 ,scaffold HPLM_scaffold0002404	K11407	HDAC6_10	histone deacetylase 6/10	http://www.genome.jp/dbget-bin/www_bget?ko:K11407	Q8RX28	760	2.31832e-88	Histone deacetylase 5 OS=Arabidopsis thaliana GN=HDA5 PE=1 SV=1	PF00070	Pyridine nucleotide-disulphide oxidoreductase	GO:0055114	oxidation-reduction process	GO:0050660//GO:0016491	flavin adenine dinucleotide binding//oxidoreductase activity	--	--	KOG1343	Histone deacetylase complex, catalytic component HDA1	697172181XP_009595026.17966.64586E-93PREDICTED: histone deacetylase 5 [Nicotiana tomentosiformis]687053052LM585475.1430.0000000000982393Haemonchus placei genome assembly H_placei_MHpl1 ,scaffold HPLM_scaffold0002404K11407HDAC6_10histone deacetylase 6/10 http://www.genome.jp/dbget-bin/www_bget?ko:K11407Q8RX287602.31832E-88Histone deacetylase 5 OS=Arabidopsis thaliana GN=HDA5 PE=1 SV=1PF00070Pyridi…	697172181XP_009595026.17966.64586E93PREDICTED: histone deacetylase 5 [Nicotiana tomentosiformis]687053052LM585475.1430.0000000000982393Haemonchus placei genome assembly H_placei_MHpl1 ,scaffold HPLM_scaffold0002404K11407HDAC6_10histone deacetylase 6/10 http://www.genome.jp/dbgetbin/www_bget?ko:K11407Q8RX287602.31832E88Histone deacetylase 5 OS=Arabidopsis thaliana GN=HDA5 PE=1 SV=1PF00070Pyridine …
c100068_g1	1444	261865347	ACY01928.1	1790	0	hypothetical protein [Beta vulgaris]	--	--	--	--	--	--	--	--	--	P0CT43	713	3.21374e-81	Transposon Tf2-8 polyprotein OS=Schizosaccharomyces pombe (strain 972 / ATCC 24843) GN=Tf2-8 PE=3 SV=1	PF00665	Integrase core domain	GO:0015074	DNA integration	--	--	--	--	KOG0017	FOG: Transposon-encoded proteins with TYA, reverse transcriptase, integrase domains in various combinations	261865347ACY01928.117900hypothetical protein [Beta vulgaris]------------------P0CT437133.21374E-81Transposon Tf2-8 polyprotein OS=Schizosaccharomyces pombe (strain 972 / ATCC 24843) GN=Tf2-8 PE=3 SV=1PF00665Integrase core domainGO:0015074DNA integration--------KOG0017FOG: Transposon-encoded proteins with TYA, reverse transcriptase, integrase domains in various combinations	261865347ACY01928.117900hypothetical protein [Beta vulgaris]P0CT437133.21374E81Transposon Tf28 polyprotein OS=Schizosaccharomyces pombe (strain 972 / ATCC 24843) GN=Tf28 PE=3 SV=1PF00665Integrase core domainGO:0015074DNA integrationKOG0017FOG: Transposonencoded proteins with TYA, reverse transcriptase, integrase domains in various combinations
c100072_g1	1126	661892228	CDP04454.1	462	2.32752e-53	unnamed protein product [Coffea canephora]	147863662	AM472634.2	130	2.18809e-59	Vitis vinifera contig VV78X156443.8, whole genome shotgun sequence	--	--	--	--	P0DKG3	273	2.08392e-25	Probable transcription repressor OFP9 OS=Arabidopsis thaliana GN=OFP9 PE=3 SV=1	--	--	--	--	--	--	--	--	--	--	661892228CDP04454.14622.32752E-53unnamed protein product [Coffea canephora]147863662AM472634.21302.18809E-59Vitis vinifera contig VV78X156443.8, whole genome shotgun sequence--------P0DKG32732.08392E-25Probable transcription repressor OFP9 OS=Arabidopsis thaliana GN=OFP9 PE=3 SV=1--------------------	661892228CDP04454.14622.32752E53unnamed protein product [Coffea canephora]147863662AM472634.21302.18809E59Vitis vinifera contig VV78X156443.8, whole genome shotgun sequenceP0DKG32732.08392E25Probable transcription repressor OFP9 OS=Arabidopsis thaliana GN=OFP9 PE=3 SV=1
c100074_g1	823	590577296	XP_007013196.1	269	4.96898e-25	Uncharacterized protein TCM_037895 [Theobroma cacao]>gi|508783559|gb|EOY30815.1| Uncharacterized protein TCM_037895 [Theobroma cacao]	--	--	--	--	--	--	--	--	--	--	--	--	--	--	--	--	--	--	--	--	--	--	--	590577296XP_007013196.12694.96898E-25Uncharacterized protein TCM_037895 [Theobroma cacao]>gi|508783559|gb|EOY30815.1| Uncharacterized protein TCM_037895 [Theobroma cacao]----------------------------------------------	590577296XP_007013196.12694.96898E25Uncharacterized protein TCM_037895 [Theobroma cacao]>gi|508783559|gb|EOY30815.1| Uncharacterized protein TCM_037895 [Theobroma cacao]
c100075_g1	3068	359486666	XP_002274127.2	2220	0	PREDICTED: phosphoglucomutase-like [Vitis vinifera]>gi|296086013|emb|CBI31454.3| unnamed protein product [Vitis vinifera]	359486665	XM_002274091.2	643	0	PREDICTED: Vitis vinifera phosphoglucomutase-like (LOC100244432), mRNA	--	--	--	--	Q88C93	301	2.86553e-27	Phosphomannomutase/phosphoglucomutase OS=Pseudomonas putida (strain KT2440) GN=algC PE=3 SV=1	PF02880//PF02879//PF02878	Phosphoglucomutase/phosphomannomutase, alpha/beta/alpha domain III//Phosphoglucomutase/phosphomannomutase, alpha/beta/alpha domain II//Phosphoglucomutase/phosphomannomutase, alpha/beta/alpha domain I	GO:0005975	carbohydrate metabolic process	GO:0016868	intramolecular transferase activity, phosphotransferases	--	--	KOG0625	Phosphoglucomutase	359486666XP_002274127.222200PREDICTED: phosphoglucomutase-like [Vitis vinifera]>gi|296086013|emb|CBI31454.3| unnamed protein product [Vitis vinifera]359486665XM_002274091.26430PREDICTED: Vitis vinifera phosphoglucomutase-like (LOC100244432), mRNA--------Q88C933012.86553E-27Phosphomannomutase/phosphoglucomutase OS=Pseudomonas putida (strain KT2440) GN=algC PE=3 SV=1PF02880//PF02879//PF02878Phospho…	359486666XP_002274127.222200PREDICTED: phosphoglucomutaselike [Vitis vinifera]>gi|296086013|emb|CBI31454.3| unnamed protein product [Vitis vinifera]359486665XM_002274091.26430PREDICTED: Vitis vinifera phosphoglucomutaselike (LOC100244432), mRNAQ88C933012.86553E27Phosphomannomutase/phosphoglucomutase OS=Pseudomonas putida (strain KT2440) GN=algC PE=3 SV=1PF02880//PF02879//PF02878Phosphoglucomutase…
c100077_g1	1169	566166681	XP_006384469.1	1172	2.51347e-154	hypothetical protein POPTR_0004s153601g, partial [Populus trichocarpa]>gi|550341087|gb|ERP62266.1| hypothetical protein POPTR_0004s153601g, partial [Populus trichocarpa]	--	--	--	--	--	--	--	--	--	Q9LJ64	1123	7.78997e-143	Pollen-specific leucine-rich repeat extensin-like protein 1 OS=Arabidopsis thaliana GN=PEX1 PE=2 SV=1	PF13994//PF00560	PgaD-like protein//Leucine Rich Repeat	GO:0042710	biofilm formation	GO:0005515	protein binding	--	--	KOG0619	FOG: Leucine rich repeat	566166681XP_006384469.111722.51347E-154hypothetical protein POPTR_0004s153601g, partial [Populus trichocarpa]>gi|550341087|gb|ERP62266.1| hypothetical protein POPTR_0004s153601g, partial [Populus trichocarpa]------------------Q9LJ6411237.78997E-143Pollen-specific leucine-rich repeat extensin-like protein 1 OS=Arabidopsis thaliana GN=PEX1 PE=2 SV=1PF13994//PF00560PgaD-like protein//Leucine Rich Re…	566166681XP_006384469.111722.51347E154hypothetical protein POPTR_0004s153601g, partial [Populus trichocarpa]>gi|550341087|gb|ERP62266.1| hypothetical protein POPTR_0004s153601g, partial [Populus trichocarpa]Q9LJ6411237.78997E143Pollenspecific leucinerich repeat extensinlike protein 1 OS=Arabidopsis thaliana GN=PEX1 PE=2 SV=1PF13994//PF00560PgaDlike protein//Leucine Rich RepeatGO:0042710biofilm fo…
c100079_g1	1563	225423895	XP_002281709.1	1262	9.62065e-169	PREDICTED: AP2/ERF and B3 domain-containing transcription repressor TEM1-like [Vitis vinifera]	253560641	GQ227992.1	121	3.08237e-54	Camellia sinensis RAV transcription factor mRNA, complete cds	K09287	RAV	RAV-like factor	http://www.genome.jp/dbget-bin/www_bget?ko:K09287	Q9ZWM9	1033	3.87735e-135	AP2/ERF and B3 domain-containing transcription factor RAV1 OS=Arabidopsis thaliana GN=RAV1 PE=1 SV=1	PF00847//PF02362	AP2 domain//B3 DNA binding domain	GO:0006355	regulation of transcription, DNA-templated	GO:0003677//GO:0003700	DNA binding//sequence-specific DNA binding transcription factor activity	GO:0005667	transcription factor complex	--	--	225423895XP_002281709.112629.62065E-169PREDICTED: AP2/ERF and B3 domain-containing transcription repressor TEM1-like [Vitis vinifera]253560641GQ227992.11213.08237E-54Camellia sinensis RAV transcription factor mRNA, complete cdsK09287RAVRAV-like factorhttp://www.genome.jp/dbget-bin/www_bget?ko:K09287Q9ZWM910333.87735E-135AP2/ERF and B3 domain-containing transcription factor RAV1 OS=Arabidopsis tha…	225423895XP_002281709.112629.62065E169PREDICTED: AP2/ERF and B3 domaincontaining transcription repressor TEM1like [Vitis vinifera]253560641GQ227992.11213.08237E54Camellia sinensis RAV transcription factor mRNA, complete cdsK09287RAVRAVlike factorhttp://www.genome.jp/dbgetbin/www_bget?ko:K09287Q9ZWM910333.87735E135AP2/ERF and B3 domaincontaining transcription factor RAV1 OS=Arabidopsis thaliana GN…
c100079_g2	1856	225423895	XP_002281709.1	1245	9.39783e-165	PREDICTED: AP2/ERF and B3 domain-containing transcription repressor TEM1-like [Vitis vinifera]	297814779	XM_002875227.1	81	6.32336e-32	Arabidopsis lyrata subsp. lyrata hypothetical protein, mRNA	K09287	RAV	RAV-like factor	http://www.genome.jp/dbget-bin/www_bget?ko:K09287	Q9ZWM9	1035	5.00279e-134	AP2/ERF and B3 domain-containing transcription factor RAV1 OS=Arabidopsis thaliana GN=RAV1 PE=1 SV=1	PF00847//PF02362	AP2 domain//B3 DNA binding domain	GO:0006355	regulation of transcription, DNA-templated	GO:0003700//GO:0003677	sequence-specific DNA binding transcription factor activity//DNA binding	GO:0005667	transcription factor complex	--	--	225423895XP_002281709.112459.39783E-165PREDICTED: AP2/ERF and B3 domain-containing transcription repressor TEM1-like [Vitis vinifera]297814779XM_002875227.1816.32336E-32Arabidopsis lyrata subsp. lyrata hypothetical protein, mRNAK09287RAVRAV-like factorhttp://www.genome.jp/dbget-bin/www_bget?ko:K09287Q9ZWM910355.00279E-134AP2/ERF and B3 domain-containing transcription factor RAV1 OS=Arabidopsis th…	225423895XP_002281709.112459.39783E165PREDICTED: AP2/ERF and B3 domaincontaining transcription repressor TEM1like [Vitis vinifera]297814779XM_002875227.1816.32336E32Arabidopsis lyrata subsp. lyrata hypothetical protein, mRNAK09287RAVRAVlike factorhttp://www.genome.jp/dbgetbin/www_bget?ko:K09287Q9ZWM910355.00279E134AP2/ERF and B3 domaincontaining transcription factor RAV1 OS=Arabidopsis thaliana G…
c10008_g1	619	558850624	AHA91825.1	168	2.18824e-13	actin-1, partial [Rosa hybrid cultivar]	590589383	XM_007016372.1	66	4.43912e-24	Theobroma cacao Actin 3 isoform 3 (TCM_041851) mRNA, complete cds	K10355	ACTF	actin, other eukaryote	http://www.genome.jp/dbget-bin/www_bget?ko:K10355	Q24733	160	1.67333e-13	Actin (Fragment) OS=Dictyocaulus viviparus PE=2 SV=1	--	--	--	--	--	--	--	--	KOG0676	Actin and related proteins	558850624AHA91825.11680.000000000000218824actin-1, partial [Rosa hybrid cultivar]590589383XM_007016372.1664.43912E-24Theobroma cacao Actin 3 isoform 3 (TCM_041851) mRNA, complete cdsK10355ACTFactin, other eukaryotehttp://www.genome.jp/dbget-bin/www_bget?ko:K10355Q247331600.000000000000167333Actin (Fragment) OS=Dictyocaulus viviparus PE=2 SV=1----------------KOG0676Actin and related proteins	558850624AHA91825.11680.000000000000218824actin1, partial [Rosa hybrid cultivar]590589383XM_007016372.1664.43912E24Theobroma cacao Actin 3 isoform 3 (TCM_041851) mRNA, complete cdsK10355ACTFactin, other eukaryotehttp://www.genome.jp/dbgetbin/www_bget?ko:K10355Q247331600.000000000000167333Actin (Fragment) OS=Dictyocaulus viviparus PE=2 SV=1KOG0676Actin and related proteins
c100082_g1	2706	449450399	XP_004142950.1	1982	0	PREDICTED: serine/threonine protein phosphatase 2A 59 kDa regulatory subunit B' eta isoform-like [Cucumis sativus]>gi|449494490|ref|XP_004159560.1| PREDICTED: serine/threonine protein phosphatase 2A 59 kDa regulatory subunit B' eta isoform-like [Cucumis sativus]	225425905	XM_002266896.1	459	0	PREDICTED: Vitis vinifera serine/threonine protein phosphatase 2A 59 kDa regulatory subunit B' eta isoform-like (LOC100245943), mRNA	K11584	PPP2R5	serine/threonine-protein phosphatase 2A regulatory subunit B'	http://www.genome.jp/dbget-bin/www_bget?ko:K11584	Q9LU89	1809	0	Serine/threonine protein phosphatase 2A 59 kDa regulatory subunit B' eta isoform OS=Arabidopsis thaliana GN=B'ETA PE=2 SV=1	PF01603//PF03796//PF02790	Protein phosphatase 2A regulatory B subunit (B56 family)//DnaB-like helicase C terminal domain//Cytochrome C oxidase subunit II, transmembrane domain	GO:0006260//GO:0007165//GO:0022900	DNA replication//signal transduction//electron transport chain	GO:0008601//GO:0003678//GO:0005524	protein phosphatase type 2A regulator activity//DNA helicase activity//ATP binding	GO:0005657//GO:0016021//GO:0000159	replication fork//integral component of membrane//protein phosphatase type 2A complex	KOG2085	Serine/threonine protein phosphatase 2A, regulatory subunit	449450399XP_004142950.119820PREDICTED: serine/threonine protein phosphatase 2A 59 kDa regulatory subunit B' eta isoform-like [Cucumis sativus]>gi|449494490|ref|XP_004159560.1| PREDICTED: serine/threonine protein phosphatase 2A 59 kDa regulatory subunit B' eta isoform-like [Cucumis sativus]225425905XM_002266896.14590PREDICTED: Vitis vinifera serine/threonine protein phosphatase 2A 59 kDa regulator…	449450399XP_004142950.119820PREDICTED: serine/threonine protein phosphatase 2A 59 kDa regulatory subunit B' eta isoformlike [Cucumis sativus]>gi|449494490|ref|XP_004159560.1| PREDICTED: serine/threonine protein phosphatase 2A 59 kDa regulatory subunit B' eta isoformlike [Cucumis sativus]225425905XM_002266896.14590PREDICTED: Vitis vinifera serine/threonine protein phosphatase 2A 59 kDa regulatory …
c100083_g2	918	697165721	XP_009591667.1	208	1.68099e-17	PREDICTED: CASP-like protein 1F2 [Nicotiana tomentosiformis]	--	--	--	--	--	--	--	--	--	A7PHN8	189	1.17595e-15	CASP-like protein 1F1 OS=Vitis vinifera GN=VIT_17s0000g00560 PE=2 SV=2	--	--	--	--	--	--	--	--	--	--	697165721XP_009591667.12081.68099E-17PREDICTED: CASP-like protein 1F2 [Nicotiana tomentosiformis]------------------A7PHN81891.17595E-15CASP-like protein 1F1 OS=Vitis vinifera GN=VIT_17s0000g00560 PE=2 SV=2--------------------	697165721XP_009591667.12081.68099E17PREDICTED: CASPlike protein 1F2 [Nicotiana tomentosiformis]A7PHN81891.17595E15CASPlike protein 1F1 OS=Vitis vinifera GN=VIT_17s0000g00560 PE=2 SV=2
c100084_g1	620	--	--	--	--	--	--	--	--	--	--	--	--	--	--	--	--	--	--	PF06816	NOTCH protein	GO:0030154	cell differentiation	--	--	GO:0016021	integral component of membrane	--	--	------------------------------------PF06816NOTCH proteinGO:0030154cell differentiation----GO:0016021integral component of membrane----	PF06816NOTCH proteinGO:0030154cell differentiationGO:0016021integral component of membrane
c100085_g1	1379	296090328	CBI40147.3	516	6.55178e-56	unnamed protein product [Vitis vinifera]	596019681	XM_007218866.1	121	2.71417e-54	Prunus persica hypothetical protein (PRUPE_ppa001758mg) mRNA, complete cds	K00889	E2.7.1.68, PIP5K	1-phosphatidylinositol-4-phosphate 5-kinase	http://www.genome.jp/dbget-bin/www_bget?ko:K00889	Q9M1K2	428	3.43343e-44	Phosphatidylinositol 4-phosphate 5-kinase 4 OS=Arabidopsis thaliana GN=PIP5K4 PE=3 SV=1	PF01504	Phosphatidylinositol-4-phosphate 5-Kinase	GO:0046488	phosphatidylinositol metabolic process	GO:0016307	phosphatidylinositol phosphate kinase activity	--	--	KOG0229	Phosphatidylinositol-4-phosphate 5-kinase	296090328CBI40147.35166.55178E-56unnamed protein product [Vitis vinifera]596019681XM_007218866.11212.71417E-54Prunus persica hypothetical protein (PRUPE_ppa001758mg) mRNA, complete cdsK00889E2.7.1.68, PIP5K1-phosphatidylinositol-4-phosphate 5-kinase http://www.genome.jp/dbget-bin/www_bget?ko:K00889Q9M1K24283.43343E-44Phosphatidylinositol 4-phosphate 5-kinase 4 OS=Arabidopsis thaliana GN=PIP5K4 PE…	296090328CBI40147.35166.55178E56unnamed protein product [Vitis vinifera]596019681XM_007218866.11212.71417E54Prunus persica hypothetical protein (PRUPE_ppa001758mg) mRNA, complete cdsK00889E2.7.1.68, PIP5K1phosphatidylinositol4phosphate 5kinase http://www.genome.jp/dbgetbin/www_bget?ko:K00889Q9M1K24283.43343E44Phosphatidylinositol 4phosphate 5kinase 4 OS=Arabidopsis thaliana GN=PIP5K4 PE=3 SV=1PF0…
c100090_g1	1595	584294211	AHI86054.1	1464	0	enoyl-ACP reductase [Vernicia fordii]	349730776	FQ389184.1	390	0	Vitis vinifera clone SS0AEB20YJ17	K10258	TER, TSC13, CER10	very-long-chain enoyl-CoA reductase	http://www.genome.jp/dbget-bin/www_bget?ko:K10258	Q9M2U2	1366	0	Very-long-chain enoyl-CoA reductase OS=Arabidopsis thaliana GN=ECR PE=2 SV=1	PF00240//PF02544	Ubiquitin family//3-oxo-5-alpha-steroid 4-dehydrogenase	GO:0006629	lipid metabolic process	GO:0005515//GO:0016627	protein binding//oxidoreductase activity, acting on the CH-CH group of donors	GO:0005737//GO:0016021	cytoplasm//integral component of membrane	KOG1639	Steroid reductase required for elongation of the very long chain fatty acids	584294211AHI86054.114640enoyl-ACP reductase [Vernicia fordii]349730776FQ389184.13900Vitis vinifera clone SS0AEB20YJ17K10258TER, TSC13, CER10very-long-chain enoyl-CoA reductase http://www.genome.jp/dbget-bin/www_bget?ko:K10258Q9M2U213660Very-long-chain enoyl-CoA reductase OS=Arabidopsis thaliana GN=ECR PE=2 SV=1PF00240//PF02544Ubiquitin family//3-oxo-5-alpha-steroid 4-dehydrogenaseGO:0006629lipid …	584294211AHI86054.114640enoylACP reductase [Vernicia fordii]349730776FQ389184.13900Vitis vinifera clone SS0AEB20YJ17K10258TER, TSC13, CER10verylongchain enoylCoA reductase http://www.genome.jp/dbgetbin/www_bget?ko:K10258Q9M2U213660Verylongchain enoylCoA reductase OS=Arabidopsis thaliana GN=ECR PE=2 SV=1PF00240//PF02544Ubiquitin family//3oxo5alphasteroid 4dehydrogenaseGO:0006629lipid metabolic pro…
c100091_g1	2901	643709693	KDP24102.1	1593	0	hypothetical protein JCGZ_25759 [Jatropha curcas]	590690921	XM_007043579.1	215	3.21903e-106	Theobroma cacao Targeting protein for XKLP2, putative isoform 4 (TCM_008153) mRNA, complete cds	--	--	--	--	F4I2H7	1220	2.58269e-151	Protein TPX2 OS=Arabidopsis thaliana GN=TPX2 PE=1 SV=1	--	--	--	--	--	--	--	--	--	--	643709693KDP24102.115930hypothetical protein JCGZ_25759 [Jatropha curcas]590690921XM_007043579.12153.21903E-106Theobroma cacao Targeting protein for XKLP2, putative isoform 4 (TCM_008153) mRNA, complete cds--------F4I2H712202.58269E-151Protein TPX2 OS=Arabidopsis thaliana GN=TPX2 PE=1 SV=1--------------------	643709693KDP24102.115930hypothetical protein JCGZ_25759 [Jatropha curcas]590690921XM_007043579.12153.21903E106Theobroma cacao Targeting protein for XKLP2, putative isoform 4 (TCM_008153) mRNA, complete cdsF4I2H712202.58269E151Protein TPX2 OS=Arabidopsis thaliana GN=TPX2 PE=1 SV=1
c100092_g1	1364	225432286	XP_002272904.1	513	1.9666e-58	PREDICTED: uncharacterized protein LOC100242678 [Vitis vinifera]	--	--	--	--	--	--	--	--	--	--	--	--	--	PF00168	C2 domain	--	--	GO:0005515	protein binding	--	--	--	--	225432286XP_002272904.15131.9666E-58PREDICTED: uncharacterized protein LOC100242678 [Vitis vinifera]--------------------------PF00168C2 domain----GO:0005515protein binding--------	225432286XP_002272904.15131.9666E58PREDICTED: uncharacterized protein LOC100242678 [Vitis vinifera]PF00168C2 domainGO:0005515protein binding
c100094_g1	2594	645264628	XP_008237768.1	2466	0	PREDICTED: pentatricopeptide repeat-containing protein At1g71420 [Prunus mume]	--	--	--	--	--	--	--	--	--	Q9C9H9	1901	0	Pentatricopeptide repeat-containing protein At1g71420 OS=Arabidopsis thaliana GN=PCMP-H70 PE=2 SV=1	PF05399	Ectropic viral integration site 2A protein (EVI2A)	--	--	--	--	GO:0016021	integral component of membrane	--	--	645264628XP_008237768.124660PREDICTED: pentatricopeptide repeat-containing protein At1g71420 [Prunus mume]------------------Q9C9H919010Pentatricopeptide repeat-containing protein At1g71420 OS=Arabidopsis thaliana GN=PCMP-H70 PE=2 SV=1PF05399Ectropic viral integration site 2A protein (EVI2A)--------GO:0016021integral component of membrane----	645264628XP_008237768.124660PREDICTED: pentatricopeptide repeatcontaining protein At1g71420 [Prunus mume]Q9C9H919010Pentatricopeptide repeatcontaining protein At1g71420 OS=Arabidopsis thaliana GN=PCMPH70 PE=2 SV=1PF05399Ectropic viral integration site 2A protein (EVI2A)GO:0016021integral component of membrane
c100096_g1	1330	661888213	CDP08330.1	270	8.73852e-24	unnamed protein product [Coffea canephora]	566161535	XM_006385511.1	51	2.13946e-15	Populus trichocarpa hypothetical protein (POPTR_0003s08210g) mRNA, complete cds	--	--	--	--	--	--	--	--	PF03311	Cornichon protein	GO:0035556	intracellular signal transduction	--	--	GO:0016020	membrane	--	--	661888213CDP08330.12708.73852E-24unnamed protein product [Coffea canephora]566161535XM_006385511.1512.13946E-15Populus trichocarpa hypothetical protein (POPTR_0003s08210g) mRNA, complete cds----------------PF03311Cornichon proteinGO:0035556intracellular signal transduction----GO:0016020membrane----	661888213CDP08330.12708.73852E24unnamed protein product [Coffea canephora]566161535XM_006385511.1512.13946E15Populus trichocarpa hypothetical protein (POPTR_0003s08210g) mRNA, complete cdsPF03311Cornichon proteinGO:0035556intracellular signal transductionGO:0016020membrane
c100097_g1	3727	645243836	XP_008228158.1	2856	0	PREDICTED: mediator of RNA polymerase II transcription subunit 15 [Prunus mume]	--	--	--	--	--	--	--	--	--	--	--	--	--	PF12090	Spt20 family	--	--	GO:0003712	transcription cofactor activity	GO:0000124//GO:0005667	SAGA complex//transcription factor complex	--	--	645243836XP_008228158.128560PREDICTED: mediator of RNA polymerase II transcription subunit 15 [Prunus mume]--------------------------PF12090Spt20 family----GO:0003712transcription cofactor activityGO:0000124//GO:0005667SAGA complex//transcription factor complex----	645243836XP_008228158.128560PREDICTED: mediator of RNA polymerase II transcription subunit 15 [Prunus mume]PF12090Spt20 familyGO:0003712transcription cofactor activityGO:0000124//GO:0005667SAGA complex//transcription factor complex
c100099_g1	1335	661892722	CDP03880.1	709	1.13694e-86	unnamed protein product [Coffea canephora]	565372213	XM_006352629.1	102	9.57709e-44	PREDICTED: Solanum tuberosum uncharacterized LOC102598294 (LOC102598294), mRNA	--	--	--	--	Q9LJG8	143	2.4832e-08	Trihelix transcription factor ASIL2 OS=Arabidopsis thaliana GN=ASIL2 PE=2 SV=1	PF03600	Citrate transporter	GO:0055085	transmembrane transport	--	--	GO:0016021	integral component of membrane	--	--	661892722CDP03880.17091.13694E-86unnamed protein product [Coffea canephora]565372213XM_006352629.11029.57709E-44PREDICTED: Solanum tuberosum uncharacterized LOC102598294 (LOC102598294), mRNA--------Q9LJG81430.000000024832Trihelix transcription factor ASIL2 OS=Arabidopsis thaliana GN=ASIL2 PE=2 SV=1PF03600Citrate transporterGO:0055085transmembrane transport----GO:0016021integral component of membr…	661892722CDP03880.17091.13694E86unnamed protein product [Coffea canephora]565372213XM_006352629.11029.57709E44PREDICTED: Solanum tuberosum uncharacterized LOC102598294 (LOC102598294), mRNAQ9LJG81430.000000024832Trihelix transcription factor ASIL2 OS=Arabidopsis thaliana GN=ASIL2 PE=2 SV=1PF03600Citrate transporterGO:0055085transmembrane transportGO:0016021integral component of membrane
c100102_g1	2033	694395665	XP_009373151.1	563	4.64903e-64	PREDICTED: serine/arginine-rich splicing factor SC35-like [Pyrus x bretschneideri]	659089124	XM_008447118.1	189	6.3733e-92	PREDICTED: Cucumis melo serine/arginine-rich splicing factor 2-like (LOC103488401), mRNA	K12891	SFRS2	splicing factor, arginine/serine-rich 2	http://www.genome.jp/dbget-bin/www_bget?ko:K12891	Q9FMG4	527	2.96883e-59	Serine/arginine-rich splicing factor SC35 OS=Arabidopsis thaliana GN=SC35 PE=1 SV=1	PF00076	RNA recognition motif. (a.k.a. RRM, RBD, or RNP domain)	--	--	GO:0003676	nucleic acid binding	--	--	KOG4207	Predicted splicing factor, SR protein superfamily	694395665XP_009373151.15634.64903E-64PREDICTED: serine/arginine-rich splicing factor SC35-like [Pyrus x bretschneideri]659089124XM_008447118.11896.3733E-92PREDICTED: Cucumis melo serine/arginine-rich splicing factor 2-like (LOC103488401), mRNAK12891SFRS2splicing factor, arginine/serine-rich 2http://www.genome.jp/dbget-bin/www_bget?ko:K12891Q9FMG45272.96883E-59Serine/arginine-rich splicing factor …	694395665XP_009373151.15634.64903E64PREDICTED: serine/argininerich splicing factor SC35like [Pyrus x bretschneideri]659089124XM_008447118.11896.3733E92PREDICTED: Cucumis melo serine/argininerich splicing factor 2like (LOC103488401), mRNAK12891SFRS2splicing factor, arginine/serinerich 2http://www.genome.jp/dbgetbin/www_bget?ko:K12891Q9FMG45272.96883E59Serine/argininerich splicing factor SC35 OS=Ar…
c100103_g1	1300	--	--	--	--	--	--	--	--	--	--	--	--	--	--	--	--	--	--	PF00031	Cystatin domain	--	--	GO:0004869	cysteine-type endopeptidase inhibitor activity	--	--	--	--	------------------------------------PF00031Cystatin domain----GO:0004869cysteine-type endopeptidase inhibitor activity--------	PF00031Cystatin domainGO:0004869cysteinetype endopeptidase inhibitor activity
c100105_g1	884	225433243	XP_002285444.1	837	3.26505e-110	PREDICTED: eukaryotic translation initiation factor 4E-2-like [Vitis vinifera]	359477681	XM_002285408.2	219	5.70734e-109	PREDICTED: Vitis vinifera eukaryotic translation initiation factor 4E-2-like (LOC100259631), mRNA	K03259	EIF4E	translation initiation factor 4E	http://www.genome.jp/dbget-bin/www_bget?ko:K03259	P48600	723	1.06952e-93	Eukaryotic translation initiation factor isoform 4E-2 OS=Oryza sativa subsp. japonica GN=Os10g0467600 PE=2 SV=2	PF01652	Eukaryotic initiation factor 4E	GO:0006446//GO:0006413	regulation of translational initiation//translational initiation	GO:0003743//GO:0003723	translation initiation factor activity//RNA binding	GO:0005840//GO:0005737	ribosome//cytoplasm	KOG1670	Translation initiation factor 4F, cap-binding subunit (eIF-4E) and related cap-binding proteins	225433243XP_002285444.18373.26505E-110PREDICTED: eukaryotic translation initiation factor 4E-2-like [Vitis vinifera]359477681XM_002285408.22195.70734E-109PREDICTED: Vitis vinifera eukaryotic translation initiation factor 4E-2-like (LOC100259631), mRNAK03259EIF4Etranslation initiation factor 4Ehttp://www.genome.jp/dbget-bin/www_bget?ko:K03259P486007231.06952E-93Eukaryotic translation initiation fa…	225433243XP_002285444.18373.26505E110PREDICTED: eukaryotic translation initiation factor 4E2like [Vitis vinifera]359477681XM_002285408.22195.70734E109PREDICTED: Vitis vinifera eukaryotic translation initiation factor 4E2like (LOC100259631), mRNAK03259EIF4Etranslation initiation factor 4Ehttp://www.genome.jp/dbgetbin/www_bget?ko:K03259P486007231.06952E93Eukaryotic translation initiation factor iso…
c100107_g1	2747	565387417	XP_006359496.1	3572	0	PREDICTED: pyrophosphate-energized vacuolar membrane proton pump-like [Solanum tuberosum]	568840863	XM_006474322.1	1135	0	PREDICTED: Citrus sinensis pyrophosphate-energized vacuolar membrane proton pump-like (LOC102612154), transcript variant X1, mRNA	K01507	ppa	inorganic pyrophosphatase	http://www.genome.jp/dbget-bin/www_bget?ko:K01507	P21616	3489	0	Pyrophosphate-energized vacuolar membrane proton pump OS=Vigna radiata var. radiata PE=1 SV=4	PF03030//PF09066	Inorganic H+ pyrophosphatase//Beta2-adaptin appendage, C-terminal sub-domain	GO:0015992//GO:0006119//GO:0006886//GO:0016192	proton transport//oxidative phosphorylation//intracellular protein transport//vesicle-mediated transport	GO:0009678//GO:0004427	hydrogen-translocating pyrophosphatase activity//inorganic diphosphatase activity	GO:0016020//GO:0030131	membrane//clathrin adaptor complex	--	--	565387417XP_006359496.135720PREDICTED: pyrophosphate-energized vacuolar membrane proton pump-like [Solanum tuberosum]568840863XM_006474322.111350PREDICTED: Citrus sinensis pyrophosphate-energized vacuolar membrane proton pump-like (LOC102612154), transcript variant X1, mRNAK01507ppainorganic pyrophosphatase http://www.genome.jp/dbget-bin/www_bget?ko:K01507P2161634890Pyrophosphate-energized vacuol…	565387417XP_006359496.135720PREDICTED: pyrophosphateenergized vacuolar membrane proton pumplike [Solanum tuberosum]568840863XM_006474322.111350PREDICTED: Citrus sinensis pyrophosphateenergized vacuolar membrane proton pumplike (LOC102612154), transcript variant X1, mRNAK01507ppainorganic pyrophosphatase http://www.genome.jp/dbgetbin/www_bget?ko:K01507P2161634890Pyrophosphateenergized vacuolar mem…
c100108_g1	3030	225440418	XP_002269448.1	3943	0	PREDICTED: uncharacterized WD repeat-containing protein C1672.07 isoform 1 [Vitis vinifera]>gi|297740341|emb|CBI30523.3| unnamed protein product [Vitis vinifera]	225440417	XM_002269412.1	1004	0	PREDICTED: Vitis vinifera uncharacterized LOC100266615, transcript variant 1 (LOC100266615), mRNA	K14554	UTP21, WDR36	U3 small nucleolar RNA-associated protein 21	http://www.genome.jp/dbget-bin/www_bget?ko:K14554	O14053	1413	6.28362e-178	U3 small nucleolar RNA-associated protein 21 homolog OS=Schizosaccharomyces pombe (strain 972 / ATCC 24843) GN=SPCC1672.07 PE=3 SV=1	PF00400//PF04192	WD domain, G-beta repeat//Utp21 specific WD40 associated putative domain	GO:0006364	rRNA processing	GO:0005515	protein binding	GO:0032040	small-subunit processome	KOG1539	WD repeat protein	225440418XP_002269448.139430PREDICTED: uncharacterized WD repeat-containing protein C1672.07 isoform 1 [Vitis vinifera]>gi|297740341|emb|CBI30523.3| unnamed protein product [Vitis vinifera]225440417XM_002269412.110040PREDICTED: Vitis vinifera uncharacterized LOC100266615, transcript variant 1 (LOC100266615), mRNAK14554UTP21, WDR36U3 small nucleolar RNA-associated protein 21http://www.genome.jp/db…	225440418XP_002269448.139430PREDICTED: uncharacterized WD repeatcontaining protein C1672.07 isoform 1 [Vitis vinifera]>gi|297740341|emb|CBI30523.3| unnamed protein product [Vitis vinifera]225440417XM_002269412.110040PREDICTED: Vitis vinifera uncharacterized LOC100266615, transcript variant 1 (LOC100266615), mRNAK14554UTP21, WDR36U3 small nucleolar RNAassociated protein 21http://www.genome.jp/dbge…
c10011_g1	607	168007206	XP_001756299.1	621	2.79785e-79	predicted protein [Physcomitrella patens]>gi|162692338|gb|EDQ78695.1| predicted protein [Physcomitrella patens]	371922863	AK394499.1	604	0	Sus scrofa mRNA, clone: MLN010065E12, expressed in mesenteric lymph node	K02880	RP-L17e, RPL17	large subunit ribosomal protein L17e	http://www.genome.jp/dbget-bin/www_bget?ko:K02880	P18621	906	2.40982e-123	60S ribosomal protein L17 OS=Homo sapiens GN=RPL17 PE=1 SV=3	PF00237	Ribosomal protein L22p/L17e	GO:0006412//GO:0042254	translation//ribosome biogenesis	GO:0003735	structural constituent of ribosome	GO:0005840//GO:0015934	ribosome//large ribosomal subunit	KOG3353	60S ribosomal protein L22	168007206XP_001756299.16212.79785E-79predicted protein [Physcomitrella patens]>gi|162692338|gb|EDQ78695.1| predicted protein [Physcomitrella patens]371922863AK394499.16040Sus scrofa mRNA, clone: MLN010065E12, expressed in mesenteric lymph nodeK02880RP-L17e, RPL17large subunit ribosomal protein L17ehttp://www.genome.jp/dbget-bin/www_bget?ko:K02880P186219062.40982E-12360S ribosomal protein L17 OS=H…	168007206XP_001756299.16212.79785E79predicted protein [Physcomitrella patens]>gi|162692338|gb|EDQ78695.1| predicted protein [Physcomitrella patens]371922863AK394499.16040Sus scrofa mRNA, clone: MLN010065E12, expressed in mesenteric lymph nodeK02880RPL17e, RPL17large subunit ribosomal protein L17ehttp://www.genome.jp/dbgetbin/www_bget?ko:K02880P186219062.40982E12360S ribosomal protein L17 OS=Homo …
c100110_g1	1492	449450848	XP_004143174.1	376	3.78027e-38	PREDICTED: uncharacterized protein LOC101216888 [Cucumis sativus]	--	--	--	--	--	--	--	--	--	--	--	--	--	PF13851//PF10473//PF08702//PF05531//PF00769//PF00367//PF04111	Growth-arrest specific micro-tubule binding//Leucine-rich repeats of kinetochore protein Cenp-F/LEK1//Fibrinogen alpha/beta chain family//Nucleopolyhedrovirus P10 protein//Ezrin/radixin/moesin family//phosphotransferase system, EIIB//Autophagy protein Apg6	GO:0007165//GO:0048870//GO:0008643//GO:0030168//GO:0006914//GO:0051258	signal transduction//cell motility//carbohydrate transport//platelet activation//autophagy//protein polymerization	GO:0042803//GO:0005102//GO:0008982//GO:0030674//GO:0045502//GO:0008134//GO:0008092	protein homodimerization activity//receptor binding//protein-N(PI)-phosphohistidine-sugar phosphotransferase activity//protein binding, bridging//dynein binding//transcription factor binding//cytoskeletal protein binding	GO:0019028//GO:0019898//GO:0009357//GO:0031514//GO:0005577//GO:0005737//GO:0030286//GO:0005667	viral capsid//extrinsic component of membrane//protein-N(PI)-phosphohistidine-sugar phosphotransferase complex//motile cilium//fibrinogen complex//cytoplasm//dynein complex//transcription factor complex	--	--	449450848XP_004143174.13763.78027E-38PREDICTED: uncharacterized protein LOC101216888 [Cucumis sativus]--------------------------PF13851//PF10473//PF08702//PF05531//PF00769//PF00367//PF04111Growth-arrest specific micro-tubule binding//Leucine-rich repeats of kinetochore protein Cenp-F/LEK1//Fibrinogen alpha/beta chain family//Nucleopolyhedrovirus P10 protein//Ezrin/radixin/moesin family//phosphotr…	449450848XP_004143174.13763.78027E38PREDICTED: uncharacterized protein LOC101216888 [Cucumis sativus]PF13851//PF10473//PF08702//PF05531//PF00769//PF00367//PF04111Growtharrest specific microtubule binding//Leucinerich repeats of kinetochore protein CenpF/LEK1//Fibrinogen alpha/beta chain family//Nucleopolyhedrovirus P10 protein//Ezrin/radixin/moesin family//phosphotransferase system, EIIB//Autopha…
c100111_g1	1023	225426586	XP_002280081.1	657	1.53504e-82	PREDICTED: mediator of RNA polymerase II transcription subunit 10 [Vitis vinifera]	--	--	--	--	--	K15151	MED10, NUT2	mediator of RNA polymerase II transcription subunit 10	http://www.genome.jp/dbget-bin/www_bget?ko:K15151	F4HPA7	588	4.76151e-73	Mediator of RNA polymerase II transcription subunit 10b OS=Arabidopsis thaliana GN=MED10B PE=1 SV=1	PF09748	Transcription factor subunit Med10 of Mediator complex	GO:0006357	regulation of transcription from RNA polymerase II promoter	GO:0001104	RNA polymerase II transcription cofactor activity	GO:0016592	mediator complex	KOG3046	Transcription factor, subunit of SRB subcomplex of RNA polymerase II	225426586XP_002280081.16571.53504E-82PREDICTED: mediator of RNA polymerase II transcription subunit 10 [Vitis vinifera]----------K15151MED10, NUT2mediator of RNA polymerase II transcription subunit 10http://www.genome.jp/dbget-bin/www_bget?ko:K15151F4HPA75884.76151E-73Mediator of RNA polymerase II transcription subunit 10b OS=Arabidopsis thaliana GN=MED10B PE=1 SV=1PF09748Transcription factor sub…	225426586XP_002280081.16571.53504E82PREDICTED: mediator of RNA polymerase II transcription subunit 10 [Vitis vinifera]K15151MED10, NUT2mediator of RNA polymerase II transcription subunit 10http://www.genome.jp/dbgetbin/www_bget?ko:K15151F4HPA75884.76151E73Mediator of RNA polymerase II transcription subunit 10b OS=Arabidopsis thaliana GN=MED10B PE=1 SV=1PF09748Transcription factor subunit Med10 of…
c100112_g1	3757	225440175	XP_002283436.1	2140	0	PREDICTED: protein kinase and PP2C-like domain-containing protein isoform 1 [Vitis vinifera]>gi|297741696|emb|CBI32828.3| unnamed protein product [Vitis vinifera]	225440176	XM_002283407.1	628	0	PREDICTED: Vitis vinifera protein kinase and PP2C-like domain-containing protein, transcript variant 2 (LOC100253351), mRNA	--	--	--	--	Q5JJY4	1861	0	Protein kinase and PP2C-like domain-containing protein OS=Oryza sativa subsp. japonica GN=Os01g0541900 PE=2 SV=1	PF07228//PF09329//PF07714//PF00069//PF01407//PF00481	Stage II sporulation protein E (SpoIIE)//Primase zinc finger//Protein tyrosine kinase//Protein kinase domain//Geminivirus AL3 protein//Protein phosphatase 2C	GO:0006260//GO:0006468//GO:0016310//GO:0009069//GO:0016032	DNA replication//protein phosphorylation//phosphorylation//serine family amino acid metabolic process//viral process	GO:0004674//GO:0004672//GO:0003824//GO:0005524	protein serine/threonine kinase activity//protein kinase activity//catalytic activity//ATP binding	GO:0005634	nucleus	KOG0698	Serine/threonine protein phosphatase	225440175XP_002283436.121400PREDICTED: protein kinase and PP2C-like domain-containing protein isoform 1 [Vitis vinifera]>gi|297741696|emb|CBI32828.3| unnamed protein product [Vitis vinifera]225440176XM_002283407.16280PREDICTED: Vitis vinifera protein kinase and PP2C-like domain-containing protein, transcript variant 2 (LOC100253351), mRNA--------Q5JJY418610Protein kinase and PP2C-like domain-cont…	225440175XP_002283436.121400PREDICTED: protein kinase and PP2Clike domaincontaining protein isoform 1 [Vitis vinifera]>gi|297741696|emb|CBI32828.3| unnamed protein product [Vitis vinifera]225440176XM_002283407.16280PREDICTED: Vitis vinifera protein kinase and PP2Clike domaincontaining protein, transcript variant 2 (LOC100253351), mRNAQ5JJY418610Protein kinase and PP2Clike domaincontaining protein…
c100113_g1	2341	225441650	XP_002282324.1	469	4.30712e-49	PREDICTED: uncharacterized protein LOC100248614 isoform 1 [Vitis vinifera]	--	--	--	--	--	--	--	--	--	--	--	--	--	PF08022	FAD-binding domain	GO:0055114	oxidation-reduction process	GO:0016491	oxidoreductase activity	--	--	--	--	225441650XP_002282324.14694.30712E-49PREDICTED: uncharacterized protein LOC100248614 isoform 1 [Vitis vinifera]--------------------------PF08022FAD-binding domainGO:0055114oxidation-reduction processGO:0016491oxidoreductase activity--------	225441650XP_002282324.14694.30712E49PREDICTED: uncharacterized protein LOC100248614 isoform 1 [Vitis vinifera]PF08022FADbinding domainGO:0055114oxidationreduction processGO:0016491oxidoreductase activity
c100118_g1	762	587905112	EXB93303.1	222	2.53951e-18	MATE efflux family protein 1 [Morus notabilis]	--	--	--	--	--	--	--	--	--	Q9SYD6	146	2.12522e-09	MATE efflux family protein 1 OS=Arabidopsis thaliana GN=MATE PE=2 SV=2	PF02234	Cyclin-dependent kinase inhibitor	GO:0007050//GO:0045859	cell cycle arrest//regulation of protein kinase activity	GO:0004861	cyclin-dependent protein serine/threonine kinase inhibitor activity	GO:0005634	nucleus	--	--	587905112EXB93303.12222.53951E-18MATE efflux family protein 1 [Morus notabilis]------------------Q9SYD61460.00000000212522MATE efflux family protein 1 OS=Arabidopsis thaliana GN=MATE PE=2 SV=2PF02234Cyclin-dependent kinase inhibitorGO:0007050//GO:0045859cell cycle arrest//regulation of protein kinase activityGO:0004861cyclin-dependent protein serine/threonine kinase inhibitor activityGO:0005634nu…	587905112EXB93303.12222.53951E18MATE efflux family protein 1 [Morus notabilis]Q9SYD61460.00000000212522MATE efflux family protein 1 OS=Arabidopsis thaliana GN=MATE PE=2 SV=2PF02234Cyclindependent kinase inhibitorGO:0007050//GO:0045859cell cycle arrest//regulation of protein kinase activityGO:0004861cyclindependent protein serine/threonine kinase inhibitor activityGO:0005634nucleus
c100120_g1	944	209980060	ACJ04785.1	321	3.91422e-34	LEA-1 protein [Bupleurum chinense]	209980059	FJ357573.1	126	3.0512e-57	Bupleurum chinense LEA-1 protein mRNA, complete cds	--	--	--	--	--	--	--	--	PF03760	Late embryogenesis abundant (LEA) group 1	GO:0009790	embryo development	--	--	--	--	--	--	209980060ACJ04785.13213.91422E-34LEA-1 protein [Bupleurum chinense]209980059FJ357573.11263.0512E-57Bupleurum chinense LEA-1 protein mRNA, complete cds----------------PF03760Late embryogenesis abundant (LEA) group 1GO:0009790embryo development------------	209980060ACJ04785.13213.91422E34LEA1 protein [Bupleurum chinense]209980059FJ357573.11263.0512E57Bupleurum chinense LEA1 protein mRNA, complete cdsPF03760Late embryogenesis abundant (LEA) group 1GO:0009790embryo development
c100120_g2	637	82394572	ABB72375.1	176	5.1622e-14	seed maturation protein [Glycine tomentella]	--	--	--	--	--	--	--	--	--	--	--	--	--	PF03760	Late embryogenesis abundant (LEA) group 1	GO:0009790	embryo development	--	--	--	--	--	--	82394572ABB72375.11760.000000000000051622seed maturation protein [Glycine tomentella]--------------------------PF03760Late embryogenesis abundant (LEA) group 1GO:0009790embryo development------------	82394572ABB72375.11760.000000000000051622seed maturation protein [Glycine tomentella]PF03760Late embryogenesis abundant (LEA) group 1GO:0009790embryo development
c100124_g1	942	15787863	BAB68539.1	1098	6.06677e-145	(S)-reticuline oxidase-like protein [Daucus carota]	449434215	XM_004134844.1	50	5.39117e-15	PREDICTED: Cucumis sativus reticuline oxidase-like protein-like (LOC101209416), mRNA	--	--	--	--	Q8GTB6	611	1.23678e-72	Tetrahydrocannabinolic acid synthase OS=Cannabis sativa PE=1 SV=1	PF08031//PF09265	Berberine and berberine like//Cytokinin dehydrogenase 1, FAD and cytokinin binding	GO:0009690//GO:0055114	cytokinin metabolic process//oxidation-reduction process	GO:0019139//GO:0016491//GO:0050660	cytokinin dehydrogenase activity//oxidoreductase activity//flavin adenine dinucleotide binding	--	--	--	--	15787863BAB68539.110986.06677E-145(S)-reticuline oxidase-like protein [Daucus carota]449434215XM_004134844.1505.39117E-15PREDICTED: Cucumis sativus reticuline oxidase-like protein-like (LOC101209416), mRNA--------Q8GTB66111.23678E-72Tetrahydrocannabinolic acid synthase OS=Cannabis sativa PE=1 SV=1PF08031//PF09265Berberine and berberine like//Cytokinin dehydrogenase 1, FAD and cytokinin bindingGO:…	15787863BAB68539.110986.06677E145(S)reticuline oxidaselike protein [Daucus carota]449434215XM_004134844.1505.39117E15PREDICTED: Cucumis sativus reticuline oxidaselike proteinlike (LOC101209416), mRNAQ8GTB66111.23678E72Tetrahydrocannabinolic acid synthase OS=Cannabis sativa PE=1 SV=1PF08031//PF09265Berberine and berberine like//Cytokinin dehydrogenase 1, FAD and cytokinin bindingGO:0009690//GO:005…
c100126_g1	802	604319648	EYU30812.1	667	8.11268e-86	hypothetical protein MIMGU_mgv1a015733mg [Erythranthe guttata]	359475024	XM_002278653.2	219	5.15675e-109	PREDICTED: Vitis vinifera ubiquitin-conjugating enzyme E2 28-like (LOC100248604), mRNA	K06689	UBE2D_E, UBC4, UBC5	ubiquitin-conjugating enzyme E2 D/E	http://www.genome.jp/dbget-bin/www_bget?ko:K06689	P35132	642	9.37685e-83	SUMO-conjugating enzyme UBC9 OS=Arabidopsis thaliana GN=UBC9 PE=1 SV=1	PF05773//PF00179//PF05743	RWD domain//Ubiquitin-conjugating enzyme//UEV domain	GO:0006464//GO:0015031	cellular protein modification process//protein transport	GO:0005515//GO:0016881	protein binding//acid-amino acid ligase activity	--	--	KOG0417	Ubiquitin-protein ligase	604319648EYU30812.16678.11268E-86hypothetical protein MIMGU_mgv1a015733mg [Erythranthe guttata]359475024XM_002278653.22195.15675E-109PREDICTED: Vitis vinifera ubiquitin-conjugating enzyme E2 28-like (LOC100248604), mRNAK06689UBE2D_E, UBC4, UBC5ubiquitin-conjugating enzyme E2 D/E http://www.genome.jp/dbget-bin/www_bget?ko:K06689P351326429.37685E-83SUMO-conjugating enzyme UBC9 OS=Arabidopsis thalia…	604319648EYU30812.16678.11268E86hypothetical protein MIMGU_mgv1a015733mg [Erythranthe guttata]359475024XM_002278653.22195.15675E109PREDICTED: Vitis vinifera ubiquitinconjugating enzyme E2 28like (LOC100248604), mRNAK06689UBE2D_E, UBC4, UBC5ubiquitinconjugating enzyme E2 D/E http://www.genome.jp/dbgetbin/www_bget?ko:K06689P351326429.37685E83SUMOconjugating enzyme UBC9 OS=Arabidopsis thaliana GN=UB…
c100127_g1	1117	661884074	CDP12336.1	445	8.25849e-50	unnamed protein product [Coffea canephora]	--	--	--	--	--	--	--	--	--	Q9SN74	297	1.39608e-29	Transcription factor bHLH47 OS=Arabidopsis thaliana GN=BHLH47 PE=2 SV=1	PF00010//PF06005//PF10473//PF02183	Helix-loop-helix DNA-binding domain//Protein of unknown function (DUF904)//Leucine-rich repeats of kinetochore protein Cenp-F/LEK1//Homeobox associated leucine zipper	GO:0006355//GO:0000917//GO:0043093	regulation of transcription, DNA-templated//barrier septum assembly//cytokinesis by binary fission	GO:0042803//GO:0003677//GO:0046983//GO:0008134//GO:0045502	protein homodimerization activity//DNA binding//protein dimerization activity//transcription factor binding//dynein binding	GO:0005737//GO:0030286//GO:0005634//GO:0005667	cytoplasm//dynein complex//nucleus//transcription factor complex	--	--	661884074CDP12336.14458.25849E-50unnamed protein product [Coffea canephora]------------------Q9SN742971.39608E-29Transcription factor bHLH47 OS=Arabidopsis thaliana GN=BHLH47 PE=2 SV=1PF00010//PF06005//PF10473//PF02183Helix-loop-helix DNA-binding domain//Protein of unknown function (DUF904)//Leucine-rich repeats of kinetochore protein Cenp-F/LEK1//Homeobox associated leucine zipperGO:0006355//GO:…	661884074CDP12336.14458.25849E50unnamed protein product [Coffea canephora]Q9SN742971.39608E29Transcription factor bHLH47 OS=Arabidopsis thaliana GN=BHLH47 PE=2 SV=1PF00010//PF06005//PF10473//PF02183Helixloophelix DNAbinding domain//Protein of unknown function (DUF904)//Leucinerich repeats of kinetochore protein CenpF/LEK1//Homeobox associated leucine zipperGO:0006355//GO:0000917//GO:0043093regula…
c100129_g1	1233	604299728	EYU19571.1	497	1.48384e-55	hypothetical protein MIMGU_mgv1a008219mg [Erythranthe guttata]	--	--	--	--	--	K14563	NOP1, FBL	rRNA 2'-O-methyltransferase fibrillarin	http://www.genome.jp/dbget-bin/www_bget?ko:K14563	Q9FEF8	473	1.07012e-53	Probable mediator of RNA polymerase II transcription subunit 36b OS=Arabidopsis thaliana GN=MED36B PE=1 SV=1	PF01269	Fibrillarin	GO:0006364//GO:0008033	rRNA processing//tRNA processing	GO:0003723//GO:0008168	RNA binding//methyltransferase activity	--	--	KOG1596	Fibrillarin and related nucleolar RNA-binding proteins	604299728EYU19571.14971.48384E-55hypothetical protein MIMGU_mgv1a008219mg [Erythranthe guttata]----------K14563NOP1, FBLrRNA 2'-O-methyltransferase fibrillarin http://www.genome.jp/dbget-bin/www_bget?ko:K14563Q9FEF84731.07012E-53Probable mediator of RNA polymerase II transcription subunit 36b OS=Arabidopsis thaliana GN=MED36B PE=1 SV=1PF01269FibrillarinGO:0006364//GO:0008033rRNA processing//tRNA …	604299728EYU19571.14971.48384E55hypothetical protein MIMGU_mgv1a008219mg [Erythranthe guttata]K14563NOP1, FBLrRNA 2'Omethyltransferase fibrillarin http://www.genome.jp/dbgetbin/www_bget?ko:K14563Q9FEF84731.07012E53Probable mediator of RNA polymerase II transcription subunit 36b OS=Arabidopsis thaliana GN=MED36B PE=1 SV=1PF01269FibrillarinGO:0006364//GO:0008033rRNA processing//tRNA processingGO:00…
c100130_g1	749	--	--	--	--	--	321172955	HM585106.1	36	2.57312e-07	Glycine max CLE08 protein gene, complete cds	--	--	--	--	--	--	--	--	--	--	--	--	--	--	--	--	--	--	----------321172955HM585106.1360.000000257312Glycine max CLE08 protein gene, complete cds------------------------------------	321172955HM585106.1360.000000257312Glycine max CLE08 protein gene, complete cds
c100132_g1	1955	697184186	XP_009601118.1	1554	0	PREDICTED: zinc finger CCCH domain-containing protein 37 isoform X2 [Nicotiana tomentosiformis]	590613912	XM_007022740.1	308	4.31852e-158	Theobroma cacao Floral homeotic protein isoform 3 (TCM_033706) mRNA, complete cds	--	--	--	--	Q941Q3	1292	1.44471e-169	Zinc finger CCCH domain-containing protein 37 OS=Arabidopsis thaliana GN=HUA1 PE=1 SV=1	PF00642//PF00612//PF05550//PF01439	Zinc finger C-x8-C-x5-C-x3-H type (and similar)//IQ calmodulin-binding motif//Pestivirus Npro endopeptidase C53//Metallothionein	GO:0019082//GO:0016032	viral protein processing//viral process	GO:0046872//GO:0005515	metal ion binding//protein binding	--	--	--	--	697184186XP_009601118.115540PREDICTED: zinc finger CCCH domain-containing protein 37 isoform X2 [Nicotiana tomentosiformis]590613912XM_007022740.13084.31852E-158Theobroma cacao Floral homeotic protein isoform 3 (TCM_033706) mRNA, complete cds--------Q941Q312921.44471E-169Zinc finger CCCH domain-containing protein 37 OS=Arabidopsis thaliana GN=HUA1 PE=1 SV=1PF00642//PF00612//PF05550//PF01439Zinc f…	697184186XP_009601118.115540PREDICTED: zinc finger CCCH domaincontaining protein 37 isoform X2 [Nicotiana tomentosiformis]590613912XM_007022740.13084.31852E158Theobroma cacao Floral homeotic protein isoform 3 (TCM_033706) mRNA, complete cdsQ941Q312921.44471E169Zinc finger CCCH domaincontaining protein 37 OS=Arabidopsis thaliana GN=HUA1 PE=1 SV=1PF00642//PF00612//PF05550//PF01439Zinc finger Cx8Cx5…
c100133_g1	1700	661895149	CDP00954.1	1421	0	unnamed protein product [Coffea canephora]	590596390	XM_007018261.1	192	1.14154e-93	Theobroma cacao Oxidoreductase, zinc-binding dehydrogenase family protein, putative (TCM_034568) mRNA, complete cds	--	--	--	--	Q4PJX1	244	1.07879e-20	Protein odr-4 homolog OS=Mus musculus GN=Odr4 PE=2 SV=2	PF02724	CDC45-like protein	GO:0006270	DNA replication initiation	--	--	--	--	KOG4703	Uncharacterized conserved protein	661895149CDP00954.114210unnamed protein product [Coffea canephora]590596390XM_007018261.11921.14154E-93Theobroma cacao Oxidoreductase, zinc-binding dehydrogenase family protein, putative (TCM_034568) mRNA, complete cds--------Q4PJX12441.07879E-20Protein odr-4 homolog OS=Mus musculus GN=Odr4 PE=2 SV=2PF02724CDC45-like proteinGO:0006270DNA replication initiation--------KOG4703Uncharacterized conser…	661895149CDP00954.114210unnamed protein product [Coffea canephora]590596390XM_007018261.11921.14154E93Theobroma cacao Oxidoreductase, zincbinding dehydrogenase family protein, putative (TCM_034568) mRNA, complete cdsQ4PJX12441.07879E20Protein odr4 homolog OS=Mus musculus GN=Odr4 PE=2 SV=2PF02724CDC45like proteinGO:0006270DNA replication initiationKOG4703Uncharacterized conserved protein
c100134_g1	3181	697094011	XP_009593677.1	1987	0	PREDICTED: protein STRUBBELIG-RECEPTOR FAMILY 3 isoform X2 [Nicotiana tomentosiformis]	697094012	XM_009595443.1	265	5.6671e-134	PREDICTED: Nicotiana tomentosiformis protein STRUBBELIG-RECEPTOR FAMILY 3 (LOC104090084), transcript variant X6, mRNA	--	--	--	--	Q06BH3	1563	0	Protein STRUBBELIG-RECEPTOR FAMILY 1 OS=Arabidopsis thaliana GN=SRF1 PE=2 SV=2	PF00069//PF07714//PF02480//PF05478//PF00560	Protein kinase domain//Protein tyrosine kinase//Alphaherpesvirus glycoprotein E//Prominin//Leucine Rich Repeat	GO:0006468	protein phosphorylation	GO:0005524//GO:0004672//GO:0005515	ATP binding//protein kinase activity//protein binding	GO:0016021//GO:0016020	integral component of membrane//membrane	--	--	697094011XP_009593677.119870PREDICTED: protein STRUBBELIG-RECEPTOR FAMILY 3 isoform X2 [Nicotiana tomentosiformis]697094012XM_009595443.12655.6671E-134PREDICTED: Nicotiana tomentosiformis protein STRUBBELIG-RECEPTOR FAMILY 3 (LOC104090084), transcript variant X6, mRNA--------Q06BH315630Protein STRUBBELIG-RECEPTOR FAMILY 1 OS=Arabidopsis thaliana GN=SRF1 PE=2 SV=2PF00069//PF07714//PF02480//PF05478…	697094011XP_009593677.119870PREDICTED: protein STRUBBELIGRECEPTOR FAMILY 3 isoform X2 [Nicotiana tomentosiformis]697094012XM_009595443.12655.6671E134PREDICTED: Nicotiana tomentosiformis protein STRUBBELIGRECEPTOR FAMILY 3 (LOC104090084), transcript variant X6, mRNAQ06BH315630Protein STRUBBELIGRECEPTOR FAMILY 1 OS=Arabidopsis thaliana GN=SRF1 PE=2 SV=2PF00069//PF07714//PF02480//PF05478//PF00560Pro…
c100135_g1	3193	359485845	XP_002268128.2	2917	0	PREDICTED: uncharacterized protein sll1770-like [Vitis vinifera]	359485844	XM_002268092.2	800	0	PREDICTED: Vitis vinifera uncharacterized LOC100252764 (LOC100252764), mRNA	--	--	--	--	P73627	1445	0	Uncharacterized protein sll1770 OS=Synechocystis sp. (strain PCC 6803 / Kazusa) GN=sll1770 PE=3 SV=1	--	--	--	--	--	--	--	--	KOG1235	Predicted unusual protein kinase	359485845XP_002268128.229170PREDICTED: uncharacterized protein sll1770-like [Vitis vinifera]359485844XM_002268092.28000PREDICTED: Vitis vinifera uncharacterized LOC100252764 (LOC100252764), mRNA--------P7362714450Uncharacterized protein sll1770 OS=Synechocystis sp. (strain PCC 6803 / Kazusa) GN=sll1770 PE=3 SV=1----------------KOG1235Predicted unusual protein kinase	359485845XP_002268128.229170PREDICTED: uncharacterized protein sll1770like [Vitis vinifera]359485844XM_002268092.28000PREDICTED: Vitis vinifera uncharacterized LOC100252764 (LOC100252764), mRNAP7362714450Uncharacterized protein sll1770 OS=Synechocystis sp. (strain PCC 6803 / Kazusa) GN=sll1770 PE=3 SV=1KOG1235Predicted unusual protein kinase
c100136_g1	1351	225439057	XP_002265743.1	869	2.04964e-112	PREDICTED: probable U3 small nucleolar RNA-associated protein 11 [Vitis vinifera]>gi|239056174|emb|CAQ58608.1| unknown gene [Vitis vinifera]>gi|239056194|emb|CAQ58632.1| unknown protein / putative CGI-94 protein [Vitis vinifera]>gi|296085811|emb|CBI31135.3| unnamed protein product [Vitis vinifera]	359480972	XM_002265707.2	199	1.16022e-97	PREDICTED: Vitis vinifera probable U3 small nucleolar RNA-associated protein 11-like (LOC100255309), mRNA	K14769	UTP11	U3 small nucleolar RNA-associated protein 11	http://www.genome.jp/dbget-bin/www_bget?ko:K14769	Q8S1Z1	793	1.05306e-101	Probable U3 small nucleolar RNA-associated protein 11 OS=Oryza sativa subsp. japonica GN=Os01g0810000 PE=2 SV=2	PF03998//PF15291	Utp11 protein//Dermcidin, antibiotic peptide	GO:0031640//GO:0006364	killing of cells of other organism//rRNA processing	GO:0008233	peptidase activity	GO:0005576//GO:0032040	extracellular region//small-subunit processome	KOG3237	Uncharacterized conserved protein	225439057XP_002265743.18692.04964E-112PREDICTED: probable U3 small nucleolar RNA-associated protein 11 [Vitis vinifera]>gi|239056174|emb|CAQ58608.1| unknown gene [Vitis vinifera]>gi|239056194|emb|CAQ58632.1| unknown protein / putative CGI-94 protein [Vitis vinifera]>gi|296085811|emb|CBI31135.3| unnamed protein product [Vitis vinifera]359480972XM_002265707.21991.16022E-97PREDICTED: Vitis vinifera …	225439057XP_002265743.18692.04964E112PREDICTED: probable U3 small nucleolar RNAassociated protein 11 [Vitis vinifera]>gi|239056174|emb|CAQ58608.1| unknown gene [Vitis vinifera]>gi|239056194|emb|CAQ58632.1| unknown protein / putative CGI94 protein [Vitis vinifera]>gi|296085811|emb|CBI31135.3| unnamed protein product [Vitis vinifera]359480972XM_002265707.21991.16022E97PREDICTED: Vitis vinifera prob…
c100139_g1	231	297741905	CBI33340.3	316	1.16789e-32	unnamed protein product [Vitis vinifera]	--	--	--	--	--	--	--	--	--	Q9LVP0	270	3.79216e-27	Probable leucine-rich repeat receptor-like protein kinase At5g63930 OS=Arabidopsis thaliana GN=At5g63930 PE=2 SV=1	PF07714//PF00069	Protein tyrosine kinase//Protein kinase domain	GO:0006468	protein phosphorylation	GO:0005524//GO:0004672	ATP binding//protein kinase activity	--	--	--	--	297741905CBI33340.33161.16789E-32unnamed protein product [Vitis vinifera]------------------Q9LVP02703.79216E-27Probable leucine-rich repeat receptor-like protein kinase At5g63930 OS=Arabidopsis thaliana GN=At5g63930 PE=2 SV=1PF07714//PF00069Protein tyrosine kinase//Protein kinase domainGO:0006468protein phosphorylationGO:0005524//GO:0004672ATP binding//protein kinase activity--------	297741905CBI33340.33161.16789E32unnamed protein product [Vitis vinifera]Q9LVP02703.79216E27Probable leucinerich repeat receptorlike protein kinase At5g63930 OS=Arabidopsis thaliana GN=At5g63930 PE=2 SV=1PF07714//PF00069Protein tyrosine kinase//Protein kinase domainGO:0006468protein phosphorylationGO:0005524//GO:0004672ATP binding//protein kinase activity
c100140_g1	1709	225440801	XP_002281777.1	907	2.39544e-114	PREDICTED: mRNA-decapping enzyme-like protein [Vitis vinifera]>gi|297740156|emb|CBI30338.3| unnamed protein product [Vitis vinifera]	255579370	XM_002530484.1	213	2.43219e-105	Ricinus communis conserved hypothetical protein, mRNA	K12611	DCP1B	mRNA-decapping enzyme 1B	http://www.genome.jp/dbget-bin/www_bget?ko:K12611	Q9SJF3	647	1.02162e-76	mRNA-decapping enzyme-like protein OS=Arabidopsis thaliana GN=At1g08370 PE=1 SV=2	--	--	--	--	--	--	--	--	KOG2868	Decapping enzyme complex component DCP1	225440801XP_002281777.19072.39544E-114PREDICTED: mRNA-decapping enzyme-like protein [Vitis vinifera]>gi|297740156|emb|CBI30338.3| unnamed protein product [Vitis vinifera]255579370XM_002530484.12132.43219E-105Ricinus communis conserved hypothetical protein, mRNAK12611DCP1BmRNA-decapping enzyme 1B http://www.genome.jp/dbget-bin/www_bget?ko:K12611Q9SJF36471.02162E-76mRNA-decapping enzyme-like protei…	225440801XP_002281777.19072.39544E114PREDICTED: mRNAdecapping enzymelike protein [Vitis vinifera]>gi|297740156|emb|CBI30338.3| unnamed protein product [Vitis vinifera]255579370XM_002530484.12132.43219E105Ricinus communis conserved hypothetical protein, mRNAK12611DCP1BmRNAdecapping enzyme 1B http://www.genome.jp/dbgetbin/www_bget?ko:K12611Q9SJF36471.02162E76mRNAdecapping enzymelike protein OS=Arab…
c100141_g1	513	--	--	--	--	--	--	--	--	--	--	--	--	--	--	--	--	--	--	PF10541	Nuclear envelope localisation domain	--	--	GO:0003779	actin binding	GO:0016021	integral component of membrane	--	--	------------------------------------PF10541Nuclear envelope localisation domain----GO:0003779actin bindingGO:0016021integral component of membrane----	PF10541Nuclear envelope localisation domainGO:0003779actin bindingGO:0016021integral component of membrane
c100146_g1	1701	--	--	--	--	--	--	--	--	--	--	--	--	--	--	--	--	--	--	PF00220	Neurohypophysial hormones, N-terminal Domain	GO:0007218	neuropeptide signaling pathway	GO:0005185	neurohypophyseal hormone activity	GO:0005576	extracellular region	--	--	------------------------------------PF00220Neurohypophysial hormones, N-terminal DomainGO:0007218neuropeptide signaling pathwayGO:0005185neurohypophyseal hormone activityGO:0005576extracellular region----	PF00220Neurohypophysial hormones, Nterminal DomainGO:0007218neuropeptide signaling pathwayGO:0005185neurohypophyseal hormone activityGO:0005576extracellular region
c100147_g1	1329	225441886	XP_002284342.1	1591	0	PREDICTED: transcription initiation factor IIB-2 [Vitis vinifera]>gi|297739630|emb|CBI29812.3| unnamed protein product [Vitis vinifera]	460407593	XM_004249189.1	479	0	PREDICTED: Solanum lycopersicum transcription initiation factor IIB-2-like (LOC101246877), mRNA	K03124	TFIIB, GTF2B, SUA7, tfb	transcription initiation factor TFIIB	http://www.genome.jp/dbget-bin/www_bget?ko:K03124	Q9SS44	1568	0	Transcription initiation factor IIB-2 OS=Arabidopsis thaliana GN=TFIIB2 PE=2 SV=1	PF01667//PF00382	Ribosomal protein S27//Transcription factor TFIIB repeat	GO:0006352//GO:0042254//GO:0006412//GO:0006355	DNA-templated transcription, initiation//ribosome biogenesis//translation//regulation of transcription, DNA-templated	GO:0008270//GO:0017025//GO:0003735	zinc ion binding//TBP-class protein binding//structural constituent of ribosome	GO:0005622//GO:0005840	intracellular//ribosome	KOG1597	Transcription initiation factor TFIIB	225441886XP_002284342.115910PREDICTED: transcription initiation factor IIB-2 [Vitis vinifera]>gi|297739630|emb|CBI29812.3| unnamed protein product [Vitis vinifera]460407593XM_004249189.14790PREDICTED: Solanum lycopersicum transcription initiation factor IIB-2-like (LOC101246877), mRNAK03124TFIIB, GTF2B, SUA7, tfbtranscription initiation factor TFIIBhttp://www.genome.jp/dbget-bin/www_bget?ko:K0312…	225441886XP_002284342.115910PREDICTED: transcription initiation factor IIB2 [Vitis vinifera]>gi|297739630|emb|CBI29812.3| unnamed protein product [Vitis vinifera]460407593XM_004249189.14790PREDICTED: Solanum lycopersicum transcription initiation factor IIB2like (LOC101246877), mRNAK03124TFIIB, GTF2B, SUA7, tfbtranscription initiation factor TFIIBhttp://www.genome.jp/dbgetbin/www_bget?ko:K03124Q9S…
c100149_g1	2497	587893220	EXB81774.1	927	1.12983e-124	hypothetical protein L484_001349 [Morus notabilis]	565398420	XM_006364711.1	270	7.36894e-137	PREDICTED: Solanum tuberosum cyclin-T1-5-like (LOC102605502), transcript variant X2, mRNA	K15188	CCNT	cyclin T	http://www.genome.jp/dbget-bin/www_bget?ko:K15188	Q2QQS5	932	1.53807e-113	Cyclin-T1-4 OS=Oryza sativa subsp. japonica GN=CYCT1-1 PE=2 SV=1	PF02852	Pyridine nucleotide-disulphide oxidoreductase, dimerisation domain	GO:0055114//GO:0045454	oxidation-reduction process//cell redox homeostasis	--	--	--	--	KOG0834	CDK9 kinase-activating protein cyclin T	587893220EXB81774.19271.12983E-124hypothetical protein L484_001349 [Morus notabilis]565398420XM_006364711.12707.36894E-137PREDICTED: Solanum tuberosum cyclin-T1-5-like (LOC102605502), transcript variant X2, mRNAK15188CCNTcyclin Thttp://www.genome.jp/dbget-bin/www_bget?ko:K15188Q2QQS59321.53807E-113Cyclin-T1-4 OS=Oryza sativa subsp. japonica GN=CYCT1-1 PE=2 SV=1PF02852Pyridine nucleotide-disulphid…	587893220EXB81774.19271.12983E124hypothetical protein L484_001349 [Morus notabilis]565398420XM_006364711.12707.36894E137PREDICTED: Solanum tuberosum cyclinT15like (LOC102605502), transcript variant X2, mRNAK15188CCNTcyclin Thttp://www.genome.jp/dbgetbin/www_bget?ko:K15188Q2QQS59321.53807E113CyclinT14 OS=Oryza sativa subsp. japonica GN=CYCT11 PE=2 SV=1PF02852Pyridine nucleotidedisulphide oxidoredu…
c100153_g1	1287	--	--	--	--	--	--	--	--	--	--	--	--	--	--	--	--	--	--	PF04316//PF00161	Anti-sigma-28 factor, FlgM//Ribosome inactivating protein	GO:0017148//GO:0045892	negative regulation of translation//negative regulation of transcription, DNA-templated	GO:0030598	rRNA N-glycosylase activity	--	--	--	--	------------------------------------PF04316//PF00161Anti-sigma-28 factor, FlgM//Ribosome inactivating proteinGO:0017148//GO:0045892negative regulation of translation//negative regulation of transcription, DNA-templatedGO:0030598rRNA N-glycosylase activity--------	PF04316//PF00161Antisigma28 factor, FlgM//Ribosome inactivating proteinGO:0017148//GO:0045892negative regulation of translation//negative regulation of transcription, DNAtemplatedGO:0030598rRNA Nglycosylase activity
c100155_g1	1169	359495710	XP_003635067.1	767	1.28148e-97	PREDICTED: uncharacterized protein LOC100246768 isoform 1 [Vitis vinifera]>gi|297745662|emb|CBI40873.3| unnamed protein product [Vitis vinifera]	255567466	XM_002524667.1	127	1.0581e-57	Ricinus communis conserved hypothetical protein, mRNA	--	--	--	--	--	--	--	--	--	--	--	--	--	--	--	--	--	--	359495710XP_003635067.17671.28148E-97PREDICTED: uncharacterized protein LOC100246768 isoform 1 [Vitis vinifera]>gi|297745662|emb|CBI40873.3| unnamed protein product [Vitis vinifera]255567466XM_002524667.11271.0581E-57Ricinus communis conserved hypothetical protein, mRNA------------------------------------	359495710XP_003635067.17671.28148E97PREDICTED: uncharacterized protein LOC100246768 isoform 1 [Vitis vinifera]>gi|297745662|emb|CBI40873.3| unnamed protein product [Vitis vinifera]255567466XM_002524667.11271.0581E57Ricinus communis conserved hypothetical protein, mRNA
c100156_g2	1759	661897811	CDO97778.1	2129	0	unnamed protein product [Coffea canephora]	225441954	XM_002263790.1	735	0	PREDICTED: Vitis vinifera 26S proteasome regulatory subunit (LOC100233125), mRNA	K03061	PSMC2, RPT1	26S proteasome regulatory subunit T1	http://www.genome.jp/dbget-bin/www_bget?ko:K03061	Q9SSB5	2112	0	26S protease regulatory subunit 7 homolog A OS=Arabidopsis thaliana GN=RPT1A PE=1 SV=1	PF06414//PF06068//PF01695//PF05496//PF07728//PF00910//PF01078//PF07726//PF02562//PF07724//PF00004//PF00125//PF01637	Zeta toxin//TIP49 C-terminus//IstB-like ATP binding protein//Holliday junction DNA helicase ruvB N-terminus//AAA domain (dynein-related subfamily)//RNA helicase//Magnesium chelatase, subunit ChlI//ATPase family associated with various cellular activities (AAA)//PhoH-like protein//AAA domain (Cdc48 subfamily)//ATPase family associated with various cellular activities (AAA)//Core histone H2A/H2B/H3…	GO:0015995//GO:0015994//GO:0006281//GO:0015979//GO:0006310	chlorophyll biosynthetic process//chlorophyll metabolic process//DNA repair//photosynthesis//DNA recombination	GO:0016887//GO:0016851//GO:0003724//GO:0003678//GO:0016301//GO:0003677//GO:0005524//GO:0003723//GO:0009378	ATPase activity//magnesium chelatase activity//RNA helicase activity//DNA helicase activity//kinase activity//DNA binding//ATP binding//RNA binding//four-way junction helicase activity	GO:0009379//GO:0010007//GO:0005657	Holliday junction helicase complex//magnesium chelatase complex//replication fork	KOG0729	26S proteasome regulatory complex, ATPase RPT1	661897811CDO97778.121290unnamed protein product [Coffea canephora]225441954XM_002263790.17350PREDICTED: Vitis vinifera 26S proteasome regulatory subunit (LOC100233125), mRNAK03061PSMC2, RPT126S proteasome regulatory subunit T1http://www.genome.jp/dbget-bin/www_bget?ko:K03061Q9SSB52112026S protease regulatory subunit 7 homolog A OS=Arabidopsis thaliana GN=RPT1A PE=1 SV=1PF06414//PF06068//PF01695//…	661897811CDO97778.121290unnamed protein product [Coffea canephora]225441954XM_002263790.17350PREDICTED: Vitis vinifera 26S proteasome regulatory subunit (LOC100233125), mRNAK03061PSMC2, RPT126S proteasome regulatory subunit T1http://www.genome.jp/dbgetbin/www_bget?ko:K03061Q9SSB52112026S protease regulatory subunit 7 homolog A OS=Arabidopsis thaliana GN=RPT1A PE=1 SV=1PF06414//PF06068//PF01695//P…
c100156_g3	1758	460392523	XP_004241865.1	2033	0	PREDICTED: 26S protease regulatory subunit 7 homolog A-like [Solanum lycopersicum]	403044336	NM_001255756.2	696	0	Glycine max 26S protease regulatory subunit 7-like (LOC100796358), mRNA	K03061	PSMC2, RPT1	26S proteasome regulatory subunit T1	http://www.genome.jp/dbget-bin/www_bget?ko:K03061	O64982	2018	0	26S protease regulatory subunit 7 OS=Prunus persica GN=RPT1 PE=1 SV=1	PF01078//PF00910//PF07728//PF05496//PF01695//PF06068//PF06414//PF01637//PF00125//PF00004//PF07724//PF02562//PF07726	Magnesium chelatase, subunit ChlI//RNA helicase//AAA domain (dynein-related subfamily)//Holliday junction DNA helicase ruvB N-terminus//IstB-like ATP binding protein//TIP49 C-terminus//Zeta toxin//Archaeal ATPase//Core histone H2A/H2B/H3/H4//ATPase family associated with various cellular activities (AAA)//AAA domain (Cdc48 subfamily)//PhoH-like protein//ATPase family associated with various cellu…	GO:0006281//GO:0015994//GO:0015995//GO:0015979//GO:0006310	DNA repair//chlorophyll metabolic process//chlorophyll biosynthetic process//photosynthesis//DNA recombination	GO:0003724//GO:0016851//GO:0016887//GO:0003678//GO:0003677//GO:0016301//GO:0009378//GO:0003723//GO:0005524	RNA helicase activity//magnesium chelatase activity//ATPase activity//DNA helicase activity//DNA binding//kinase activity//four-way junction helicase activity//RNA binding//ATP binding	GO:0009379//GO:0005657//GO:0010007	Holliday junction helicase complex//replication fork//magnesium chelatase complex	KOG0729	26S proteasome regulatory complex, ATPase RPT1	460392523XP_004241865.120330PREDICTED: 26S protease regulatory subunit 7 homolog A-like [Solanum lycopersicum]403044336NM_001255756.26960Glycine max 26S protease regulatory subunit 7-like (LOC100796358), mRNAK03061PSMC2, RPT126S proteasome regulatory subunit T1http://www.genome.jp/dbget-bin/www_bget?ko:K03061O649822018026S protease regulatory subunit 7 OS=Prunus persica GN=RPT1 PE=1 SV=1PF01078//…	460392523XP_004241865.120330PREDICTED: 26S protease regulatory subunit 7 homolog Alike [Solanum lycopersicum]403044336NM_001255756.26960Glycine max 26S protease regulatory subunit 7like (LOC100796358), mRNAK03061PSMC2, RPT126S proteasome regulatory subunit T1http://www.genome.jp/dbgetbin/www_bget?ko:K03061O649822018026S protease regulatory subunit 7 OS=Prunus persica GN=RPT1 PE=1 SV=1PF01078//PF0…
c100157_g1	1895	566210444	XP_006372310.1	1652	0	hypothetical protein POPTR_0017s00430g [Populus trichocarpa]>gi|550318924|gb|ERP50107.1| hypothetical protein POPTR_0017s00430g [Populus trichocarpa]	255585274	XM_002533291.1	418	0	Ricinus communis serine/threonine-protein kinase rio2, putative, mRNA	K07179	RIOK2	RIO kinase 2	http://www.genome.jp/dbget-bin/www_bget?ko:K07179	Q54T05	999	4.65786e-126	Serine/threonine-protein kinase rio2 OS=Dictyostelium discoideum GN=rio2 PE=3 SV=1	PF06293//PF06220//PF01163//PF00069//PF09202	Lipopolysaccharide kinase (Kdo/WaaP) family//U1 zinc finger//RIO1 family//Protein kinase domain//Rio2, N-terminal	GO:0016310//GO:0009069//GO:0009103//GO:0006468	phosphorylation//serine family amino acid metabolic process//lipopolysaccharide biosynthetic process//protein phosphorylation	GO:0003824//GO:0005524//GO:0004674//GO:0008270//GO:0004672//GO:0016773	catalytic activity//ATP binding//protein serine/threonine kinase activity//zinc ion binding//protein kinase activity//phosphotransferase activity, alcohol group as acceptor	GO:0016020	membrane	KOG2268	Serine/threonine protein kinase	566210444XP_006372310.116520hypothetical protein POPTR_0017s00430g [Populus trichocarpa]>gi|550318924|gb|ERP50107.1| hypothetical protein POPTR_0017s00430g [Populus trichocarpa]255585274XM_002533291.14180Ricinus communis serine/threonine-protein kinase rio2, putative, mRNAK07179RIOK2RIO kinase 2 http://www.genome.jp/dbget-bin/www_bget?ko:K07179Q54T059994.65786E-126Serine/threonine-protein kinase …	566210444XP_006372310.116520hypothetical protein POPTR_0017s00430g [Populus trichocarpa]>gi|550318924|gb|ERP50107.1| hypothetical protein POPTR_0017s00430g [Populus trichocarpa]255585274XM_002533291.14180Ricinus communis serine/threonineprotein kinase rio2, putative, mRNAK07179RIOK2RIO kinase 2 http://www.genome.jp/dbgetbin/www_bget?ko:K07179Q54T059994.65786E126Serine/threonineprotein kinase rio2…
c100158_g1	1219	697129779	XP_009618950.1	927	1.55217e-121	PREDICTED: 20 kDa chaperonin, chloroplastic-like [Nicotiana tomentosiformis]	357479372	XM_003609924.1	183	8.18508e-89	Medicago truncatula 20 kDa chaperonin (MTR_4g124910) mRNA, complete cds	K04078	groES, HSPE1	chaperonin GroES	http://www.genome.jp/dbget-bin/www_bget?ko:K04078	O65282	867	3.9717e-113	20 kDa chaperonin, chloroplastic OS=Arabidopsis thaliana GN=CPN21 PE=1 SV=2	PF00166	Chaperonin 10 Kd subunit	GO:0006457	protein folding	--	--	GO:0005737	cytoplasm	KOG1641	Mitochondrial chaperonin	697129779XP_009618950.19271.55217E-121PREDICTED: 20 kDa chaperonin, chloroplastic-like [Nicotiana tomentosiformis]357479372XM_003609924.11838.18508E-89Medicago truncatula 20 kDa chaperonin (MTR_4g124910) mRNA, complete cdsK04078groES, HSPE1chaperonin GroEShttp://www.genome.jp/dbget-bin/www_bget?ko:K04078O652828673.9717E-11320 kDa chaperonin, chloroplastic OS=Arabidopsis thaliana GN=CPN21 PE=1 SV=…	697129779XP_009618950.19271.55217E121PREDICTED: 20 kDa chaperonin, chloroplasticlike [Nicotiana tomentosiformis]357479372XM_003609924.11838.18508E89Medicago truncatula 20 kDa chaperonin (MTR_4g124910) mRNA, complete cdsK04078groES, HSPE1chaperonin GroEShttp://www.genome.jp/dbgetbin/www_bget?ko:K04078O652828673.9717E11320 kDa chaperonin, chloroplastic OS=Arabidopsis thaliana GN=CPN21 PE=1 SV=2PF00…
c100159_g1	533	571540018	XP_006601387.1	149	1.83633e-09	PREDICTED: uncharacterized protein LOC102661841 [Glycine max]	--	--	--	--	--	--	--	--	--	--	--	--	--	--	--	--	--	--	--	--	--	--	--	571540018XP_006601387.11490.00000000183633PREDICTED: uncharacterized protein LOC102661841 [Glycine max]----------------------------------------------	571540018XP_006601387.11490.00000000183633PREDICTED: uncharacterized protein LOC102661841 [Glycine max]
c10016_g1	1062	566165695	XP_002305854.2	618	1.16222e-70	hypothetical protein POPTR_0004s09180g [Populus trichocarpa]>gi|566165697|ref|XP_006384174.1| hypothetical protein POPTR_0004s09180g [Populus trichocarpa]>gi|550340647|gb|EEE86365.2| hypothetical protein POPTR_0004s09180g [Populus trichocarpa]>gi|550340648|gb|ERP61971.1| hypothetical protein POPTR_0004s09180g [Populus trichocarpa]	645269489	XM_008241801.1	61	4.68515e-21	PREDICTED: Prunus mume histone deacetylase 5 (LOC103338585), mRNA	K11407	HDAC6_10	histone deacetylase 6/10	http://www.genome.jp/dbget-bin/www_bget?ko:K11407	Q8RX28	503	9.27236e-56	Histone deacetylase 5 OS=Arabidopsis thaliana GN=HDA5 PE=1 SV=1	PF03523	Macrophage scavenger receptor	GO:0006898//GO:0007165	receptor-mediated endocytosis//signal transduction	GO:0005044	scavenger receptor activity	GO:0016020	membrane	--	--	566165695XP_002305854.26181.16222E-70hypothetical protein POPTR_0004s09180g [Populus trichocarpa]>gi|566165697|ref|XP_006384174.1| hypothetical protein POPTR_0004s09180g [Populus trichocarpa]>gi|550340647|gb|EEE86365.2| hypothetical protein POPTR_0004s09180g [Populus trichocarpa]>gi|550340648|gb|ERP61971.1| hypothetical protein POPTR_0004s09180g [Populus trichocarpa]645269489XM_008241801.1614.685…	566165695XP_002305854.26181.16222E70hypothetical protein POPTR_0004s09180g [Populus trichocarpa]>gi|566165697|ref|XP_006384174.1| hypothetical protein POPTR_0004s09180g [Populus trichocarpa]>gi|550340647|gb|EEE86365.2| hypothetical protein POPTR_0004s09180g [Populus trichocarpa]>gi|550340648|gb|ERP61971.1| hypothetical protein POPTR_0004s09180g [Populus trichocarpa]645269489XM_008241801.1614.6851…
c100161_g1	1666	225442075	XP_002271630.1	1382	1.33506e-180	PREDICTED: uncharacterized protein LOC100244700 [Vitis vinifera]>gi|297742983|emb|CBI35850.3| unnamed protein product [Vitis vinifera]	--	--	--	--	--	--	--	--	--	Q54DU5	210	4.86355e-16	von Willebrand factor A domain-containing protein DDB_G0292028 OS=Dictyostelium discoideum GN=DDB_G0292028 PE=3 SV=1	--	--	--	--	--	--	--	--	--	--	225442075XP_002271630.113821.33506E-180PREDICTED: uncharacterized protein LOC100244700 [Vitis vinifera]>gi|297742983|emb|CBI35850.3| unnamed protein product [Vitis vinifera]------------------Q54DU52104.86355E-16von Willebrand factor A domain-containing protein DDB_G0292028 OS=Dictyostelium discoideum GN=DDB_G0292028 PE=3 SV=1--------------------	225442075XP_002271630.113821.33506E180PREDICTED: uncharacterized protein LOC100244700 [Vitis vinifera]>gi|297742983|emb|CBI35850.3| unnamed protein product [Vitis vinifera]Q54DU52104.86355E16von Willebrand factor A domaincontaining protein DDB_G0292028 OS=Dictyostelium discoideum GN=DDB_G0292028 PE=3 SV=1
c100162_g1	617	--	--	--	--	--	--	--	--	--	--	--	--	--	--	--	--	--	--	PF00342	Phosphoglucose isomerase	GO:0006098//GO:0006096//GO:0006094//GO:0005985//GO:0005982	pentose-phosphate shunt//glycolytic process//gluconeogenesis//sucrose metabolic process//starch metabolic process	GO:0004347	glucose-6-phosphate isomerase activity	--	--	--	--	------------------------------------PF00342Phosphoglucose isomeraseGO:0006098//GO:0006096//GO:0006094//GO:0005985//GO:0005982pentose-phosphate shunt//glycolytic process//gluconeogenesis//sucrose metabolic process//starch metabolic processGO:0004347glucose-6-phosphate isomerase activity--------	PF00342Phosphoglucose isomeraseGO:0006098//GO:0006096//GO:0006094//GO:0005985//GO:0005982pentosephosphate shunt//glycolytic process//gluconeogenesis//sucrose metabolic process//starch metabolic processGO:0004347glucose6phosphate isomerase activity
c100165_g1	1128	657381625	KEH25596.1	156	3.7599e-09	beta-D-glucoside glucohydrolase [Medicago truncatula]	595841334	XM_007208128.1	45	3.9093e-12	Prunus persica hypothetical protein (PRUPE_ppa020836mg) mRNA, complete cds	--	--	--	--	--	--	--	--	--	--	--	--	--	--	--	--	--	--	657381625KEH25596.11560.0000000037599beta-D-glucoside glucohydrolase [Medicago truncatula]595841334XM_007208128.1450.0000000000039093Prunus persica hypothetical protein (PRUPE_ppa020836mg) mRNA, complete cds------------------------------------	657381625KEH25596.11560.0000000037599betaDglucoside glucohydrolase [Medicago truncatula]595841334XM_007208128.1450.0000000000039093Prunus persica hypothetical protein (PRUPE_ppa020836mg) mRNA, complete cds
c100170_g1	972	565368599	XP_006350931.1	740	7.63775e-95	PREDICTED: mitochondrial acidic protein mam33-like [Solanum tuberosum]	460409008	XM_004249885.1	136	8.68287e-63	PREDICTED: Solanum lycopersicum uncharacterized LOC101257423 (LOC101257423), mRNA	--	--	--	--	O94675	137	3.54949e-08	Mitochondrial acidic protein mam33 OS=Schizosaccharomyces pombe (strain 972 / ATCC 24843) GN=SPBC776.07 PE=3 SV=1	PF02330	Mitochondrial glycoprotein	--	--	--	--	GO:0005759	mitochondrial matrix	KOG2536	MAM33, mitochondrial matrix glycoprotein	565368599XP_006350931.17407.63775E-95PREDICTED: mitochondrial acidic protein mam33-like [Solanum tuberosum]460409008XM_004249885.11368.68287E-63PREDICTED: Solanum lycopersicum uncharacterized LOC101257423 (LOC101257423), mRNA--------O946751370.0000000354949Mitochondrial acidic protein mam33 OS=Schizosaccharomyces pombe (strain 972 / ATCC 24843) GN=SPBC776.07 PE=3 SV=1PF02330Mitochondrial glycopro…	565368599XP_006350931.17407.63775E95PREDICTED: mitochondrial acidic protein mam33like [Solanum tuberosum]460409008XM_004249885.11368.68287E63PREDICTED: Solanum lycopersicum uncharacterized LOC101257423 (LOC101257423), mRNAO946751370.0000000354949Mitochondrial acidic protein mam33 OS=Schizosaccharomyces pombe (strain 972 / ATCC 24843) GN=SPBC776.07 PE=3 SV=1PF02330Mitochondrial glycoproteinGO:0005…
c100172_g1	660	604327447	EYU33253.1	172	5.58156e-12	hypothetical protein MIMGU_mgv1a001505mg [Erythranthe guttata]	--	--	--	--	--	K16911	DDX21	ATP-dependent RNA helicase DDX21	http://www.genome.jp/dbget-bin/www_bget?ko:K16911	--	--	--	--	PF00098	Zinc knuckle	--	--	GO:0003676//GO:0008270	nucleic acid binding//zinc ion binding	--	--	--	--	604327447EYU33253.11720.00000000000558156hypothetical protein MIMGU_mgv1a001505mg [Erythranthe guttata]----------K16911DDX21ATP-dependent RNA helicase DDX21 http://www.genome.jp/dbget-bin/www_bget?ko:K16911--------PF00098Zinc knuckle----GO:0003676//GO:0008270nucleic acid binding//zinc ion binding--------	604327447EYU33253.11720.00000000000558156hypothetical protein MIMGU_mgv1a001505mg [Erythranthe guttata]K16911DDX21ATPdependent RNA helicase DDX21 http://www.genome.jp/dbgetbin/www_bget?ko:K16911PF00098Zinc knuckleGO:0003676//GO:0008270nucleic acid binding//zinc ion binding
c100172_g2	677	604327447	EYU33253.1	172	5.87627e-12	hypothetical protein MIMGU_mgv1a001505mg [Erythranthe guttata]	--	--	--	--	--	K16911	DDX21	ATP-dependent RNA helicase DDX21	http://www.genome.jp/dbget-bin/www_bget?ko:K16911	--	--	--	--	PF00098	Zinc knuckle	--	--	GO:0008270//GO:0003676	zinc ion binding//nucleic acid binding	--	--	--	--	604327447EYU33253.11720.00000000000587627hypothetical protein MIMGU_mgv1a001505mg [Erythranthe guttata]----------K16911DDX21ATP-dependent RNA helicase DDX21 http://www.genome.jp/dbget-bin/www_bget?ko:K16911--------PF00098Zinc knuckle----GO:0008270//GO:0003676zinc ion binding//nucleic acid binding--------	604327447EYU33253.11720.00000000000587627hypothetical protein MIMGU_mgv1a001505mg [Erythranthe guttata]K16911DDX21ATPdependent RNA helicase DDX21 http://www.genome.jp/dbgetbin/www_bget?ko:K16911PF00098Zinc knuckleGO:0008270//GO:0003676zinc ion binding//nucleic acid binding
c100173_g1	856	14423646	P92918.1	714	2.12598e-92	RecName: Full=Major allergen Api g 1, isoallergen 2; AltName: Full=Allergen Api g 1.0201; AltName: Allergen=Api g 1 [Apium graveolens]>gi|1769847|emb|CAA99992.1| Api g 1.0201 allergen [Apium graveolens]	6706003	Z75662.2	330	1.08975e-170	Apium graveolens mRNA for Api g 1.0201 allergen	--	--	--	--	P92918	714	3.61421e-93	Major allergen Api g 1, isoallergen 2 OS=Apium graveolens PE=1 SV=1	PF00407	Pathogenesis-related protein Bet v I family	GO:0009607//GO:0006952	response to biotic stimulus//defense response	--	--	--	--	--	--	14423646P92918.17142.12598E-92RecName: Full=Major allergen Api g 1, isoallergen 2; AltName: Full=Allergen Api g 1.0201; AltName: Allergen=Api g 1 [Apium graveolens]>gi|1769847|emb|CAA99992.1| Api g 1.0201 allergen [Apium graveolens]6706003Z75662.23301.08975E-170Apium graveolens mRNA for Api g 1.0201 allergen--------P929187143.61421E-93Major allergen Api g 1, isoallergen 2 OS=Apium graveolens PE=1…	14423646P92918.17142.12598E92RecName: Full=Major allergen Api g 1, isoallergen 2; AltName: Full=Allergen Api g 1.0201; AltName: Allergen=Api g 1 [Apium graveolens]>gi|1769847|emb|CAA99992.1| Api g 1.0201 allergen [Apium graveolens]6706003Z75662.23301.08975E170Apium graveolens mRNA for Api g 1.0201 allergenP929187143.61421E93Major allergen Api g 1, isoallergen 2 OS=Apium graveolens PE=1 SV=1PF0040…
c100174_g1	2008	604299844	EYU19687.1	1019	1.4065e-129	hypothetical protein MIMGU_mgv1a007784mg [Erythranthe guttata]	697115113	XM_009613187.1	280	1.63033e-142	PREDICTED: Nicotiana tomentosiformis polyadenylate-binding protein-interacting protein 11-like (LOC104104968), mRNA	--	--	--	--	Q9LPI5	960	5.99823e-122	Polyadenylate-binding protein-interacting protein 11 OS=Arabidopsis thaliana GN=CID11 PE=2 SV=1	PF00076	RNA recognition motif. (a.k.a. RRM, RBD, or RNP domain)	--	--	GO:0003676	nucleic acid binding	--	--	KOG4676	Splicing factor, arginine/serine-rich	604299844EYU19687.110191.4065E-129hypothetical protein MIMGU_mgv1a007784mg [Erythranthe guttata]697115113XM_009613187.12801.63033E-142PREDICTED: Nicotiana tomentosiformis polyadenylate-binding protein-interacting protein 11-like (LOC104104968), mRNA--------Q9LPI59605.99823E-122Polyadenylate-binding protein-interacting protein 11 OS=Arabidopsis thaliana GN=CID11 PE=2 SV=1PF00076RNA recognition mot…	604299844EYU19687.110191.4065E129hypothetical protein MIMGU_mgv1a007784mg [Erythranthe guttata]697115113XM_009613187.12801.63033E142PREDICTED: Nicotiana tomentosiformis polyadenylatebinding proteininteracting protein 11like (LOC104104968), mRNAQ9LPI59605.99823E122Polyadenylatebinding proteininteracting protein 11 OS=Arabidopsis thaliana GN=CID11 PE=2 SV=1PF00076RNA recognition motif. (a.k.a. RRM,…
c100177_g1	334	--	--	--	--	--	--	--	--	--	--	--	--	--	--	--	--	--	--	PF00560	Leucine Rich Repeat	--	--	GO:0005515	protein binding	--	--	--	--	------------------------------------PF00560Leucine Rich Repeat----GO:0005515protein binding--------	PF00560Leucine Rich RepeatGO:0005515protein binding
c100185_g1	1438	643721055	KDP31319.1	1075	1.43565e-142	hypothetical protein JCGZ_11695 [Jatropha curcas]	571450832	XM_003522949.2	295	5.31804e-151	PREDICTED: Glycine max plant intracellular Ras-group-related LRR protein 7-like (LOC100792498), mRNA	--	--	--	--	B9F655	838	1.26083e-107	Plant intracellular Ras-group-related LRR protein 7 OS=Oryza sativa subsp. japonica GN=IRL7 PE=2 SV=1	PF08998//PF00560	Bacterial epsilon antitoxin//Leucine Rich Repeat	GO:0006955//GO:0031342//GO:0009636	immune response//negative regulation of cell killing//response to toxic substance	GO:0015643//GO:0005515	toxic substance binding//protein binding	GO:0019814	immunoglobulin complex	KOG0619	FOG: Leucine rich repeat	643721055KDP31319.110751.43565E-142hypothetical protein JCGZ_11695 [Jatropha curcas]571450832XM_003522949.22955.31804E-151PREDICTED: Glycine max plant intracellular Ras-group-related LRR protein 7-like (LOC100792498), mRNA--------B9F6558381.26083E-107Plant intracellular Ras-group-related LRR protein 7 OS=Oryza sativa subsp. japonica GN=IRL7 PE=2 SV=1PF08998//PF00560Bacterial epsilon antitoxin//Le…	643721055KDP31319.110751.43565E142hypothetical protein JCGZ_11695 [Jatropha curcas]571450832XM_003522949.22955.31804E151PREDICTED: Glycine max plant intracellular Rasgrouprelated LRR protein 7like (LOC100792498), mRNAB9F6558381.26083E107Plant intracellular Rasgrouprelated LRR protein 7 OS=Oryza sativa subsp. japonica GN=IRL7 PE=2 SV=1PF08998//PF00560Bacterial epsilon antitoxin//Leucine Rich Repea…
c100187_g1	1053	359491254	XP_002280029.2	222	3.74731e-18	PREDICTED: putative cyclic nucleotide-gated ion channel 18, partial [Vitis vinifera]	--	--	--	--	--	K05391	CNGF	cyclic nucleotide gated channel, other eukaryote	http://www.genome.jp/dbget-bin/www_bget?ko:K05391	Q9LEQ3	201	9.7273e-16	Putative cyclic nucleotide-gated ion channel 18 OS=Arabidopsis thaliana GN=CNGC18 PE=3 SV=1	--	--	--	--	--	--	--	--	--	--	359491254XP_002280029.22223.74731E-18PREDICTED: putative cyclic nucleotide-gated ion channel 18, partial [Vitis vinifera]----------K05391CNGFcyclic nucleotide gated channel, other eukaryotehttp://www.genome.jp/dbget-bin/www_bget?ko:K05391Q9LEQ32019.7273E-16Putative cyclic nucleotide-gated ion channel 18 OS=Arabidopsis thaliana GN=CNGC18 PE=3 SV=1--------------------	359491254XP_002280029.22223.74731E18PREDICTED: putative cyclic nucleotidegated ion channel 18, partial [Vitis vinifera]K05391CNGFcyclic nucleotide gated channel, other eukaryotehttp://www.genome.jp/dbgetbin/www_bget?ko:K05391Q9LEQ32019.7273E16Putative cyclic nucleotidegated ion channel 18 OS=Arabidopsis thaliana GN=CNGC18 PE=3 SV=1
c10019_g1	206	--	--	--	--	--	545863427	XR_306894.1	203	9.16689e-101	PREDICTED: Sus scrofa uncharacterized LOC102164095 (LOC102164095), misc_RNA	--	--	--	--	Q14264	161	7.30171e-13	Endogenous retrovirus group 3 member 1 Env polyprotein OS=Homo sapiens GN=ERV3-1 PE=1 SV=2	--	--	--	--	--	--	--	--	--	--	----------545863427XR_306894.12039.16689E-101PREDICTED: Sus scrofa uncharacterized LOC102164095 (LOC102164095), misc_RNA--------Q142641610.000000000000730171Endogenous retrovirus group 3 member 1 Env polyprotein OS=Homo sapiens GN=ERV3-1 PE=1 SV=2--------------------	545863427XR_306894.12039.16689E101PREDICTED: Sus scrofa uncharacterized LOC102164095 (LOC102164095), misc_RNAQ142641610.000000000000730171Endogenous retrovirus group 3 member 1 Env polyprotein OS=Homo sapiens GN=ERV31 PE=1 SV=2
c100190_g1	3072	695035680	XP_009405264.1	561	9.25697e-57	PREDICTED: uncharacterized protein LOC103988463 [Musa acuminata subsp. malaccensis]	--	--	--	--	--	--	--	--	--	--	--	--	--	PF00607	gag gene protein p24 (core nucleocapsid protein)	GO:0016032	viral process	--	--	--	--	--	--	695035680XP_009405264.15619.25697E-57PREDICTED: uncharacterized protein LOC103988463 [Musa acuminata subsp. malaccensis]--------------------------PF00607gag gene protein p24 (core nucleocapsid protein)GO:0016032viral process------------	695035680XP_009405264.15619.25697E57PREDICTED: uncharacterized protein LOC103988463 [Musa acuminata subsp. malaccensis]PF00607gag gene protein p24 (core nucleocapsid protein)GO:0016032viral process
c100194_g1	1192	566147979	XP_002299564.2	233	9.21576e-20	hypothetical protein POPTR_0001s08730g [Populus trichocarpa]>gi|550346853|gb|EEE84369.2| hypothetical protein POPTR_0001s08730g [Populus trichocarpa]	--	--	--	--	--	--	--	--	--	--	--	--	--	--	--	--	--	--	--	--	--	--	--	566147979XP_002299564.22339.21576E-20hypothetical protein POPTR_0001s08730g [Populus trichocarpa]>gi|550346853|gb|EEE84369.2| hypothetical protein POPTR_0001s08730g [Populus trichocarpa]----------------------------------------------	566147979XP_002299564.22339.21576E20hypothetical protein POPTR_0001s08730g [Populus trichocarpa]>gi|550346853|gb|EEE84369.2| hypothetical protein POPTR_0001s08730g [Populus trichocarpa]
c100199_g1	1756	697141274	XP_009624749.1	707	6.94384e-84	PREDICTED: rRNA biogenesis protein rrp36 [Nicotiana tomentosiformis]	--	--	--	--	--	--	--	--	--	--	--	--	--	PF05764//PF00076	YL1 nuclear protein//RNA recognition motif. (a.k.a. RRM, RBD, or RNP domain)	GO:0006355	regulation of transcription, DNA-templated	GO:0003676	nucleic acid binding	GO:0005634	nucleus	--	--	697141274XP_009624749.17076.94384E-84PREDICTED: rRNA biogenesis protein rrp36 [Nicotiana tomentosiformis]--------------------------PF05764//PF00076YL1 nuclear protein//RNA recognition motif. (a.k.a. RRM, RBD, or RNP domain)GO:0006355regulation of transcription, DNA-templatedGO:0003676nucleic acid bindingGO:0005634nucleus----	697141274XP_009624749.17076.94384E84PREDICTED: rRNA biogenesis protein rrp36 [Nicotiana tomentosiformis]PF05764//PF00076YL1 nuclear protein//RNA recognition motif. (a.k.a. RRM, RBD, or RNP domain)GO:0006355regulation of transcription, DNAtemplatedGO:0003676nucleic acid bindingGO:0005634nucleus
c1002_g1	379	359476018	XP_002280997.2	150	1.11553e-09	PREDICTED: DDB1- and CUL4-associated factor homolog 1-like [Vitis vinifera]	--	--	--	--	--	--	--	--	--	--	--	--	--	--	--	--	--	--	--	--	--	--	--	359476018XP_002280997.21500.00000000111553PREDICTED: DDB1- and CUL4-associated factor homolog 1-like [Vitis vinifera]----------------------------------------------	359476018XP_002280997.21500.00000000111553PREDICTED: DDB1 and CUL4associated factor homolog 1like [Vitis vinifera]
c100200_g2	1123	--	--	--	--	--	--	--	--	--	--	--	--	--	--	--	--	--	--	PF00516	Envelope glycoprotein GP120	--	--	--	--	GO:0019031	viral envelope	--	--	------------------------------------PF00516Envelope glycoprotein GP120--------GO:0019031viral envelope----	PF00516Envelope glycoprotein GP120GO:0019031viral envelope
c100202_g1	1414	661893491	CDP03300.1	364	1.33991e-36	unnamed protein product [Coffea canephora]	695036543	XM_009407458.1	47	3.81212e-13	PREDICTED: Musa acuminata subsp. malaccensis transcription factor bHLH68-like (LOC103988813), transcript variant X2, mRNA	--	--	--	--	Q8S3D1	193	1.7874e-14	Transcription factor bHLH68 OS=Arabidopsis thaliana GN=BHLH68 PE=2 SV=2	PF04281	Mitochondrial import receptor subunit Tom22	GO:0006886	intracellular protein transport	--	--	GO:0005741	mitochondrial outer membrane	--	--	661893491CDP03300.13641.33991E-36unnamed protein product [Coffea canephora]695036543XM_009407458.1470.000000000000381212PREDICTED: Musa acuminata subsp. malaccensis transcription factor bHLH68-like (LOC103988813), transcript variant X2, mRNA--------Q8S3D11930.000000000000017874Transcription factor bHLH68 OS=Arabidopsis thaliana GN=BHLH68 PE=2 SV=2PF04281Mitochondrial import receptor subunit Tom22…	661893491CDP03300.13641.33991E36unnamed protein product [Coffea canephora]695036543XM_009407458.1470.000000000000381212PREDICTED: Musa acuminata subsp. malaccensis transcription factor bHLH68like (LOC103988813), transcript variant X2, mRNAQ8S3D11930.000000000000017874Transcription factor bHLH68 OS=Arabidopsis thaliana GN=BHLH68 PE=2 SV=2PF04281Mitochondrial import receptor subunit Tom22GO:0006886…
c100208_g1	945	--	--	--	--	--	--	--	--	--	--	--	--	--	--	--	--	--	--	PF00641	Zn-finger in Ran binding protein and others	--	--	GO:0008270	zinc ion binding	--	--	--	--	------------------------------------PF00641Zn-finger in Ran binding protein and others----GO:0008270zinc ion binding--------	PF00641Znfinger in Ran binding protein and othersGO:0008270zinc ion binding
c100210_g1	753	590573793	XP_007012220.1	156	5.24626e-10	Zinc finger C-x8-C-x5-C-x3-H type family protein, putative [Theobroma cacao]>gi|508782583|gb|EOY29839.1| Zinc finger C-x8-C-x5-C-x3-H type family protein, putative [Theobroma cacao]	--	--	--	--	--	--	--	--	--	--	--	--	--	--	--	--	--	--	--	--	--	--	--	590573793XP_007012220.11560.000000000524626Zinc finger C-x8-C-x5-C-x3-H type family protein, putative [Theobroma cacao]>gi|508782583|gb|EOY29839.1| Zinc finger C-x8-C-x5-C-x3-H type family protein, putative [Theobroma cacao]----------------------------------------------	590573793XP_007012220.11560.000000000524626Zinc finger Cx8Cx5Cx3H type family protein, putative [Theobroma cacao]>gi|508782583|gb|EOY29839.1| Zinc finger Cx8Cx5Cx3H type family protein, putative [Theobroma cacao]
c100211_g1	498	--	--	--	--	--	--	--	--	--	--	--	--	--	--	--	--	--	--	PF11057	Cortexin of kidney	--	--	--	--	GO:0031224	intrinsic component of membrane	--	--	------------------------------------PF11057Cortexin of kidney--------GO:0031224intrinsic component of membrane----	PF11057Cortexin of kidneyGO:0031224intrinsic component of membrane
c100213_g1	453	--	--	--	--	--	--	--	--	--	--	--	--	--	--	--	--	--	--	PF01844	HNH endonuclease	--	--	GO:0003676//GO:0004519	nucleic acid binding//endonuclease activity	--	--	--	--	------------------------------------PF01844HNH endonuclease----GO:0003676//GO:0004519nucleic acid binding//endonuclease activity--------	PF01844HNH endonucleaseGO:0003676//GO:0004519nucleic acid binding//endonuclease activity
c100217_g1	780	641838289	KDO57233.1	148	5.5806e-09	hypothetical protein CISIN_1g022123mg [Citrus sinensis]>gi|641838290|gb|KDO57234.1| hypothetical protein CISIN_1g022123mg [Citrus sinensis]	--	--	--	--	--	--	--	--	--	--	--	--	--	--	--	--	--	--	--	--	--	--	--	641838289KDO57233.11480.0000000055806hypothetical protein CISIN_1g022123mg [Citrus sinensis]>gi|641838290|gb|KDO57234.1| hypothetical protein CISIN_1g022123mg [Citrus sinensis]----------------------------------------------	641838289KDO57233.11480.0000000055806hypothetical protein CISIN_1g022123mg [Citrus sinensis]>gi|641838290|gb|KDO57234.1| hypothetical protein CISIN_1g022123mg [Citrus sinensis]
c100219_g2	240	--	--	--	--	--	--	--	--	--	--	--	--	--	--	--	--	--	--	PF10598	RNA recognition motif of the spliceosomal PrP8	--	--	GO:0003723	RNA binding	--	--	--	--	------------------------------------PF10598RNA recognition motif of the spliceosomal PrP8----GO:0003723RNA binding--------	PF10598RNA recognition motif of the spliceosomal PrP8GO:0003723RNA binding
c100220_g1	568	697178845	XP_009598409.1	229	7.95189e-22	PREDICTED: uncharacterized protein LOC104094238 [Nicotiana tomentosiformis]	--	--	--	--	--	K15920	XYL4	beta-D-xylosidase 4	http://www.genome.jp/dbget-bin/www_bget?ko:K15920	--	--	--	--	--	--	--	--	--	--	--	--	--	--	697178845XP_009598409.12297.95189E-22PREDICTED: uncharacterized protein LOC104094238 [Nicotiana tomentosiformis]----------K15920XYL4beta-D-xylosidase 4 http://www.genome.jp/dbget-bin/www_bget?ko:K15920----------------------------	697178845XP_009598409.12297.95189E22PREDICTED: uncharacterized protein LOC104094238 [Nicotiana tomentosiformis]K15920XYL4betaDxylosidase 4 http://www.genome.jp/dbgetbin/www_bget?ko:K15920
c100221_g1	1245	--	--	--	--	--	--	--	--	--	--	--	--	--	--	--	--	--	--	PF00162	Phosphoglycerate kinase	GO:0006096//GO:0015976//GO:0016310//GO:0006094	glycolytic process//carbon utilization//phosphorylation//gluconeogenesis	GO:0004618	phosphoglycerate kinase activity	--	--	--	--	------------------------------------PF00162Phosphoglycerate kinaseGO:0006096//GO:0015976//GO:0016310//GO:0006094glycolytic process//carbon utilization//phosphorylation//gluconeogenesisGO:0004618phosphoglycerate kinase activity--------	PF00162Phosphoglycerate kinaseGO:0006096//GO:0015976//GO:0016310//GO:0006094glycolytic process//carbon utilization//phosphorylation//gluconeogenesisGO:0004618phosphoglycerate kinase activity
c100224_g1	583	--	--	--	--	--	--	--	--	--	--	--	--	--	--	--	--	--	--	PF01221	Dynein light chain type 1	GO:0007017	microtubule-based process	--	--	GO:0005875	microtubule associated complex	--	--	------------------------------------PF01221Dynein light chain type 1GO:0007017microtubule-based process----GO:0005875microtubule associated complex----	PF01221Dynein light chain type 1GO:0007017microtubulebased processGO:0005875microtubule associated complex
c100226_g1	580	--	--	--	--	--	--	--	--	--	--	--	--	--	--	--	--	--	--	PF04272	Phospholamban	GO:0006816//GO:0006810	calcium ion transport//transport	GO:0042030//GO:0005246	ATPase inhibitor activity//calcium channel regulator activity	GO:0016020	membrane	--	--	------------------------------------PF04272PhospholambanGO:0006816//GO:0006810calcium ion transport//transportGO:0042030//GO:0005246ATPase inhibitor activity//calcium channel regulator activityGO:0016020membrane----	PF04272PhospholambanGO:0006816//GO:0006810calcium ion transport//transportGO:0042030//GO:0005246ATPase inhibitor activity//calcium channel regulator activityGO:0016020membrane
c100228_g1	302	--	--	--	--	--	667751705	KJ865409.1	148	5.31622e-70	Capsicum annuum cultivar CMS line FS4401 mitochondrion, complete genome	--	--	--	--	--	--	--	--	--	--	--	--	--	--	--	--	--	--	----------667751705KJ865409.11485.31622E-70Capsicum annuum cultivar CMS line FS4401 mitochondrion, complete genome------------------------------------	667751705KJ865409.11485.31622E70Capsicum annuum cultivar CMS line FS4401 mitochondrion, complete genome
c100228_g2	4294	225426498	XP_002271527.1	2033	0	PREDICTED: uncharacterized protein LOC100265120 [Vitis vinifera]	659074218	XM_008439264.1	71	5.35377e-26	PREDICTED: Cucumis melo HEAT repeat-containing protein 6 (LOC103482890), transcript variant X4, mRNA	--	--	--	--	--	--	--	--	PF02985//PF00514	HEAT repeat//Armadillo/beta-catenin-like repeat	--	--	GO:0005515	protein binding	--	--	KOG4535	HEAT and armadillo repeat-containing protein	225426498XP_002271527.120330PREDICTED: uncharacterized protein LOC100265120 [Vitis vinifera]659074218XM_008439264.1715.35377E-26PREDICTED: Cucumis melo HEAT repeat-containing protein 6 (LOC103482890), transcript variant X4, mRNA----------------PF02985//PF00514HEAT repeat//Armadillo/beta-catenin-like repeat----GO:0005515protein binding----KOG4535HEAT and armadillo repeat-containing protein	225426498XP_002271527.120330PREDICTED: uncharacterized protein LOC100265120 [Vitis vinifera]659074218XM_008439264.1715.35377E26PREDICTED: Cucumis melo HEAT repeatcontaining protein 6 (LOC103482890), transcript variant X4, mRNAPF02985//PF00514HEAT repeat//Armadillo/betacateninlike repeatGO:0005515protein bindingKOG4535HEAT and armadillo repeatcontaining protein
c100229_g1	1425	359495111	XP_002263023.2	1089	2.25101e-143	PREDICTED: uncharacterized protein LOC100243690 isoform 1 [Vitis vinifera]>gi|296088813|emb|CBI38263.3| unnamed protein product [Vitis vinifera]	--	--	--	--	--	--	--	--	--	--	--	--	--	--	--	--	--	--	--	--	--	--	--	359495111XP_002263023.210892.25101E-143PREDICTED: uncharacterized protein LOC100243690 isoform 1 [Vitis vinifera]>gi|296088813|emb|CBI38263.3| unnamed protein product [Vitis vinifera]----------------------------------------------	359495111XP_002263023.210892.25101E143PREDICTED: uncharacterized protein LOC100243690 isoform 1 [Vitis vinifera]>gi|296088813|emb|CBI38263.3| unnamed protein product [Vitis vinifera]
c100233_g1	745	697174683	XP_009596275.1	309	4.37154e-30	PREDICTED: kelch domain-containing protein 2-like [Nicotiana tomentosiformis]	--	--	--	--	--	--	--	--	--	--	--	--	--	--	--	--	--	--	--	--	--	--	--	697174683XP_009596275.13094.37154E-30PREDICTED: kelch domain-containing protein 2-like [Nicotiana tomentosiformis]----------------------------------------------	697174683XP_009596275.13094.37154E30PREDICTED: kelch domaincontaining protein 2like [Nicotiana tomentosiformis]
c100239_g1	411	--	--	--	--	--	--	--	--	--	--	--	--	--	--	--	--	--	--	PF01476	LysM domain	GO:0016998	cell wall macromolecule catabolic process	--	--	--	--	--	--	------------------------------------PF01476LysM domainGO:0016998cell wall macromolecule catabolic process------------	PF01476LysM domainGO:0016998cell wall macromolecule catabolic process
c100243_g2	342	661889756	CDP06476.1	137	8.57207e-09	unnamed protein product [Coffea canephora]	--	--	--	--	--	--	--	--	--	--	--	--	--	--	--	--	--	--	--	--	--	--	--	661889756CDP06476.11370.00000000857207unnamed protein product [Coffea canephora]----------------------------------------------	661889756CDP06476.11370.00000000857207unnamed protein product [Coffea canephora]
c100246_g1	243	--	--	--	--	--	--	--	--	--	--	--	--	--	--	--	--	--	--	PF03106	WRKY DNA -binding domain	GO:0006355	regulation of transcription, DNA-templated	GO:0043565//GO:0003700	sequence-specific DNA binding//sequence-specific DNA binding transcription factor activity	GO:0005667	transcription factor complex	--	--	------------------------------------PF03106WRKY DNA -binding domainGO:0006355regulation of transcription, DNA-templatedGO:0043565//GO:0003700sequence-specific DNA binding//sequence-specific DNA binding transcription factor activityGO:0005667transcription factor complex----	PF03106WRKY DNA binding domainGO:0006355regulation of transcription, DNAtemplatedGO:0043565//GO:0003700sequencespecific DNA binding//sequencespecific DNA binding transcription factor activityGO:0005667transcription factor complex
c100248_g1	529	659123834	XP_008461865.1	223	1.77991e-19	PREDICTED: eukaryotic initiation factor 4A-3 [Cucumis melo]	--	--	--	--	--	K13025	EIF4A3, FAL1	ATP-dependent RNA helicase	http://www.genome.jp/dbget-bin/www_bget?ko:K13025	P41380	209	1.91243e-18	Eukaryotic initiation factor 4A-3 OS=Nicotiana plumbaginifolia PE=2 SV=1	--	--	--	--	--	--	--	--	KOG0328	Predicted ATP-dependent RNA helicase FAL1, involved in rRNA maturation, DEAD-box superfamily	659123834XP_008461865.12231.77991E-19PREDICTED: eukaryotic initiation factor 4A-3 [Cucumis melo]----------K13025EIF4A3, FAL1ATP-dependent RNA helicase http://www.genome.jp/dbget-bin/www_bget?ko:K13025P413802091.91243E-18Eukaryotic initiation factor 4A-3 OS=Nicotiana plumbaginifolia PE=2 SV=1----------------KOG0328Predicted ATP-dependent RNA helicase FAL1, involved in rRNA maturation, DEAD-box sup…	659123834XP_008461865.12231.77991E19PREDICTED: eukaryotic initiation factor 4A3 [Cucumis melo]K13025EIF4A3, FAL1ATPdependent RNA helicase http://www.genome.jp/dbgetbin/www_bget?ko:K13025P413802091.91243E18Eukaryotic initiation factor 4A3 OS=Nicotiana plumbaginifolia PE=2 SV=1KOG0328Predicted ATPdependent RNA helicase FAL1, involved in rRNA maturation, DEADbox superfamily
c100249_g1	620	661883340	CDP12984.1	140	1.81435e-09	unnamed protein product [Coffea canephora]	--	--	--	--	--	--	--	--	--	--	--	--	--	--	--	--	--	--	--	--	--	--	--	661883340CDP12984.11400.00000000181435unnamed protein product [Coffea canephora]----------------------------------------------	661883340CDP12984.11400.00000000181435unnamed protein product [Coffea canephora]
c100251_g1	1352	449453547	XP_004144518.1	287	2.77692e-27	PREDICTED: uncharacterized protein LOC101206223 [Cucumis sativus]>gi|449508868|ref|XP_004163431.1| PREDICTED: uncharacterized protein LOC101231399 [Cucumis sativus]	--	--	--	--	--	--	--	--	--	--	--	--	--	--	--	--	--	--	--	--	--	--	--	449453547XP_004144518.12872.77692E-27PREDICTED: uncharacterized protein LOC101206223 [Cucumis sativus]>gi|449508868|ref|XP_004163431.1| PREDICTED: uncharacterized protein LOC101231399 [Cucumis sativus]----------------------------------------------	449453547XP_004144518.12872.77692E27PREDICTED: uncharacterized protein LOC101206223 [Cucumis sativus]>gi|449508868|ref|XP_004163431.1| PREDICTED: uncharacterized protein LOC101231399 [Cucumis sativus]
c100253_g1	1011	147858103	CAN81015.1	514	4.43844e-61	hypothetical protein VITISV_025776 [Vitis vinifera]	--	--	--	--	--	--	--	--	--	P13087	422	5.33331e-48	Miraculin OS=Synsepalum dulcificum PE=1 SV=3	PF00197	Trypsin and protease inhibitor	--	--	GO:0004866	endopeptidase inhibitor activity	--	--	--	--	147858103CAN81015.15144.43844E-61hypothetical protein VITISV_025776 [Vitis vinifera]------------------P130874225.33331E-48Miraculin OS=Synsepalum dulcificum PE=1 SV=3PF00197Trypsin and protease inhibitor----GO:0004866endopeptidase inhibitor activity--------	147858103CAN81015.15144.43844E61hypothetical protein VITISV_025776 [Vitis vinifera]P130874225.33331E48Miraculin OS=Synsepalum dulcificum PE=1 SV=3PF00197Trypsin and protease inhibitorGO:0004866endopeptidase inhibitor activity
c100255_g1	346	596293679	XP_007226709.1	219	6.32673e-19	hypothetical protein PRUPE_ppa020033mg [Prunus persica]>gi|462423645|gb|EMJ27908.1| hypothetical protein PRUPE_ppa020033mg [Prunus persica]	--	--	--	--	--	--	--	--	--	Q9SSN3	158	7.2814e-13	Toll/interleukin-1 receptor-like protein OS=Arabidopsis thaliana GN=TIR PE=1 SV=1	PF01582//PF13676	TIR domain//TIR domain	GO:0007165	signal transduction	GO:0005515	protein binding	--	--	--	--	596293679XP_007226709.12196.32673E-19hypothetical protein PRUPE_ppa020033mg [Prunus persica]>gi|462423645|gb|EMJ27908.1| hypothetical protein PRUPE_ppa020033mg [Prunus persica]------------------Q9SSN31580.00000000000072814Toll/interleukin-1 receptor-like protein OS=Arabidopsis thaliana GN=TIR PE=1 SV=1PF01582//PF13676TIR domain//TIR domainGO:0007165signal transductionGO:0005515protein binding----…	596293679XP_007226709.12196.32673E19hypothetical protein PRUPE_ppa020033mg [Prunus persica]>gi|462423645|gb|EMJ27908.1| hypothetical protein PRUPE_ppa020033mg [Prunus persica]Q9SSN31580.00000000000072814Toll/interleukin1 receptorlike protein OS=Arabidopsis thaliana GN=TIR PE=1 SV=1PF01582//PF13676TIR domain//TIR domainGO:0007165signal transductionGO:0005515protein binding
c100258_g1	3803	697106728	XP_009607185.1	3831	0	PREDICTED: uncharacterized protein LOC104101449 isoform X1 [Nicotiana tomentosiformis]	359487135	XM_002262814.2	1063	0	PREDICTED: Vitis vinifera uncharacterized LOC100248009 (LOC100248009), mRNA	--	--	--	--	--	--	--	--	--	--	--	--	--	--	--	--	--	--	697106728XP_009607185.138310PREDICTED: uncharacterized protein LOC104101449 isoform X1 [Nicotiana tomentosiformis]359487135XM_002262814.210630PREDICTED: Vitis vinifera uncharacterized LOC100248009 (LOC100248009), mRNA------------------------------------	697106728XP_009607185.138310PREDICTED: uncharacterized protein LOC104101449 isoform X1 [Nicotiana tomentosiformis]359487135XM_002262814.210630PREDICTED: Vitis vinifera uncharacterized LOC100248009 (LOC100248009), mRNA
c10026_g1	455	674939481	CDX93905.1	137	3.0456e-08	BnaC04g20640D [Brassica napus]	--	--	--	--	--	--	--	--	--	--	--	--	--	--	--	--	--	--	--	--	--	--	--	674939481CDX93905.11370.000000030456BnaC04g20640D [Brassica napus]----------------------------------------------	674939481CDX93905.11370.000000030456BnaC04g20640D [Brassica napus]
c100261_g1	567	--	--	--	--	--	--	--	--	--	--	--	--	--	--	--	--	--	--	PF00895	ATP synthase protein 8	GO:0015986//GO:0015992	ATP synthesis coupled proton transport//proton transport	GO:0015078	hydrogen ion transmembrane transporter activity	GO:0000276	mitochondrial proton-transporting ATP synthase complex, coupling factor F(o)	--	--	------------------------------------PF00895ATP synthase protein 8GO:0015986//GO:0015992ATP synthesis coupled proton transport//proton transportGO:0015078hydrogen ion transmembrane transporter activityGO:0000276mitochondrial proton-transporting ATP synthase complex, coupling factor F(o)----	PF00895ATP synthase protein 8GO:0015986//GO:0015992ATP synthesis coupled proton transport//proton transportGO:0015078hydrogen ion transmembrane transporter activityGO:0000276mitochondrial protontransporting ATP synthase complex, coupling factor F(o)
c100264_g1	752	--	--	--	--	--	--	--	--	--	--	--	--	--	--	--	--	--	--	PF12501//PF04091	Phosphate ATP-binding cassette transporter//Exocyst complex subunit Sec15-like	GO:0006904//GO:0006817	vesicle docking involved in exocytosis//phosphate ion transport	--	--	GO:0000145	exocyst	--	--	------------------------------------PF12501//PF04091Phosphate ATP-binding cassette transporter//Exocyst complex subunit Sec15-likeGO:0006904//GO:0006817vesicle docking involved in exocytosis//phosphate ion transport----GO:0000145exocyst----	PF12501//PF04091Phosphate ATPbinding cassette transporter//Exocyst complex subunit Sec15likeGO:0006904//GO:0006817vesicle docking involved in exocytosis//phosphate ion transportGO:0000145exocyst
c100266_g1	3229	645234960	XP_008224052.1	2675	0	PREDICTED: uncharacterized protein LOC103323811 isoform X1 [Prunus mume]	359494727	XM_002282506.2	375	0	PREDICTED: Vitis vinifera uncharacterized LOC100263178 (LOC100263178), mRNA	K17985	AMBRA1	activating molecule in BECN1-regulated autophagy protein 1	http://www.genome.jp/dbget-bin/www_bget?ko:K17985	A2AH22	302	3.06515e-26	Activating molecule in BECN1-regulated autophagy protein 1 OS=Mus musculus GN=Ambra1 PE=1 SV=1	PF00400	WD domain, G-beta repeat	--	--	GO:0005515	protein binding	--	--	KOG0266	WD40 repeat-containing protein	645234960XP_008224052.126750PREDICTED: uncharacterized protein LOC103323811 isoform X1 [Prunus mume]359494727XM_002282506.23750PREDICTED: Vitis vinifera uncharacterized LOC100263178 (LOC100263178), mRNAK17985AMBRA1activating molecule in BECN1-regulated autophagy protein 1http://www.genome.jp/dbget-bin/www_bget?ko:K17985A2AH223023.06515E-26Activating molecule in BECN1-regulated autophagy protein 1…	645234960XP_008224052.126750PREDICTED: uncharacterized protein LOC103323811 isoform X1 [Prunus mume]359494727XM_002282506.23750PREDICTED: Vitis vinifera uncharacterized LOC100263178 (LOC100263178), mRNAK17985AMBRA1activating molecule in BECN1regulated autophagy protein 1http://www.genome.jp/dbgetbin/www_bget?ko:K17985A2AH223023.06515E26Activating molecule in BECN1regulated autophagy protein 1 OS=…
c100268_g1	862	225434506	XP_002278362.1	651	1.20739e-81	PREDICTED: uncharacterized protein At5g39865 [Vitis vinifera]>gi|297745854|emb|CBI15910.3| unnamed protein product [Vitis vinifera]	--	--	--	--	--	K17479	GRXCR1	glutaredoxin domain-containing cysteine-rich protein 1	http://www.genome.jp/dbget-bin/www_bget?ko:K17479	Q9FLE8	366	1.03819e-38	Uncharacterized protein At5g39865 OS=Arabidopsis thaliana GN=At5g39865 PE=2 SV=1	PF00462	Glutaredoxin	GO:0006118//GO:0045454	electron transport//cell redox homeostasis	GO:0009055//GO:0015035	electron carrier activity//protein disulfide oxidoreductase activity	--	--	KOG2824	Glutaredoxin-related protein	225434506XP_002278362.16511.20739E-81PREDICTED: uncharacterized protein At5g39865 [Vitis vinifera]>gi|297745854|emb|CBI15910.3| unnamed protein product [Vitis vinifera]----------K17479GRXCR1glutaredoxin domain-containing cysteine-rich protein 1http://www.genome.jp/dbget-bin/www_bget?ko:K17479Q9FLE83661.03819E-38Uncharacterized protein At5g39865 OS=Arabidopsis thaliana GN=At5g39865 PE=2 SV=1PF0046…	225434506XP_002278362.16511.20739E81PREDICTED: uncharacterized protein At5g39865 [Vitis vinifera]>gi|297745854|emb|CBI15910.3| unnamed protein product [Vitis vinifera]K17479GRXCR1glutaredoxin domaincontaining cysteinerich protein 1http://www.genome.jp/dbgetbin/www_bget?ko:K17479Q9FLE83661.03819E38Uncharacterized protein At5g39865 OS=Arabidopsis thaliana GN=At5g39865 PE=2 SV=1PF00462GlutaredoxinGO…
c100270_g1	1368	359496637	XP_003635287.1	1158	7.86746e-154	PREDICTED: U-box domain-containing protein 8-like [Vitis vinifera]>gi|359497783|ref|XP_003635641.1| PREDICTED: U-box domain-containing protein 8-like [Vitis vinifera]>gi|147827038|emb|CAN62279.1| hypothetical protein VITISV_042771 [Vitis vinifera]>gi|296084802|emb|CBI25940.3| unnamed protein product [Vitis vinifera]	--	--	--	--	--	--	--	--	--	O81902	903	4.94352e-116	U-box domain-containing protein 8 OS=Arabidopsis thaliana GN=PUB8 PE=2 SV=1	PF13639//PF04564//PF00514//PF02985	Ring finger domain//U-box domain//Armadillo/beta-catenin-like repeat//HEAT repeat	GO:0016567	protein ubiquitination	GO:0005515//GO:0008270//GO:0004842	protein binding//zinc ion binding//ubiquitin-protein transferase activity	GO:0000151	ubiquitin ligase complex	KOG4642	Chaperone-dependent E3 ubiquitin protein ligase (contains TPR repeats)	359496637XP_003635287.111587.86746E-154PREDICTED: U-box domain-containing protein 8-like [Vitis vinifera]>gi|359497783|ref|XP_003635641.1| PREDICTED: U-box domain-containing protein 8-like [Vitis vinifera]>gi|147827038|emb|CAN62279.1| hypothetical protein VITISV_042771 [Vitis vinifera]>gi|296084802|emb|CBI25940.3| unnamed protein product [Vitis vinifera]------------------O819029034.94352E-116U-bo…	359496637XP_003635287.111587.86746E154PREDICTED: Ubox domaincontaining protein 8like [Vitis vinifera]>gi|359497783|ref|XP_003635641.1| PREDICTED: Ubox domaincontaining protein 8like [Vitis vinifera]>gi|147827038|emb|CAN62279.1| hypothetical protein VITISV_042771 [Vitis vinifera]>gi|296084802|emb|CBI25940.3| unnamed protein product [Vitis vinifera]O819029034.94352E116Ubox domaincontaining protein …
c100271_g1	376	661888689	CDP07725.1	228	5.43857e-20	unnamed protein product [Coffea canephora]	657966883	XM_008376922.1	71	4.31727e-27	PREDICTED: Malus x domestica clustered mitochondria protein (LOC103438374), mRNA	K03255	TIF31, CLU1	protein TIF31	http://www.genome.jp/dbget-bin/www_bget?ko:K03255	F4J5S1	218	2.11844e-19	Clustered mitochondria protein OS=Arabidopsis thaliana GN=FMT PE=2 SV=1	--	--	--	--	--	--	--	--	--	--	661888689CDP07725.12285.43857E-20unnamed protein product [Coffea canephora]657966883XM_008376922.1714.31727E-27PREDICTED: Malus x domestica clustered mitochondria protein (LOC103438374), mRNAK03255TIF31, CLU1protein TIF31http://www.genome.jp/dbget-bin/www_bget?ko:K03255F4J5S12182.11844E-19Clustered mitochondria protein OS=Arabidopsis thaliana GN=FMT PE=2 SV=1--------------------	661888689CDP07725.12285.43857E20unnamed protein product [Coffea canephora]657966883XM_008376922.1714.31727E27PREDICTED: Malus x domestica clustered mitochondria protein (LOC103438374), mRNAK03255TIF31, CLU1protein TIF31http://www.genome.jp/dbgetbin/www_bget?ko:K03255F4J5S12182.11844E19Clustered mitochondria protein OS=Arabidopsis thaliana GN=FMT PE=2 SV=1
c100272_g2	787	--	--	--	--	--	--	--	--	--	--	--	--	--	--	--	--	--	--	PF00437	Type II/IV secretion system protein	GO:0006810	transport	GO:0005524	ATP binding	--	--	--	--	------------------------------------PF00437Type II/IV secretion system proteinGO:0006810transportGO:0005524ATP binding--------	PF00437Type II/IV secretion system proteinGO:0006810transportGO:0005524ATP binding
c100277_g1	684	--	--	--	--	--	--	--	--	--	--	--	--	--	--	--	--	--	--	PF00858	Amiloride-sensitive sodium channel	GO:0006814	sodium ion transport	GO:0005272	sodium channel activity	GO:0016020	membrane	--	--	------------------------------------PF00858Amiloride-sensitive sodium channelGO:0006814sodium ion transportGO:0005272sodium channel activityGO:0016020membrane----	PF00858Amiloridesensitive sodium channelGO:0006814sodium ion transportGO:0005272sodium channel activityGO:0016020membrane
c100278_g1	692	590683190	XP_007041535.1	398	4.05744e-46	Copper binding protein 6 [Theobroma cacao]>gi|508705470|gb|EOX97366.1| Copper binding protein 6 [Theobroma cacao]	--	--	--	--	--	--	--	--	--	Q8LG89	346	4.52128e-39	Basic blue protein OS=Arabidopsis thaliana GN=ARPN PE=2 SV=2	PF02298	Plastocyanin-like domain	GO:0006118	electron transport	GO:0009055//GO:0005507	electron carrier activity//copper ion binding	--	--	--	--	590683190XP_007041535.13984.05744E-46Copper binding protein 6 [Theobroma cacao]>gi|508705470|gb|EOX97366.1| Copper binding protein 6 [Theobroma cacao]------------------Q8LG893464.52128E-39Basic blue protein OS=Arabidopsis thaliana GN=ARPN PE=2 SV=2PF02298Plastocyanin-like domainGO:0006118electron transportGO:0009055//GO:0005507electron carrier activity//copper ion binding--------	590683190XP_007041535.13984.05744E46Copper binding protein 6 [Theobroma cacao]>gi|508705470|gb|EOX97366.1| Copper binding protein 6 [Theobroma cacao]Q8LG893464.52128E39Basic blue protein OS=Arabidopsis thaliana GN=ARPN PE=2 SV=2PF02298Plastocyaninlike domainGO:0006118electron transportGO:0009055//GO:0005507electron carrier activity//copper ion binding
c100280_g1	703	643729182	KDP37062.1	160	1.62474e-10	hypothetical protein JCGZ_06118 [Jatropha curcas]	--	--	--	--	--	--	--	--	--	P37106	136	3.40367e-08	Signal recognition particle 54 kDa protein 1 OS=Arabidopsis thaliana GN=SRP-54A PE=2 SV=1	--	--	--	--	--	--	--	--	--	--	643729182KDP37062.11600.000000000162474hypothetical protein JCGZ_06118 [Jatropha curcas]------------------P371061360.0000000340367Signal recognition particle 54 kDa protein 1 OS=Arabidopsis thaliana GN=SRP-54A PE=2 SV=1--------------------	643729182KDP37062.11600.000000000162474hypothetical protein JCGZ_06118 [Jatropha curcas]P371061360.0000000340367Signal recognition particle 54 kDa protein 1 OS=Arabidopsis thaliana GN=SRP54A PE=2 SV=1
c100282_g1	1630	629082247	KCW48692.1	555	3.28735e-64	hypothetical protein EUGRSUZ_K02344 [Eucalyptus grandis]	--	--	--	--	--	--	--	--	--	--	--	--	--	PF01155	Hydrogenase expression/synthesis hypA family	GO:0006464	cellular protein modification process	GO:0016151	nickel cation binding	--	--	--	--	629082247KCW48692.15553.28735E-64hypothetical protein EUGRSUZ_K02344 [Eucalyptus grandis]--------------------------PF01155Hydrogenase expression/synthesis hypA familyGO:0006464cellular protein modification processGO:0016151nickel cation binding--------	629082247KCW48692.15553.28735E64hypothetical protein EUGRSUZ_K02344 [Eucalyptus grandis]PF01155Hydrogenase expression/synthesis hypA familyGO:0006464cellular protein modification processGO:0016151nickel cation binding
c100283_g1	520	--	--	--	--	--	170665285	EU385283.1	41	2.91308e-10	Nouelia insignis NADH dehydrogenase subunit D (ndhD) gene, partial cds; chloroplast	--	--	--	--	--	--	--	--	--	--	--	--	--	--	--	--	--	--	----------170665285EU385283.1410.000000000291308Nouelia insignis NADH dehydrogenase subunit D (ndhD) gene, partial cds; chloroplast------------------------------------	170665285EU385283.1410.000000000291308Nouelia insignis NADH dehydrogenase subunit D (ndhD) gene, partial cds; chloroplast
c100284_g1	628	--	--	--	--	--	--	--	--	--	--	--	--	--	--	--	--	--	--	PF01299//PF05051	Lysosome-associated membrane glycoprotein (Lamp)//Cytochrome C oxidase copper chaperone (COX17)	GO:0006825	copper ion transport	GO:0016531//GO:0005507	copper chaperone activity//copper ion binding	GO:0005758//GO:0016020	mitochondrial intermembrane space//membrane	--	--	------------------------------------PF01299//PF05051Lysosome-associated membrane glycoprotein (Lamp)//Cytochrome C oxidase copper chaperone (COX17)GO:0006825copper ion transportGO:0016531//GO:0005507copper chaperone activity//copper ion bindingGO:0005758//GO:0016020mitochondrial intermembrane space//membrane----	PF01299//PF05051Lysosomeassociated membrane glycoprotein (Lamp)//Cytochrome C oxidase copper chaperone (COX17)GO:0006825copper ion transportGO:0016531//GO:0005507copper chaperone activity//copper ion bindingGO:0005758//GO:0016020mitochondrial intermembrane space//membrane
c100288_g1	822	--	--	--	--	--	--	--	--	--	--	--	--	--	--	--	--	--	--	PF12766	Pyridoxamine 5'-phosphate oxidase	--	--	GO:0010181	FMN binding	--	--	--	--	------------------------------------PF12766Pyridoxamine 5'-phosphate oxidase----GO:0010181FMN binding--------	PF12766Pyridoxamine 5'phosphate oxidaseGO:0010181FMN binding
c100289_g1	1635	695080999	XP_009387992.1	158	5.23354e-09	PREDICTED: uncharacterized protein LOC103974828 [Musa acuminata subsp. malaccensis]	--	--	--	--	--	--	--	--	--	--	--	--	--	--	--	--	--	--	--	--	--	--	--	695080999XP_009387992.11580.00000000523354PREDICTED: uncharacterized protein LOC103974828 [Musa acuminata subsp. malaccensis]----------------------------------------------	695080999XP_009387992.11580.00000000523354PREDICTED: uncharacterized protein LOC103974828 [Musa acuminata subsp. malaccensis]
c100292_g1	7338	225435770	XP_002285732.1	6350	0	PREDICTED: uncharacterized protein LOC100244915 [Vitis vinifera]>gi|297746484|emb|CBI16540.3| unnamed protein product [Vitis vinifera]	359478467	XM_002285696.2	2159	0	PREDICTED: Vitis vinifera uncharacterized LOC100244915 (LOC100244915), mRNA	--	--	--	--	Q8RVL2	5818	0	Calpain-type cysteine protease DEK1 OS=Arabidopsis thaliana GN=DEK1 PE=1 SV=1	PF00648//PF03118	Calpain family cysteine protease//Bacterial RNA polymerase, alpha chain C terminal domain	GO:0006351//GO:0006508//GO:0006206//GO:0006144	transcription, DNA-templated//proteolysis//pyrimidine nucleobase metabolic process//purine nucleobase metabolic process	GO:0003899//GO:0003677//GO:0004198	DNA-directed RNA polymerase activity//DNA binding//calcium-dependent cysteine-type endopeptidase activity	GO:0005730//GO:0005622	nucleolus//intracellular	KOG0045	Cytosolic Ca2+-dependent cysteine protease (calpain), large subunit (EF-Hand protein superfamily)	225435770XP_002285732.163500PREDICTED: uncharacterized protein LOC100244915 [Vitis vinifera]>gi|297746484|emb|CBI16540.3| unnamed protein product [Vitis vinifera]359478467XM_002285696.221590PREDICTED: Vitis vinifera uncharacterized LOC100244915 (LOC100244915), mRNA--------Q8RVL258180Calpain-type cysteine protease DEK1 OS=Arabidopsis thaliana GN=DEK1 PE=1 SV=1PF00648//PF03118Calpain family cystein…	225435770XP_002285732.163500PREDICTED: uncharacterized protein LOC100244915 [Vitis vinifera]>gi|297746484|emb|CBI16540.3| unnamed protein product [Vitis vinifera]359478467XM_002285696.221590PREDICTED: Vitis vinifera uncharacterized LOC100244915 (LOC100244915), mRNAQ8RVL258180Calpaintype cysteine protease DEK1 OS=Arabidopsis thaliana GN=DEK1 PE=1 SV=1PF00648//PF03118Calpain family cysteine proteas…
c100293_g1	647	347361138	AEO86797.1	151	1.42727e-09	cyclin [Camellia sinensis]	--	--	--	--	--	--	--	--	--	--	--	--	--	--	--	--	--	--	--	--	--	--	--	347361138AEO86797.11510.00000000142727cyclin [Camellia sinensis]----------------------------------------------	347361138AEO86797.11510.00000000142727cyclin [Camellia sinensis]
c100294_g2	574	645260247	XP_008235741.1	191	3.02132e-15	PREDICTED: uncharacterized protein LOC103334539 [Prunus mume]>gi|645260249|ref|XP_008235742.1| PREDICTED: uncharacterized protein LOC103334540 [Prunus mume]	--	--	--	--	--	--	--	--	--	--	--	--	--	--	--	--	--	--	--	--	--	--	--	645260247XP_008235741.11913.02132E-15PREDICTED: uncharacterized protein LOC103334539 [Prunus mume]>gi|645260249|ref|XP_008235742.1| PREDICTED: uncharacterized protein LOC103334540 [Prunus mume]----------------------------------------------	645260247XP_008235741.11913.02132E15PREDICTED: uncharacterized protein LOC103334539 [Prunus mume]>gi|645260249|ref|XP_008235742.1| PREDICTED: uncharacterized protein LOC103334540 [Prunus mume]
c100295_g1	762	359496488	XP_003635247.1	281	1.07157e-25	PREDICTED: uncharacterized protein LOC100854867 [Vitis vinifera]	--	--	--	--	--	K10624	RBBP6	E3 ubiquitin-protein ligase RBBP6	http://www.genome.jp/dbget-bin/www_bget?ko:K10624	P97868	140	1.9838e-08	E3 ubiquitin-protein ligase RBBP6 OS=Mus musculus GN=Rbbp6 PE=1 SV=5	PF08783	DWNN domain	--	--	GO:0008270	zinc ion binding	GO:0005634	nucleus	KOG0314	Predicted E3 ubiquitin ligase	359496488XP_003635247.12811.07157E-25PREDICTED: uncharacterized protein LOC100854867 [Vitis vinifera]----------K10624RBBP6E3 ubiquitin-protein ligase RBBP6 http://www.genome.jp/dbget-bin/www_bget?ko:K10624P978681400.000000019838E3 ubiquitin-protein ligase RBBP6 OS=Mus musculus GN=Rbbp6 PE=1 SV=5PF08783DWNN domain----GO:0008270zinc ion bindingGO:0005634nucleusKOG0314Predicted E3 ubiquitin ligase	359496488XP_003635247.12811.07157E25PREDICTED: uncharacterized protein LOC100854867 [Vitis vinifera]K10624RBBP6E3 ubiquitinprotein ligase RBBP6 http://www.genome.jp/dbgetbin/www_bget?ko:K10624P978681400.000000019838E3 ubiquitinprotein ligase RBBP6 OS=Mus musculus GN=Rbbp6 PE=1 SV=5PF08783DWNN domainGO:0008270zinc ion bindingGO:0005634nucleusKOG0314Predicted E3 ubiquitin ligase
c100297_g1	2374	296089769	CBI39588.3	1740	0	unnamed protein product [Vitis vinifera]	590644659	XM_007031080.1	340	8.55779e-176	Theobroma cacao Peptide chain release factor 2 (TCM_026757) mRNA, complete cds	K02836	prfB	peptide chain release factor 2	http://www.genome.jp/dbget-bin/www_bget?ko:K02836	Q2W3F8	828	5.14337e-101	Peptide chain release factor 2 OS=Magnetospirillum magneticum (strain AMB-1 / ATCC 700264) GN=prfB PE=3 SV=1	PF00472//PF03462	RF-1 domain//PCRF domain	GO:0006449//GO:0006415	regulation of translational termination//translational termination	GO:0003747//GO:0016149	translation release factor activity//translation release factor activity, codon specific	GO:0005737//GO:0018444//GO:0005840	cytoplasm//translation release factor complex//ribosome	KOG2726	Mitochondrial polypeptide chain release factor	296089769CBI39588.317400unnamed protein product [Vitis vinifera]590644659XM_007031080.13408.55779E-176Theobroma cacao Peptide chain release factor 2 (TCM_026757) mRNA, complete cdsK02836prfBpeptide chain release factor 2http://www.genome.jp/dbget-bin/www_bget?ko:K02836Q2W3F88285.14337E-101Peptide chain release factor 2 OS=Magnetospirillum magneticum (strain AMB-1 / ATCC 700264) GN=prfB PE=3 SV=1P…	296089769CBI39588.317400unnamed protein product [Vitis vinifera]590644659XM_007031080.13408.55779E176Theobroma cacao Peptide chain release factor 2 (TCM_026757) mRNA, complete cdsK02836prfBpeptide chain release factor 2http://www.genome.jp/dbgetbin/www_bget?ko:K02836Q2W3F88285.14337E101Peptide chain release factor 2 OS=Magnetospirillum magneticum (strain AMB1 / ATCC 700264) GN=prfB PE=3 SV=1PF004…
c100299_g2	1677	--	--	--	--	--	--	--	--	--	--	--	--	--	--	--	--	--	--	PF05676	NADH-ubiquinone oxidoreductase B18 subunit (NDUFB7)	GO:0006120//GO:0006744//GO:0006814//GO:0015992//GO:0006118	mitochondrial electron transport, NADH to ubiquinone//ubiquinone biosynthetic process//sodium ion transport//proton transport//electron transport	GO:0008137//GO:0003954	NADH dehydrogenase (ubiquinone) activity//NADH dehydrogenase activity	GO:0005739	mitochondrion	--	--	------------------------------------PF05676NADH-ubiquinone oxidoreductase B18 subunit (NDUFB7)GO:0006120//GO:0006744//GO:0006814//GO:0015992//GO:0006118mitochondrial electron transport, NADH to ubiquinone//ubiquinone biosynthetic process//sodium ion transport//proton transport//electron transportGO:0008137//GO:0003954NADH dehydrogenase (ubiquinone) activity//NADH dehydrogenase activityGO:0005739m…	PF05676NADHubiquinone oxidoreductase B18 subunit (NDUFB7)GO:0006120//GO:0006744//GO:0006814//GO:0015992//GO:0006118mitochondrial electron transport, NADH to ubiquinone//ubiquinone biosynthetic process//sodium ion transport//proton transport//electron transportGO:0008137//GO:0003954NADH dehydrogenase (ubiquinone) activity//NADH dehydrogenase activityGO:0005739mitochondrion
c1003_g1	245	478246898	BAN14787.1	289	8.46189e-29	nuclear matrix protein 3 [Daucus carota]	--	--	--	--	--	--	--	--	--	--	--	--	--	--	--	--	--	--	--	--	--	--	--	478246898BAN14787.12898.46189E-29nuclear matrix protein 3 [Daucus carota]----------------------------------------------	478246898BAN14787.12898.46189E29nuclear matrix protein 3 [Daucus carota]
c100300_g1	872	645287610	XP_008245697.1	204	1.23264e-15	PREDICTED: staphylococcal nuclease domain-containing protein 1-like [Prunus mume]	685261858	XR_633490.1	41	5.01087e-10	PREDICTED: Brassica rapa uncharacterized LOC103871091 (LOC103871091), transcript variant X8, misc_RNA	K15979	SND1	staphylococcal nuclease domain-containing protein 1	http://www.genome.jp/dbget-bin/www_bget?ko:K15979	--	--	--	--	--	--	--	--	--	--	--	--	--	--	645287610XP_008245697.12041.23264E-15PREDICTED: staphylococcal nuclease domain-containing protein 1-like [Prunus mume]685261858XR_633490.1410.000000000501087PREDICTED: Brassica rapa uncharacterized LOC103871091 (LOC103871091), transcript variant X8, misc_RNAK15979SND1staphylococcal nuclease domain-containing protein 1http://www.genome.jp/dbget-bin/www_bget?ko:K15979----------------------------	645287610XP_008245697.12041.23264E15PREDICTED: staphylococcal nuclease domaincontaining protein 1like [Prunus mume]685261858XR_633490.1410.000000000501087PREDICTED: Brassica rapa uncharacterized LOC103871091 (LOC103871091), transcript variant X8, misc_RNAK15979SND1staphylococcal nuclease domaincontaining protein 1http://www.genome.jp/dbgetbin/www_bget?ko:K15979
c100300_g2	771	661898316	CDO98283.1	571	7.05629e-65	unnamed protein product [Coffea canephora]	685280157	XM_009132740.1	65	2.00729e-23	PREDICTED: Brassica rapa staphylococcal nuclease domain-containing protein 1-like (LOC103855724), mRNA	K15979	SND1	staphylococcal nuclease domain-containing protein 1	http://www.genome.jp/dbget-bin/www_bget?ko:K15979	Q58EK5	124	1.96935e-06	Tudor domain-containing protein 1 OS=Danio rerio GN=tdrd1 PE=1 SV=2	PF00565//PF05008	Staphylococcal nuclease homologue//Vesicle transport v-SNARE protein N-terminus	GO:0006886	intracellular protein transport	GO:0003676//GO:0016788	nucleic acid binding//hydrolase activity, acting on ester bonds	GO:0016020	membrane	KOG2039	Transcriptional coactivator p100	661898316CDO98283.15717.05629E-65unnamed protein product [Coffea canephora]685280157XM_009132740.1652.00729E-23PREDICTED: Brassica rapa staphylococcal nuclease domain-containing protein 1-like (LOC103855724), mRNAK15979SND1staphylococcal nuclease domain-containing protein 1http://www.genome.jp/dbget-bin/www_bget?ko:K15979Q58EK51240.00000196935Tudor domain-containing protein 1 OS=Danio rerio GN=td…	661898316CDO98283.15717.05629E65unnamed protein product [Coffea canephora]685280157XM_009132740.1652.00729E23PREDICTED: Brassica rapa staphylococcal nuclease domaincontaining protein 1like (LOC103855724), mRNAK15979SND1staphylococcal nuclease domaincontaining protein 1http://www.genome.jp/dbgetbin/www_bget?ko:K15979Q58EK51240.00000196935Tudor domaincontaining protein 1 OS=Danio rerio GN=tdrd1 PE=…
c100301_g1	2593	661894442	CDP01441.1	2900	0	unnamed protein product [Coffea canephora]	590707340	XM_007047915.1	902	0	Theobroma cacao ARM-repeat/Tetratricopeptide repeat (TPR)-like protein isoform 2 (TCM_001127) mRNA, complete cds	--	--	--	--	Q3ZBR5	183	2.79315e-13	Tetratricopeptide repeat protein 1 OS=Bos taurus GN=TTC1 PE=2 SV=1	PF00514//PF00515//PF00174	Armadillo/beta-catenin-like repeat//Tetratricopeptide repeat//Oxidoreductase molybdopterin binding domain	GO:0055114//GO:0006118	oxidation-reduction process//electron transport	GO:0005515//GO:0009055	protein binding//electron carrier activity	--	--	KOG4234	TPR repeat-containing protein	661894442CDP01441.129000unnamed protein product [Coffea canephora]590707340XM_007047915.19020Theobroma cacao ARM-repeat/Tetratricopeptide repeat (TPR)-like protein isoform 2 (TCM_001127) mRNA, complete cds--------Q3ZBR51830.000000000000279315Tetratricopeptide repeat protein 1 OS=Bos taurus GN=TTC1 PE=2 SV=1PF00514//PF00515//PF00174Armadillo/beta-catenin-like repeat//Tetratricopeptide repeat//Oxid…	661894442CDP01441.129000unnamed protein product [Coffea canephora]590707340XM_007047915.19020Theobroma cacao ARMrepeat/Tetratricopeptide repeat (TPR)like protein isoform 2 (TCM_001127) mRNA, complete cdsQ3ZBR51830.000000000000279315Tetratricopeptide repeat protein 1 OS=Bos taurus GN=TTC1 PE=2 SV=1PF00514//PF00515//PF00174Armadillo/betacateninlike repeat//Tetratricopeptide repeat//Oxidoreductase m…
c100302_g1	755	697184289	XP_009601173.1	643	5.79017e-77	PREDICTED: probable transporter mch1 [Nicotiana tomentosiformis]	--	--	--	--	--	--	--	--	--	--	--	--	--	PF07690	Major Facilitator Superfamily	GO:0055085	transmembrane transport	--	--	GO:0016021	integral component of membrane	--	--	697184289XP_009601173.16435.79017E-77PREDICTED: probable transporter mch1 [Nicotiana tomentosiformis]--------------------------PF07690Major Facilitator SuperfamilyGO:0055085transmembrane transport----GO:0016021integral component of membrane----	697184289XP_009601173.16435.79017E77PREDICTED: probable transporter mch1 [Nicotiana tomentosiformis]PF07690Major Facilitator SuperfamilyGO:0055085transmembrane transportGO:0016021integral component of membrane
c100303_g1	410	586759562	XP_006854031.1	295	4.77838e-30	hypothetical protein AMTR_s00048p00050940 [Amborella trichopoda]>gi|548857700|gb|ERN15498.1| hypothetical protein AMTR_s00048p00050940 [Amborella trichopoda]	--	--	--	--	--	K00913	ITPK1	inositol-1,3,4-trisphosphate 5/6-kinase / inositol-tetrakisphosphate 1-kinase	http://www.genome.jp/dbget-bin/www_bget?ko:K00913	Q9SBA5	261	2.63369e-26	Inositol-tetrakisphosphate 1-kinase 1 OS=Arabidopsis thaliana GN=ITPK1 PE=1 SV=1	PF05770	Inositol 1, 3, 4-trisphosphate 5/6-kinase	GO:0032957	inositol trisphosphate metabolic process	GO:0052726//GO:0047325//GO:0000287//GO:0005524//GO:0052725	inositol-1,3,4-trisphosphate 5-kinase activity//inositol tetrakisphosphate 1-kinase activity//magnesium ion binding//ATP binding//inositol-1,3,4-trisphosphate 6-kinase activity	GO:0005622	intracellular	--	--	586759562XP_006854031.12954.77838E-30hypothetical protein AMTR_s00048p00050940 [Amborella trichopoda]>gi|548857700|gb|ERN15498.1| hypothetical protein AMTR_s00048p00050940 [Amborella trichopoda]----------K00913ITPK1inositol-1,3,4-trisphosphate 5/6-kinase / inositol-tetrakisphosphate 1-kinase http://www.genome.jp/dbget-bin/www_bget?ko:K00913Q9SBA52612.63369E-26Inositol-tetrakisphosphate 1-kinase 1…	586759562XP_006854031.12954.77838E30hypothetical protein AMTR_s00048p00050940 [Amborella trichopoda]>gi|548857700|gb|ERN15498.1| hypothetical protein AMTR_s00048p00050940 [Amborella trichopoda]K00913ITPK1inositol1,3,4trisphosphate 5/6kinase / inositoltetrakisphosphate 1kinase http://www.genome.jp/dbgetbin/www_bget?ko:K00913Q9SBA52612.63369E26Inositoltetrakisphosphate 1kinase 1 OS=Arabidopsis thal…
c100304_g1	1548	225434245	XP_002280402.1	1281	1.0103e-171	PREDICTED: dihydrodipicolinate reductase 1, chloroplastic-like [Vitis vinifera]	567899047	XM_006441949.1	284	7.47135e-145	Citrus clementina hypothetical protein (CICLE_v10020914mg) mRNA, complete cds	K00215	dapB	4-hydroxy-tetrahydrodipicolinate reductase	http://www.genome.jp/dbget-bin/www_bget?ko:K00215	Q8LB01	1156	1.11181e-153	4-hydroxy-tetrahydrodipicolinate reductase 2, chloroplastic OS=Arabidopsis thaliana GN=DAPB2 PE=2 SV=1	PF05173//PF01113	Dihydrodipicolinate reductase, C-terminus//Dihydrodipicolinate reductase, N-terminus	GO:0009085//GO:0009089//GO:0055114	lysine biosynthetic process//lysine biosynthetic process via diaminopimelate//oxidation-reduction process	GO:0008839	4-hydroxy-tetrahydrodipicolinate reductase	--	--	--	--	225434245XP_002280402.112811.0103E-171PREDICTED: dihydrodipicolinate reductase 1, chloroplastic-like [Vitis vinifera]567899047XM_006441949.12847.47135E-145Citrus clementina hypothetical protein (CICLE_v10020914mg) mRNA, complete cdsK00215dapB4-hydroxy-tetrahydrodipicolinate reductase http://www.genome.jp/dbget-bin/www_bget?ko:K00215Q8LB0111561.11181E-1534-hydroxy-tetrahydrodipicolinate reductase …	225434245XP_002280402.112811.0103E171PREDICTED: dihydrodipicolinate reductase 1, chloroplasticlike [Vitis vinifera]567899047XM_006441949.12847.47135E145Citrus clementina hypothetical protein (CICLE_v10020914mg) mRNA, complete cdsK00215dapB4hydroxytetrahydrodipicolinate reductase http://www.genome.jp/dbgetbin/www_bget?ko:K00215Q8LB0111561.11181E1534hydroxytetrahydrodipicolinate reductase 2, chloro…
c100307_g1	914	659119282	XP_008459571.1	524	1.22401e-59	PREDICTED: serine/threonine-protein phosphatase 7 long form homolog [Cucumis melo]	--	--	--	--	--	--	--	--	--	Q9LNG5	408	2.55137e-42	Serine/threonine-protein phosphatase 7 long form homolog OS=Arabidopsis thaliana GN=At1g48120 PE=2 SV=1	--	--	--	--	--	--	--	--	--	--	659119282XP_008459571.15241.22401E-59PREDICTED: serine/threonine-protein phosphatase 7 long form homolog [Cucumis melo]------------------Q9LNG54082.55137E-42Serine/threonine-protein phosphatase 7 long form homolog OS=Arabidopsis thaliana GN=At1g48120 PE=2 SV=1--------------------	659119282XP_008459571.15241.22401E59PREDICTED: serine/threonineprotein phosphatase 7 long form homolog [Cucumis melo]Q9LNG54082.55137E42Serine/threonineprotein phosphatase 7 long form homolog OS=Arabidopsis thaliana GN=At1g48120 PE=2 SV=1
c100307_g2	1220	661883912	CDP12470.1	447	1.00357e-49	unnamed protein product [Coffea canephora]	--	--	--	--	--	--	--	--	--	Q9LNG5	394	1.66362e-39	Serine/threonine-protein phosphatase 7 long form homolog OS=Arabidopsis thaliana GN=At1g48120 PE=2 SV=1	--	--	--	--	--	--	--	--	--	--	661883912CDP12470.14471.00357E-49unnamed protein product [Coffea canephora]------------------Q9LNG53941.66362E-39Serine/threonine-protein phosphatase 7 long form homolog OS=Arabidopsis thaliana GN=At1g48120 PE=2 SV=1--------------------	661883912CDP12470.14471.00357E49unnamed protein product [Coffea canephora]Q9LNG53941.66362E39Serine/threonineprotein phosphatase 7 long form homolog OS=Arabidopsis thaliana GN=At1g48120 PE=2 SV=1
c100314_g1	1900	590678333	XP_007040272.1	228	2.8388e-18	NAD(P)-binding Rossmann-fold superfamily protein isoform 1 [Theobroma cacao]>gi|508777517|gb|EOY24773.1| NAD(P)-binding Rossmann-fold superfamily protein isoform 1 [Theobroma cacao]	--	--	--	--	--	--	--	--	--	Q6RVV4	182	3.3544e-13	Short-chain dehydrogenase TIC 32, chloroplastic OS=Pisum sativum GN=TIC32 PE=1 SV=1	PF06420	Mitochondrial genome maintenance MGM101	GO:0000002	mitochondrial genome maintenance	--	--	GO:0000262	mitochondrial chromosome	--	--	590678333XP_007040272.12282.8388E-18NAD(P)-binding Rossmann-fold superfamily protein isoform 1 [Theobroma cacao]>gi|508777517|gb|EOY24773.1| NAD(P)-binding Rossmann-fold superfamily protein isoform 1 [Theobroma cacao]------------------Q6RVV41820.00000000000033544Short-chain dehydrogenase TIC 32, chloroplastic OS=Pisum sativum GN=TIC32 PE=1 SV=1PF06420Mitochondrial genome maintenance MGM101GO:0000…	590678333XP_007040272.12282.8388E18NAD(P)binding Rossmannfold superfamily protein isoform 1 [Theobroma cacao]>gi|508777517|gb|EOY24773.1| NAD(P)binding Rossmannfold superfamily protein isoform 1 [Theobroma cacao]Q6RVV41820.00000000000033544Shortchain dehydrogenase TIC 32, chloroplastic OS=Pisum sativum GN=TIC32 PE=1 SV=1PF06420Mitochondrial genome maintenance MGM101GO:0000002mitochondrial genome …
c100315_g1	2152	590711336	XP_007049077.1	1815	0	AAA-type ATPase family protein [Theobroma cacao]>gi|508701338|gb|EOX93234.1| AAA-type ATPase family protein [Theobroma cacao]	225464721	XM_002264026.1	200	5.18351e-98	PREDICTED: Vitis vinifera ATPase WRNIP1-like (LOC100258647), mRNA	K07478	ycaJ	putative ATPase	http://www.genome.jp/dbget-bin/www_bget?ko:K07478	Q8CG07	1018	4.93138e-126	ATPase WRNIP1 OS=Rattus norvegicus GN=Wrnip1 PE=2 SV=1	PF06414//PF00627//PF06068//PF01078//PF01695//PF07728//PF05496//PF04851//PF00158//PF00004//PF07724	Zeta toxin//UBA/TS-N domain//TIP49 C-terminus//Magnesium chelatase, subunit ChlI//IstB-like ATP binding protein//AAA domain (dynein-related subfamily)//Holliday junction DNA helicase ruvB N-terminus//Type III restriction enzyme, res subunit//Sigma-54 interaction domain//ATPase family associated with various cellular activities (AAA)//AAA domain (Cdc48 subfamily)	GO:0015979//GO:0015995//GO:0006281//GO:0015994//GO:0006310//GO:0006355	photosynthesis//chlorophyll biosynthetic process//DNA repair//chlorophyll metabolic process//DNA recombination//regulation of transcription, DNA-templated	GO:0016787//GO:0003678//GO:0016851//GO:0016887//GO:0008134//GO:0005524//GO:0009378//GO:0003677//GO:0005515//GO:0016301	hydrolase activity//DNA helicase activity//magnesium chelatase activity//ATPase activity//transcription factor binding//ATP binding//four-way junction helicase activity//DNA binding//protein binding//kinase activity	GO:0009379//GO:0005657//GO:0010007//GO:0005667	Holliday junction helicase complex//replication fork//magnesium chelatase complex//transcription factor complex	KOG2028	ATPase related to the helicase subunit of the Holliday junction resolvase	590711336XP_007049077.118150AAA-type ATPase family protein [Theobroma cacao]>gi|508701338|gb|EOX93234.1| AAA-type ATPase family protein [Theobroma cacao]225464721XM_002264026.12005.18351E-98PREDICTED: Vitis vinifera ATPase WRNIP1-like (LOC100258647), mRNAK07478ycaJputative ATPasehttp://www.genome.jp/dbget-bin/www_bget?ko:K07478Q8CG0710184.93138E-126ATPase WRNIP1 OS=Rattus norvegicus GN=Wrnip1 PE=…	590711336XP_007049077.118150AAAtype ATPase family protein [Theobroma cacao]>gi|508701338|gb|EOX93234.1| AAAtype ATPase family protein [Theobroma cacao]225464721XM_002264026.12005.18351E98PREDICTED: Vitis vinifera ATPase WRNIP1like (LOC100258647), mRNAK07478ycaJputative ATPasehttp://www.genome.jp/dbgetbin/www_bget?ko:K07478Q8CG0710184.93138E126ATPase WRNIP1 OS=Rattus norvegicus GN=Wrnip1 PE=2 SV=1…
c10032_g1	322	297852450	XP_002894106.1	454	3.94318e-56	thioesterase family protein [Arabidopsis lyrata subsp. lyrata]>gi|297339948|gb|EFH70365.1| thioesterase family protein [Arabidopsis lyrata subsp. lyrata]	--	--	--	--	--	--	--	--	--	Q9I3A4	157	7.85109e-13	Putative esterase PA1618 OS=Pseudomonas aeruginosa (strain ATCC 15692 / PAO1 / 1C / PRS 101 / LMG 12228) GN=PA1618 PE=3 SV=1	--	--	--	--	--	--	--	--	--	--	297852450XP_002894106.14543.94318E-56thioesterase family protein [Arabidopsis lyrata subsp. lyrata]>gi|297339948|gb|EFH70365.1| thioesterase family protein [Arabidopsis lyrata subsp. lyrata]------------------Q9I3A41570.000000000000785109Putative esterase PA1618 OS=Pseudomonas aeruginosa (strain ATCC 15692 / PAO1 / 1C / PRS 101 / LMG 12228) GN=PA1618 PE=3 SV=1--------------------	297852450XP_002894106.14543.94318E56thioesterase family protein [Arabidopsis lyrata subsp. lyrata]>gi|297339948|gb|EFH70365.1| thioesterase family protein [Arabidopsis lyrata subsp. lyrata]Q9I3A41570.000000000000785109Putative esterase PA1618 OS=Pseudomonas aeruginosa (strain ATCC 15692 / PAO1 / 1C / PRS 101 / LMG 12228) GN=PA1618 PE=3 SV=1
c100320_g1	299	641847050	KDO65931.1	98	3.1553e-08	hypothetical protein CISIN_1g002582mg [Citrus sinensis]	--	--	--	--	--	--	--	--	--	--	--	--	--	PF08704//PF12297//PF02950	tRNA methyltransferase complex GCD14 subunit//Ellis van Creveld protein 2 like protein//Conotoxin	GO:0006810//GO:0009405//GO:0008033//GO:0007224//GO:0030488//GO:0009451	transport//pathogenesis//tRNA processing//smoothened signaling pathway//tRNA methylation//RNA modification	GO:0008200//GO:0016429	ion channel inhibitor activity//tRNA (adenine-N1-)-methyltransferase activity	GO:0031515//GO:0005576	tRNA (m1A) methyltransferase complex//extracellular region	--	--	641847050KDO65931.1980.000000031553hypothetical protein CISIN_1g002582mg [Citrus sinensis]--------------------------PF08704//PF12297//PF02950tRNA methyltransferase complex GCD14 subunit//Ellis van Creveld protein 2 like protein//ConotoxinGO:0006810//GO:0009405//GO:0008033//GO:0007224//GO:0030488//GO:0009451transport//pathogenesis//tRNA processing//smoothened signaling pathway//tRNA methylation//R…	641847050KDO65931.1980.000000031553hypothetical protein CISIN_1g002582mg [Citrus sinensis]PF08704//PF12297//PF02950tRNA methyltransferase complex GCD14 subunit//Ellis van Creveld protein 2 like protein//ConotoxinGO:0006810//GO:0009405//GO:0008033//GO:0007224//GO:0030488//GO:0009451transport//pathogenesis//tRNA processing//smoothened signaling pathway//tRNA methylation//RNA modificationGO:0008200/…
c100326_g1	578	604346038	EYU44535.1	281	7.54027e-28	hypothetical protein MIMGU_mgv1a0073321mg, partial [Erythranthe guttata]	566181490	XM_002310327.2	101	1.44346e-43	Populus trichocarpa hypothetical protein (POPTR_0007s15360g) mRNA, complete cds	K04487	iscS, NFS1	cysteine desulfurase	http://www.genome.jp/dbget-bin/www_bget?ko:K04487	O49543	250	1.28887e-23	Cysteine desulfurase 1, mitochondrial OS=Arabidopsis thaliana GN=NIFS1 PE=2 SV=1	PF00266	Aminotransferase class-V	GO:0008152	metabolic process	--	--	--	--	KOG1549	Cysteine desulfurase NFS1	604346038EYU44535.12817.54027E-28hypothetical protein MIMGU_mgv1a0073321mg, partial [Erythranthe guttata]566181490XM_002310327.21011.44346E-43Populus trichocarpa hypothetical protein (POPTR_0007s15360g) mRNA, complete cdsK04487iscS, NFS1cysteine desulfurase http://www.genome.jp/dbget-bin/www_bget?ko:K04487O495432501.28887E-23Cysteine desulfurase 1, mitochondrial OS=Arabidopsis thaliana GN=NIFS1 P…	604346038EYU44535.12817.54027E28hypothetical protein MIMGU_mgv1a0073321mg, partial [Erythranthe guttata]566181490XM_002310327.21011.44346E43Populus trichocarpa hypothetical protein (POPTR_0007s15360g) mRNA, complete cdsK04487iscS, NFS1cysteine desulfurase http://www.genome.jp/dbgetbin/www_bget?ko:K04487O495432501.28887E23Cysteine desulfurase 1, mitochondrial OS=Arabidopsis thaliana GN=NIFS1 PE=2 …
c100328_g3	663	470146388	XP_004308808.1	127	1.75379e-06	PREDICTED: F-box/kelch-repeat protein At1g57790-like [Fragaria vesca subsp. vesca]	--	--	--	--	--	--	--	--	--	--	--	--	--	--	--	--	--	--	--	--	--	--	--	470146388XP_004308808.11270.00000175379PREDICTED: F-box/kelch-repeat protein At1g57790-like [Fragaria vesca subsp. vesca]----------------------------------------------	470146388XP_004308808.11270.00000175379PREDICTED: Fbox/kelchrepeat protein At1g57790like [Fragaria vesca subsp. vesca]
c100329_g1	1158	--	--	--	--	--	--	--	--	--	--	--	--	--	--	--	--	--	--	PF00351	Biopterin-dependent aromatic amino acid hydroxylase	GO:0055114	oxidation-reduction process	GO:0016714	oxidoreductase activity, acting on paired donors, with incorporation or reduction of molecular oxygen, reduced pteridine as one donor, and incorporation of one atom of oxygen	--	--	--	--	------------------------------------PF00351Biopterin-dependent aromatic amino acid hydroxylaseGO:0055114oxidation-reduction processGO:0016714oxidoreductase activity, acting on paired donors, with incorporation or reduction of molecular oxygen, reduced pteridine as one donor, and incorporation of one atom of oxygen--------	PF00351Biopterindependent aromatic amino acid hydroxylaseGO:0055114oxidationreduction processGO:0016714oxidoreductase activity, acting on paired donors, with incorporation or reduction of molecular oxygen, reduced pteridine as one donor, and incorporation of one atom of oxygen
c100331_g1	742	629097501	KCW63266.1	243	6.37579e-21	hypothetical protein EUGRSUZ_G00890 [Eucalyptus grandis]	--	--	--	--	--	--	--	--	--	Q7XS74	156	1.04528e-10	Putative B3 domain-containing protein Os04g0347400 OS=Oryza sativa subsp. japonica GN=Os04g0347400 PE=3 SV=3	PF02362	B3 DNA binding domain	--	--	GO:0003677	DNA binding	--	--	--	--	629097501KCW63266.12436.37579E-21hypothetical protein EUGRSUZ_G00890 [Eucalyptus grandis]------------------Q7XS741560.000000000104528Putative B3 domain-containing protein Os04g0347400 OS=Oryza sativa subsp. japonica GN=Os04g0347400 PE=3 SV=3PF02362B3 DNA binding domain----GO:0003677DNA binding--------	629097501KCW63266.12436.37579E21hypothetical protein EUGRSUZ_G00890 [Eucalyptus grandis]Q7XS741560.000000000104528Putative B3 domaincontaining protein Os04g0347400 OS=Oryza sativa subsp. japonica GN=Os04g0347400 PE=3 SV=3PF02362B3 DNA binding domainGO:0003677DNA binding
c100332_g1	986	460379584	XP_004235541.1	159	5.6238e-11	PREDICTED: uncharacterized protein LOC101250099 isoform 2 [Solanum lycopersicum]	--	--	--	--	--	--	--	--	--	--	--	--	--	--	--	--	--	--	--	--	--	--	--	460379584XP_004235541.11590.000000000056238PREDICTED: uncharacterized protein LOC101250099 isoform 2 [Solanum lycopersicum]----------------------------------------------	460379584XP_004235541.11590.000000000056238PREDICTED: uncharacterized protein LOC101250099 isoform 2 [Solanum lycopersicum]
c100334_g1	570	566170357	XP_002307161.2	199	1.90289e-15	hypothetical protein POPTR_0005s09360g [Populus trichocarpa]>gi|550338469|gb|EEE94157.2| hypothetical protein POPTR_0005s09360g [Populus trichocarpa]	--	--	--	--	--	K15601	KDM3	lysine-specific demethylase 3	http://www.genome.jp/dbget-bin/www_bget?ko:K15601	--	--	--	--	--	--	--	--	--	--	--	--	--	--	566170357XP_002307161.21991.90289E-15hypothetical protein POPTR_0005s09360g [Populus trichocarpa]>gi|550338469|gb|EEE94157.2| hypothetical protein POPTR_0005s09360g [Populus trichocarpa]----------K15601KDM3lysine-specific demethylase 3 http://www.genome.jp/dbget-bin/www_bget?ko:K15601----------------------------	566170357XP_002307161.21991.90289E15hypothetical protein POPTR_0005s09360g [Populus trichocarpa]>gi|550338469|gb|EEE94157.2| hypothetical protein POPTR_0005s09360g [Populus trichocarpa]K15601KDM3lysinespecific demethylase 3 http://www.genome.jp/dbgetbin/www_bget?ko:K15601
c100336_g1	833	--	--	--	--	--	--	--	--	--	--	--	--	--	--	--	--	--	--	PF03220	Tombusvirus P19 core protein	--	--	--	--	GO:0019012	virion	--	--	------------------------------------PF03220Tombusvirus P19 core protein--------GO:0019012virion----	PF03220Tombusvirus P19 core proteinGO:0019012virion
c100337_g1	399	661874880	CDP20395.1	133	4.76283e-09	unnamed protein product [Coffea canephora]	--	--	--	--	--	--	--	--	--	--	--	--	--	--	--	--	--	--	--	--	--	--	--	661874880CDP20395.11330.00000000476283unnamed protein product [Coffea canephora]----------------------------------------------	661874880CDP20395.11330.00000000476283unnamed protein product [Coffea canephora]
c100342_g1	1911	661886570	CDP09934.1	859	4.048e-101	unnamed protein product [Coffea canephora]	449459267	XM_004147320.1	120	1.3611e-53	PREDICTED: Cucumis sativus cation/H(+) antiporter 15-like (LOC101219265), mRNA >gnl|BL_ORD_ID|16210443 PREDICTED: Cucumis sativus cation/H(+) antiporter 15-like (LOC101229163), mRNA	--	--	--	--	Q9SIT5	819	2.73145e-96	Cation/H(+) antiporter 15 OS=Arabidopsis thaliana GN=CHX15 PE=2 SV=1	--	--	--	--	--	--	--	--	--	--	661886570CDP09934.18594.048E-101unnamed protein product [Coffea canephora]449459267XM_004147320.11201.3611E-53PREDICTED: Cucumis sativus cation/H(+) antiporter 15-like (LOC101219265), mRNA >gnl|BL_ORD_ID|16210443 PREDICTED: Cucumis sativus cation/H(+) antiporter 15-like (LOC101229163), mRNA--------Q9SIT58192.73145E-96Cation/H(+) antiporter 15 OS=Arabidopsis thaliana GN=CHX15 PE=2 SV=1------------…	661886570CDP09934.18594.048E101unnamed protein product [Coffea canephora]449459267XM_004147320.11201.3611E53PREDICTED: Cucumis sativus cation/H(+) antiporter 15like (LOC101219265), mRNA >gnl|BL_ORD_ID|16210443 PREDICTED: Cucumis sativus cation/H(+) antiporter 15like (LOC101229163), mRNAQ9SIT58192.73145E96Cation/H(+) antiporter 15 OS=Arabidopsis thaliana GN=CHX15 PE=2 SV=1
c100345_g1	1555	661883729	CDP12562.1	407	6.05591e-42	unnamed protein product [Coffea canephora]	--	--	--	--	--	--	--	--	--	--	--	--	--	--	--	--	--	--	--	--	--	--	--	661883729CDP12562.14076.05591E-42unnamed protein product [Coffea canephora]----------------------------------------------	661883729CDP12562.14076.05591E42unnamed protein product [Coffea canephora]
c100348_g1	1286	--	--	--	--	--	--	--	--	--	--	--	--	--	--	--	--	--	--	PF03390	2-hydroxycarboxylate transporter family	GO:0015711	organic anion transport	GO:0008514	organic anion transmembrane transporter activity	GO:0016021	integral component of membrane	--	--	------------------------------------PF033902-hydroxycarboxylate transporter familyGO:0015711organic anion transportGO:0008514organic anion transmembrane transporter activityGO:0016021integral component of membrane----	PF033902hydroxycarboxylate transporter familyGO:0015711organic anion transportGO:0008514organic anion transmembrane transporter activityGO:0016021integral component of membrane
c10035_g1	279	--	--	--	--	--	--	--	--	--	--	--	--	--	--	--	--	--	--	PF01369	Sec7 domain	GO:0043087//GO:0032012	regulation of GTPase activity//regulation of ARF protein signal transduction	GO:0005086	ARF guanyl-nucleotide exchange factor activity	--	--	--	--	------------------------------------PF01369Sec7 domainGO:0043087//GO:0032012regulation of GTPase activity//regulation of ARF protein signal transductionGO:0005086ARF guanyl-nucleotide exchange factor activity--------	PF01369Sec7 domainGO:0043087//GO:0032012regulation of GTPase activity//regulation of ARF protein signal transductionGO:0005086ARF guanylnucleotide exchange factor activity
c100351_g1	752	641837373	KDO56328.1	558	9.90896e-65	hypothetical protein CISIN_1g008223mg [Citrus sinensis]>gi|641837374|gb|KDO56329.1| hypothetical protein CISIN_1g008223mg [Citrus sinensis]	--	--	--	--	--	K07870	RHOT1, ARHT1	Ras homolog gene family, member T1	http://www.genome.jp/dbget-bin/www_bget?ko:K07870	Q4PB75	330	5.10847e-33	Mitochondrial Rho GTPase 1 OS=Ustilago maydis (strain 521 / FGSC 9021) GN=GEM1 PE=3 SV=1	PF06414//PF06068//PF01926//PF00071//PF00004//PF00009//PF10662//PF07726//PF00025//PF08477	Zeta toxin//TIP49 C-terminus//50S ribosome-binding GTPase//Ras family//ATPase family associated with various cellular activities (AAA)//Elongation factor Tu GTP binding domain//Ethanolamine utilisation - propanediol utilisation//ATPase family associated with various cellular activities (AAA)//ADP-ribosylation factor family//Miro-like protein	GO:0006576//GO:0007264	cellular biogenic amine metabolic process//small GTPase mediated signal transduction	GO:0016887//GO:0016301//GO:0003678//GO:0003924//GO:0005525//GO:0005524	ATPase activity//kinase activity//DNA helicase activity//GTPase activity//GTP binding//ATP binding	GO:0005622//GO:0005657	intracellular//replication fork	KOG1707	Predicted Ras related/Rac-GTP binding protein	641837373KDO56328.15589.90896E-65hypothetical protein CISIN_1g008223mg [Citrus sinensis]>gi|641837374|gb|KDO56329.1| hypothetical protein CISIN_1g008223mg [Citrus sinensis]----------K07870RHOT1, ARHT1Ras homolog gene family, member T1http://www.genome.jp/dbget-bin/www_bget?ko:K07870Q4PB753305.10847E-33Mitochondrial Rho GTPase 1 OS=Ustilago maydis (strain 521 / FGSC 9021) GN=GEM1 PE=3 SV=1PF06414/…	641837373KDO56328.15589.90896E65hypothetical protein CISIN_1g008223mg [Citrus sinensis]>gi|641837374|gb|KDO56329.1| hypothetical protein CISIN_1g008223mg [Citrus sinensis]K07870RHOT1, ARHT1Ras homolog gene family, member T1http://www.genome.jp/dbgetbin/www_bget?ko:K07870Q4PB753305.10847E33Mitochondrial Rho GTPase 1 OS=Ustilago maydis (strain 521 / FGSC 9021) GN=GEM1 PE=3 SV=1PF06414//PF06068//PF0…
c100352_g1	527	6759603	CAB69826.1	143	4.80068e-10	putative plasma membrane H+ ATPase [Prunus persica]	--	--	--	--	--	K01535	E3.6.3.6	H+-transporting ATPase	http://www.genome.jp/dbget-bin/www_bget?ko:K01535	Q9LV11	144	1.73137e-09	ATPase 11, plasma membrane-type OS=Arabidopsis thaliana GN=AHA11 PE=1 SV=1	PF02770	Acyl-CoA dehydrogenase, middle domain	GO:0006118//GO:0055114	electron transport//oxidation-reduction process	GO:0003995	acyl-CoA dehydrogenase activity	--	--	KOG0202	Ca2+ transporting ATPase	6759603CAB69826.11430.000000000480068putative plasma membrane H+ ATPase [Prunus persica]----------K01535E3.6.3.6H+-transporting ATPase http://www.genome.jp/dbget-bin/www_bget?ko:K01535Q9LV111440.00000000173137ATPase 11, plasma membrane-type OS=Arabidopsis thaliana GN=AHA11 PE=1 SV=1PF02770Acyl-CoA dehydrogenase, middle domainGO:0006118//GO:0055114electron transport//oxidation-reduction processGO:…	6759603CAB69826.11430.000000000480068putative plasma membrane H+ ATPase [Prunus persica]K01535E3.6.3.6H+transporting ATPase http://www.genome.jp/dbgetbin/www_bget?ko:K01535Q9LV111440.00000000173137ATPase 11, plasma membranetype OS=Arabidopsis thaliana GN=AHA11 PE=1 SV=1PF02770AcylCoA dehydrogenase, middle domainGO:0006118//GO:0055114electron transport//oxidationreduction processGO:0003995acylCoA …
c100359_g1	1126	7638022	AAF65309.1	262	4.85768e-55	reverse transcriptase [Picea glauca]	108863077	DQ644599.1	38	3.03797e-08	Solanum melongena clone pS.m.F Ty1-copia retrotransposon nonfunctional polyprotein gene, partial sequence	--	--	--	--	P10978	230	1.58458e-49	Retrovirus-related Pol polyprotein from transposon TNT 1-94 OS=Nicotiana tabacum PE=2 SV=1	--	--	--	--	--	--	--	--	--	--	7638022AAF65309.12624.85768E-55reverse transcriptase [Picea glauca]108863077DQ644599.1380.0000000303797Solanum melongena clone pS.m.F Ty1-copia retrotransposon nonfunctional polyprotein gene, partial sequence--------P109782301.58458E-49Retrovirus-related Pol polyprotein from transposon TNT 1-94 OS=Nicotiana tabacum PE=2 SV=1--------------------	7638022AAF65309.12624.85768E55reverse transcriptase [Picea glauca]108863077DQ644599.1380.0000000303797Solanum melongena clone pS.m.F Ty1copia retrotransposon nonfunctional polyprotein gene, partial sequenceP109782301.58458E49Retrovirusrelated Pol polyprotein from transposon TNT 194 OS=Nicotiana tabacum PE=2 SV=1
c100361_g1	420	590701046	XP_007046302.1	201	2.04699e-17	Methionine aminopeptidase 1B isoform 2 [Theobroma cacao]>gi|508710237|gb|EOY02134.1| Methionine aminopeptidase 1B isoform 2 [Theobroma cacao]	--	--	--	--	--	K01265	E3.4.11.18, map	methionyl aminopeptidase	http://www.genome.jp/dbget-bin/www_bget?ko:K01265	Q9FV52	175	6.62769e-15	Methionine aminopeptidase 1B, chloroplastic OS=Arabidopsis thaliana GN=MAP1B PE=2 SV=2	--	--	--	--	--	--	--	--	KOG2738	Putative methionine aminopeptidase	590701046XP_007046302.12012.04699E-17Methionine aminopeptidase 1B isoform 2 [Theobroma cacao]>gi|508710237|gb|EOY02134.1| Methionine aminopeptidase 1B isoform 2 [Theobroma cacao]----------K01265E3.4.11.18, mapmethionyl aminopeptidase http://www.genome.jp/dbget-bin/www_bget?ko:K01265Q9FV521756.62769E-15Methionine aminopeptidase 1B, chloroplastic OS=Arabidopsis thaliana GN=MAP1B PE=2 SV=2----------…	590701046XP_007046302.12012.04699E17Methionine aminopeptidase 1B isoform 2 [Theobroma cacao]>gi|508710237|gb|EOY02134.1| Methionine aminopeptidase 1B isoform 2 [Theobroma cacao]K01265E3.4.11.18, mapmethionyl aminopeptidase http://www.genome.jp/dbgetbin/www_bget?ko:K01265Q9FV521756.62769E15Methionine aminopeptidase 1B, chloroplastic OS=Arabidopsis thaliana GN=MAP1B PE=2 SV=2KOG2738Putative methion…
c100362_g1	1609	574584387	NP_001276135.1	405	1.77611e-43	uncharacterized protein LOC100803864 [Glycine max]>gi|255635272|gb|ACU17990.1| unknown [Glycine max]	697164868	XM_009592954.1	123	2.45455e-55	PREDICTED: Nicotiana tomentosiformis uncharacterized LOC104088298 (LOC104088298), mRNA	--	--	--	--	--	--	--	--	--	--	--	--	--	--	--	--	--	--	574584387NP_001276135.14051.77611E-43uncharacterized protein LOC100803864 [Glycine max]>gi|255635272|gb|ACU17990.1| unknown [Glycine max]697164868XM_009592954.11232.45455E-55PREDICTED: Nicotiana tomentosiformis uncharacterized LOC104088298 (LOC104088298), mRNA------------------------------------	574584387NP_001276135.14051.77611E43uncharacterized protein LOC100803864 [Glycine max]>gi|255635272|gb|ACU17990.1| unknown [Glycine max]697164868XM_009592954.11232.45455E55PREDICTED: Nicotiana tomentosiformis uncharacterized LOC104088298 (LOC104088298), mRNA
c100369_g1	1610	225447336	XP_002274263.1	853	8.9894e-106	PREDICTED: zinc finger CCCH domain-containing protein 13 [Vitis vinifera]>gi|297739310|emb|CBI28961.3| unnamed protein product [Vitis vinifera]	--	--	--	--	--	--	--	--	--	Q6H7U2	462	9.97069e-50	Zinc finger CCCH domain-containing protein 13 OS=Oryza sativa subsp. japonica GN=Os02g0161200 PE=2 SV=1	PF02388//PF00642//PF01496	FemAB family//Zinc finger C-x8-C-x5-C-x3-H type (and similar)//V-type ATPase 116kDa subunit family	GO:0015991//GO:0015992	ATP hydrolysis coupled proton transport//proton transport	GO:0015078//GO:0046872//GO:0016755	hydrogen ion transmembrane transporter activity//metal ion binding//transferase activity, transferring amino-acyl groups	GO:0033179	proton-transporting V-type ATPase, V0 domain	--	--	225447336XP_002274263.18538.9894E-106PREDICTED: zinc finger CCCH domain-containing protein 13 [Vitis vinifera]>gi|297739310|emb|CBI28961.3| unnamed protein product [Vitis vinifera]------------------Q6H7U24629.97069E-50Zinc finger CCCH domain-containing protein 13 OS=Oryza sativa subsp. japonica GN=Os02g0161200 PE=2 SV=1PF02388//PF00642//PF01496FemAB family//Zinc finger C-x8-C-x5-C-x3-H type (and …	225447336XP_002274263.18538.9894E106PREDICTED: zinc finger CCCH domaincontaining protein 13 [Vitis vinifera]>gi|297739310|emb|CBI28961.3| unnamed protein product [Vitis vinifera]Q6H7U24629.97069E50Zinc finger CCCH domaincontaining protein 13 OS=Oryza sativa subsp. japonica GN=Os02g0161200 PE=2 SV=1PF02388//PF00642//PF01496FemAB family//Zinc finger Cx8Cx5Cx3H type (and similar)//Vtype ATPase 116kD…
c100370_g1	311	641857275	KDO76020.1	157	6.05165e-11	hypothetical protein CISIN_1g000306mg [Citrus sinensis]	--	--	--	--	--	--	--	--	--	--	--	--	--	--	--	--	--	--	--	--	--	--	--	641857275KDO76020.11570.0000000000605165hypothetical protein CISIN_1g000306mg [Citrus sinensis]----------------------------------------------	641857275KDO76020.11570.0000000000605165hypothetical protein CISIN_1g000306mg [Citrus sinensis]
c100371_g1	629	388502126	AFK39129.1	427	1.29676e-50	unknown [Lotus japonicus]>gi|388511197|gb|AFK43660.1| unknown [Lotus japonicus]	388511196	BT143866.1	116	7.2263e-52	Lotus japonicus clone JCVI-FLLj-7K12 unknown mRNA	K02721	psbW	photosystem II PsbW protein	http://www.genome.jp/dbget-bin/www_bget?ko:K02721	Q41387	328	1.2812e-36	Photosystem II reaction center W protein, chloroplastic OS=Spinacia oleracea GN=psbW PE=1 SV=1	PF07123	Photosystem II reaction centre W protein (PsbW)	GO:0015979	photosynthesis	--	--	GO:0009507//GO:0009523	chloroplast//photosystem II	--	--	388502126AFK39129.14271.29676E-50unknown [Lotus japonicus]>gi|388511197|gb|AFK43660.1| unknown [Lotus japonicus]388511196BT143866.11167.2263E-52Lotus japonicus clone JCVI-FLLj-7K12 unknown mRNAK02721psbWphotosystem II PsbW proteinhttp://www.genome.jp/dbget-bin/www_bget?ko:K02721Q413873281.2812E-36Photosystem II reaction center W protein, chloroplastic OS=Spinacia oleracea GN=psbW PE=1 SV=1PF07123…	388502126AFK39129.14271.29676E50unknown [Lotus japonicus]>gi|388511197|gb|AFK43660.1| unknown [Lotus japonicus]388511196BT143866.11167.2263E52Lotus japonicus clone JCVIFLLj7K12 unknown mRNAK02721psbWphotosystem II PsbW proteinhttp://www.genome.jp/dbgetbin/www_bget?ko:K02721Q413873281.2812E36Photosystem II reaction center W protein, chloroplastic OS=Spinacia oleracea GN=psbW PE=1 SV=1PF07123Photos…
c100372_g1	637	147861903	CAN82964.1	467	7.83055e-54	hypothetical protein VITISV_000345 [Vitis vinifera]	--	--	--	--	--	--	--	--	--	P0CH30	214	6.18207e-19	E3 ubiquitin-protein ligase RING1 OS=Gossypium hirsutum GN=RING1 PE=1 SV=1	PF13639//PF01155//PF14634//PF00130//PF01485//PF03604//PF00628//PF00097	Ring finger domain//Hydrogenase expression/synthesis hypA family//zinc-RING finger domain//Phorbol esters/diacylglycerol binding domain (C1 domain)//IBR domain//DNA directed RNA polymerase, 7 kDa subunit//PHD-finger//Zinc finger, C3HC4 type (RING finger)	GO:0006351//GO:0006464//GO:0006206//GO:0035556//GO:0006144	transcription, DNA-templated//cellular protein modification process//pyrimidine nucleobase metabolic process//intracellular signal transduction//purine nucleobase metabolic process	GO:0016151//GO:0003899//GO:0005515//GO:0008270//GO:0003677//GO:0046872	nickel cation binding//DNA-directed RNA polymerase activity//protein binding//zinc ion binding//DNA binding//metal ion binding	GO:0005730	nucleolus	KOG0800	FOG: Predicted E3 ubiquitin ligase	147861903CAN82964.14677.83055E-54hypothetical protein VITISV_000345 [Vitis vinifera]------------------P0CH302146.18207E-19E3 ubiquitin-protein ligase RING1 OS=Gossypium hirsutum GN=RING1 PE=1 SV=1PF13639//PF01155//PF14634//PF00130//PF01485//PF03604//PF00628//PF00097Ring finger domain//Hydrogenase expression/synthesis hypA family//zinc-RING finger domain//Phorbol esters/diacylglycerol binding doma…	147861903CAN82964.14677.83055E54hypothetical protein VITISV_000345 [Vitis vinifera]P0CH302146.18207E19E3 ubiquitinprotein ligase RING1 OS=Gossypium hirsutum GN=RING1 PE=1 SV=1PF13639//PF01155//PF14634//PF00130//PF01485//PF03604//PF00628//PF00097Ring finger domain//Hydrogenase expression/synthesis hypA family//zincRING finger domain//Phorbol esters/diacylglycerol binding domain (C1 domain)//IBR do…
c100372_g2	1020	502148453	XP_004507169.1	281	4.71533e-26	PREDICTED: E3 ubiquitin-protein ligase RING1-like [Cicer arietinum]	--	--	--	--	--	K11982	RNF115_126	E3 ubiquitin-protein ligase RNF115/126	http://www.genome.jp/dbget-bin/www_bget?ko:K11982	P0CH30	126	1.47071e-06	E3 ubiquitin-protein ligase RING1 OS=Gossypium hirsutum GN=RING1 PE=1 SV=1	PF12861//PF12678//PF13639//PF04423	Anaphase-promoting complex subunit 11 RING-H2 finger//RING-H2 zinc finger//Ring finger domain//Rad50 zinc hook motif	GO:0006281//GO:0016567	DNA repair//protein ubiquitination	GO:0004842//GO:0005515//GO:0008270//GO:0004518//GO:0005524	ubiquitin-protein transferase activity//protein binding//zinc ion binding//nuclease activity//ATP binding	GO:0005680	anaphase-promoting complex	--	--	502148453XP_004507169.12814.71533E-26PREDICTED: E3 ubiquitin-protein ligase RING1-like [Cicer arietinum]----------K11982RNF115_126E3 ubiquitin-protein ligase RNF115/126 http://www.genome.jp/dbget-bin/www_bget?ko:K11982P0CH301260.00000147071E3 ubiquitin-protein ligase RING1 OS=Gossypium hirsutum GN=RING1 PE=1 SV=1PF12861//PF12678//PF13639//PF04423Anaphase-promoting complex subunit 11 RING-H2 finge…	502148453XP_004507169.12814.71533E26PREDICTED: E3 ubiquitinprotein ligase RING1like [Cicer arietinum]K11982RNF115_126E3 ubiquitinprotein ligase RNF115/126 http://www.genome.jp/dbgetbin/www_bget?ko:K11982P0CH301260.00000147071E3 ubiquitinprotein ligase RING1 OS=Gossypium hirsutum GN=RING1 PE=1 SV=1PF12861//PF12678//PF13639//PF04423Anaphasepromoting complex subunit 11 RINGH2 finger//RINGH2 zinc fin…
c100373_g1	898	--	--	--	--	--	--	--	--	--	--	--	--	--	--	--	--	--	--	PF10018//PF03357	Vitamin-D-receptor interacting Mediator subunit 4//Snf7	GO:0006357//GO:0015031	regulation of transcription from RNA polymerase II promoter//protein transport	GO:0001104	RNA polymerase II transcription cofactor activity	GO:0016592	mediator complex	--	--	------------------------------------PF10018//PF03357Vitamin-D-receptor interacting Mediator subunit 4//Snf7GO:0006357//GO:0015031regulation of transcription from RNA polymerase II promoter//protein transportGO:0001104RNA polymerase II transcription cofactor activityGO:0016592mediator complex----	PF10018//PF03357VitaminDreceptor interacting Mediator subunit 4//Snf7GO:0006357//GO:0015031regulation of transcription from RNA polymerase II promoter//protein transportGO:0001104RNA polymerase II transcription cofactor activityGO:0016592mediator complex
c100375_g1	1589	--	--	--	--	--	--	--	--	--	--	--	--	--	--	--	--	--	--	PF06363//PF04810//PF03106	Picornaviridae P3A protein//Sec23/Sec24 zinc finger//WRKY DNA -binding domain	GO:0006888//GO:0006886//GO:0006355	ER to Golgi vesicle-mediated transport//intracellular protein transport//regulation of transcription, DNA-templated	GO:0043565//GO:0003700//GO:0008270	sequence-specific DNA binding//sequence-specific DNA binding transcription factor activity//zinc ion binding	GO:0005667//GO:0030127//GO:0019012	transcription factor complex//COPII vesicle coat//virion	--	--	------------------------------------PF06363//PF04810//PF03106Picornaviridae P3A protein//Sec23/Sec24 zinc finger//WRKY DNA -binding domainGO:0006888//GO:0006886//GO:0006355ER to Golgi vesicle-mediated transport//intracellular protein transport//regulation of transcription, DNA-templatedGO:0043565//GO:0003700//GO:0008270sequence-specific DNA binding//sequence-specific DNA binding transcription fac…	PF06363//PF04810//PF03106Picornaviridae P3A protein//Sec23/Sec24 zinc finger//WRKY DNA binding domainGO:0006888//GO:0006886//GO:0006355ER to Golgi vesiclemediated transport//intracellular protein transport//regulation of transcription, DNAtemplatedGO:0043565//GO:0003700//GO:0008270sequencespecific DNA binding//sequencespecific DNA binding transcription factor activity//zinc ion bindingGO:0005667/…
c100376_g1	1107	--	--	--	--	--	--	--	--	--	--	--	--	--	--	--	--	--	--	PF02603	HPr Serine kinase N terminus	GO:0016310//GO:0006109//GO:0000160	phosphorylation//regulation of carbohydrate metabolic process//phosphorelay signal transduction system	GO:0005524//GO:0000155//GO:0004672	ATP binding//phosphorelay sensor kinase activity//protein kinase activity	GO:0009365	protein histidine kinase complex	--	--	------------------------------------PF02603HPr Serine kinase N terminusGO:0016310//GO:0006109//GO:0000160phosphorylation//regulation of carbohydrate metabolic process//phosphorelay signal transduction systemGO:0005524//GO:0000155//GO:0004672ATP binding//phosphorelay sensor kinase activity//protein kinase activityGO:0009365protein histidine kinase complex----	PF02603HPr Serine kinase N terminusGO:0016310//GO:0006109//GO:0000160phosphorylation//regulation of carbohydrate metabolic process//phosphorelay signal transduction systemGO:0005524//GO:0000155//GO:0004672ATP binding//phosphorelay sensor kinase activity//protein kinase activityGO:0009365protein histidine kinase complex
c100381_g1	864	225432596	XP_002281432.1	614	5.5713e-73	PREDICTED: probable LRR receptor-like serine/threonine-protein kinase At1g67720 [Vitis vinifera]>gi|297737017|emb|CBI26218.3| unnamed protein product [Vitis vinifera]	225432595	XM_002281396.1	197	9.45857e-97	PREDICTED: Vitis vinifera probable LRR receptor-like serine/threonine-protein kinase At1g67720 (LOC100244275), mRNA	--	--	--	--	C0LGI2	265	5.26029e-24	Probable LRR receptor-like serine/threonine-protein kinase At1g67720 OS=Arabidopsis thaliana GN=At1g67720 PE=2 SV=1	PF00560	Leucine Rich Repeat	--	--	GO:0005515	protein binding	--	--	--	--	225432596XP_002281432.16145.5713E-73PREDICTED: probable LRR receptor-like serine/threonine-protein kinase At1g67720 [Vitis vinifera]>gi|297737017|emb|CBI26218.3| unnamed protein product [Vitis vinifera]225432595XM_002281396.11979.45857E-97PREDICTED: Vitis vinifera probable LRR receptor-like serine/threonine-protein kinase At1g67720 (LOC100244275), mRNA--------C0LGI22655.26029E-24Probable LRR rece…	225432596XP_002281432.16145.5713E73PREDICTED: probable LRR receptorlike serine/threonineprotein kinase At1g67720 [Vitis vinifera]>gi|297737017|emb|CBI26218.3| unnamed protein product [Vitis vinifera]225432595XM_002281396.11979.45857E97PREDICTED: Vitis vinifera probable LRR receptorlike serine/threonineprotein kinase At1g67720 (LOC100244275), mRNAC0LGI22655.26029E24Probable LRR receptorlike serine…
c100384_g3	580	590597824	XP_007018722.1	193	2.16924e-15	SGNH hydrolase-type esterase superfamily protein, putative [Theobroma cacao]>gi|508724050|gb|EOY15947.1| SGNH hydrolase-type esterase superfamily protein, putative [Theobroma cacao]	--	--	--	--	--	--	--	--	--	Q3MKY2	133	3.50821e-08	Acetylajmalan esterase OS=Rauvolfia serpentina GN=AAE PE=1 SV=1	--	--	--	--	--	--	--	--	--	--	590597824XP_007018722.11932.16924E-15SGNH hydrolase-type esterase superfamily protein, putative [Theobroma cacao]>gi|508724050|gb|EOY15947.1| SGNH hydrolase-type esterase superfamily protein, putative [Theobroma cacao]------------------Q3MKY21330.0000000350821Acetylajmalan esterase OS=Rauvolfia serpentina GN=AAE PE=1 SV=1--------------------	590597824XP_007018722.11932.16924E15SGNH hydrolasetype esterase superfamily protein, putative [Theobroma cacao]>gi|508724050|gb|EOY15947.1| SGNH hydrolasetype esterase superfamily protein, putative [Theobroma cacao]Q3MKY21330.0000000350821Acetylajmalan esterase OS=Rauvolfia serpentina GN=AAE PE=1 SV=1
c100384_g4	1587	661887545	CDP08676.1	297	5.71983e-29	unnamed protein product [Coffea canephora]	694355025	XM_009360342.1	103	3.17539e-44	PREDICTED: Pyrus x bretschneideri dynamin-related protein 5A (LOC103949239), mRNA	--	--	--	--	P42697	289	5.20187e-26	Dynamin-related protein 1A OS=Arabidopsis thaliana GN=DRP1A PE=1 SV=3	PF01031	Dynamin central region	--	--	GO:0005525	GTP binding	--	--	--	--	661887545CDP08676.12975.71983E-29unnamed protein product [Coffea canephora]694355025XM_009360342.11033.17539E-44PREDICTED: Pyrus x bretschneideri dynamin-related protein 5A (LOC103949239), mRNA--------P426972895.20187E-26Dynamin-related protein 1A OS=Arabidopsis thaliana GN=DRP1A PE=1 SV=3PF01031Dynamin central region----GO:0005525GTP binding--------	661887545CDP08676.12975.71983E29unnamed protein product [Coffea canephora]694355025XM_009360342.11033.17539E44PREDICTED: Pyrus x bretschneideri dynaminrelated protein 5A (LOC103949239), mRNAP426972895.20187E26Dynaminrelated protein 1A OS=Arabidopsis thaliana GN=DRP1A PE=1 SV=3PF01031Dynamin central regionGO:0005525GTP binding
c100385_g2	211	--	--	--	--	--	--	--	--	--	--	--	--	--	--	--	--	--	--	PF00367	phosphotransferase system, EIIB	GO:0008643	carbohydrate transport	GO:0008982	protein-N(PI)-phosphohistidine-sugar phosphotransferase activity	GO:0009357	protein-N(PI)-phosphohistidine-sugar phosphotransferase complex	--	--	------------------------------------PF00367phosphotransferase system, EIIBGO:0008643carbohydrate transportGO:0008982protein-N(PI)-phosphohistidine-sugar phosphotransferase activityGO:0009357protein-N(PI)-phosphohistidine-sugar phosphotransferase complex----	PF00367phosphotransferase system, EIIBGO:0008643carbohydrate transportGO:0008982proteinN(PI)phosphohistidinesugar phosphotransferase activityGO:0009357proteinN(PI)phosphohistidinesugar phosphotransferase complex
c100386_g1	1129	596138084	XP_007222374.1	433	4.68109e-82	hypothetical protein PRUPE_ppa004014mg [Prunus persica]>gi|462419310|gb|EMJ23573.1| hypothetical protein PRUPE_ppa004014mg [Prunus persica]	--	--	--	--	--	--	--	--	--	Q6P798	109	2.93029e-09	RCC1 and BTB domain-containing protein 2 OS=Rattus norvegicus GN=Rcbtb2 PE=2 SV=1	--	--	--	--	--	--	--	--	KOG1426	FOG: RCC1 domain	596138084XP_007222374.14334.68109E-82hypothetical protein PRUPE_ppa004014mg [Prunus persica]>gi|462419310|gb|EMJ23573.1| hypothetical protein PRUPE_ppa004014mg [Prunus persica]------------------Q6P7981090.00000000293029RCC1 and BTB domain-containing protein 2 OS=Rattus norvegicus GN=Rcbtb2 PE=2 SV=1----------------KOG1426FOG: RCC1 domain	596138084XP_007222374.14334.68109E82hypothetical protein PRUPE_ppa004014mg [Prunus persica]>gi|462419310|gb|EMJ23573.1| hypothetical protein PRUPE_ppa004014mg [Prunus persica]Q6P7981090.00000000293029RCC1 and BTB domaincontaining protein 2 OS=Rattus norvegicus GN=Rcbtb2 PE=2 SV=1KOG1426FOG: RCC1 domain
c100389_g1	856	645233810	XP_008223521.1	894	2.37627e-113	PREDICTED: pentatricopeptide repeat-containing protein At5g66520-like [Prunus mume]	--	--	--	--	--	--	--	--	--	Q9LN01	647	1.06341e-76	Pentatricopeptide repeat-containing protein At1g08070 OS=Arabidopsis thaliana GN=PCMP-H12 PE=2 SV=1	PF03587	EMG1/NEP1 methyltransferase	--	--	GO:0008168	methyltransferase activity	--	--	--	--	645233810XP_008223521.18942.37627E-113PREDICTED: pentatricopeptide repeat-containing protein At5g66520-like [Prunus mume]------------------Q9LN016471.06341E-76Pentatricopeptide repeat-containing protein At1g08070 OS=Arabidopsis thaliana GN=PCMP-H12 PE=2 SV=1PF03587EMG1/NEP1 methyltransferase----GO:0008168methyltransferase activity--------	645233810XP_008223521.18942.37627E113PREDICTED: pentatricopeptide repeatcontaining protein At5g66520like [Prunus mume]Q9LN016471.06341E76Pentatricopeptide repeatcontaining protein At1g08070 OS=Arabidopsis thaliana GN=PCMPH12 PE=2 SV=1PF03587EMG1/NEP1 methyltransferaseGO:0008168methyltransferase activity
c10040_g1	237	--	--	--	--	--	--	--	--	--	--	--	--	--	--	--	--	--	--	PF00098	Zinc knuckle	--	--	GO:0003676//GO:0008270	nucleic acid binding//zinc ion binding	--	--	--	--	------------------------------------PF00098Zinc knuckle----GO:0003676//GO:0008270nucleic acid binding//zinc ion binding--------	PF00098Zinc knuckleGO:0003676//GO:0008270nucleic acid binding//zinc ion binding
c100401_g1	965	147835944	CAN68410.1	599	1.5546e-68	hypothetical protein VITISV_022914 [Vitis vinifera]	--	--	--	--	--	--	--	--	--	--	--	--	--	PF00872//PF01613	Transposase, Mutator family//Flavin reductase like domain	GO:0006313//GO:0055114	transposition, DNA-mediated//oxidation-reduction process	GO:0003677//GO:0042602//GO:0004803//GO:0010181//GO:0016491	DNA binding//riboflavin reductase (NADPH) activity//transposase activity//FMN binding//oxidoreductase activity	--	--	--	--	147835944CAN68410.15991.5546E-68hypothetical protein VITISV_022914 [Vitis vinifera]--------------------------PF00872//PF01613Transposase, Mutator family//Flavin reductase like domainGO:0006313//GO:0055114transposition, DNA-mediated//oxidation-reduction processGO:0003677//GO:0042602//GO:0004803//GO:0010181//GO:0016491DNA binding//riboflavin reductase (NADPH) activity//transposase activity//FMN bin…	147835944CAN68410.15991.5546E68hypothetical protein VITISV_022914 [Vitis vinifera]PF00872//PF01613Transposase, Mutator family//Flavin reductase like domainGO:0006313//GO:0055114transposition, DNAmediated//oxidationreduction processGO:0003677//GO:0042602//GO:0004803//GO:0010181//GO:0016491DNA binding//riboflavin reductase (NADPH) activity//transposase activity//FMN binding//oxidoreductase activity
c100402_g1	348	566188729	XP_006378095.1	150	2.42491e-11	hypothetical protein POPTR_0010s020402g, partial [Populus trichocarpa]>gi|550328913|gb|ERP55892.1| hypothetical protein POPTR_0010s020402g, partial [Populus trichocarpa]	--	--	--	--	--	--	--	--	--	O81833	115	3.02966e-06	G-type lectin S-receptor-like serine/threonine-protein kinase SD1-1 OS=Arabidopsis thaliana GN=SD11 PE=1 SV=1	PF11883	Domain of unknown function (DUF3403)	GO:0016310//GO:0009069	phosphorylation//serine family amino acid metabolic process	GO:0004674	protein serine/threonine kinase activity	--	--	--	--	566188729XP_006378095.11500.0000000000242491hypothetical protein POPTR_0010s020402g, partial [Populus trichocarpa]>gi|550328913|gb|ERP55892.1| hypothetical protein POPTR_0010s020402g, partial [Populus trichocarpa]------------------O818331150.00000302966G-type lectin S-receptor-like serine/threonine-protein kinase SD1-1 OS=Arabidopsis thaliana GN=SD11 PE=1 SV=1PF11883Domain of unknown function (DU…	566188729XP_006378095.11500.0000000000242491hypothetical protein POPTR_0010s020402g, partial [Populus trichocarpa]>gi|550328913|gb|ERP55892.1| hypothetical protein POPTR_0010s020402g, partial [Populus trichocarpa]O818331150.00000302966Gtype lectin Sreceptorlike serine/threonineprotein kinase SD11 OS=Arabidopsis thaliana GN=SD11 PE=1 SV=1PF11883Domain of unknown function (DUF3403)GO:0016310//GO:00…
c100402_g2	699	566195245	XP_002317544.2	374	3.08116e-61	hypothetical protein POPTR_0011s13180g [Populus trichocarpa]>gi|550328294|gb|EEE98156.2| hypothetical protein POPTR_0011s13180g [Populus trichocarpa]	225321619	AK325636.1	41	3.97641e-10	Solanum lycopersicum cDNA, clone: LEFL2003BG05, HTC in fruit	--	--	--	--	O81832	358	1.92205e-50	G-type lectin S-receptor-like serine/threonine-protein kinase At4g27290 OS=Arabidopsis thaliana GN=At4g27290 PE=3 SV=4	PF11883//PF07714//PF00069	Domain of unknown function (DUF3403)//Protein tyrosine kinase//Protein kinase domain	GO:0016310//GO:0006468//GO:0009069	phosphorylation//protein phosphorylation//serine family amino acid metabolic process	GO:0005524//GO:0004672//GO:0004674	ATP binding//protein kinase activity//protein serine/threonine kinase activity	--	--	--	--	566195245XP_002317544.23743.08116E-61hypothetical protein POPTR_0011s13180g [Populus trichocarpa]>gi|550328294|gb|EEE98156.2| hypothetical protein POPTR_0011s13180g [Populus trichocarpa]225321619AK325636.1410.000000000397641Solanum lycopersicum cDNA, clone: LEFL2003BG05, HTC in fruit--------O818323581.92205E-50G-type lectin S-receptor-like serine/threonine-protein kinase At4g27290 OS=Arabidopsis …	566195245XP_002317544.23743.08116E61hypothetical protein POPTR_0011s13180g [Populus trichocarpa]>gi|550328294|gb|EEE98156.2| hypothetical protein POPTR_0011s13180g [Populus trichocarpa]225321619AK325636.1410.000000000397641Solanum lycopersicum cDNA, clone: LEFL2003BG05, HTC in fruitO818323581.92205E50Gtype lectin Sreceptorlike serine/threonineprotein kinase At4g27290 OS=Arabidopsis thaliana GN=At…
c100402_g3	431	567920186	XP_006452099.1	536	9.90221e-67	hypothetical protein CICLE_v10009316mg [Citrus clementina]>gi|557555325|gb|ESR65339.1| hypothetical protein CICLE_v10009316mg [Citrus clementina]	590608258	XM_007021154.1	88	1.77644e-36	Theobroma cacao Serine/threonine-protein kinase receptor, putative (TCM_031277) mRNA, complete cds	--	--	--	--	O81832	495	2.53695e-57	G-type lectin S-receptor-like serine/threonine-protein kinase At4g27290 OS=Arabidopsis thaliana GN=At4g27290 PE=3 SV=4	PF07714//PF00069	Protein tyrosine kinase//Protein kinase domain	GO:0006468	protein phosphorylation	GO:0005524//GO:0004672	ATP binding//protein kinase activity	--	--	--	--	567920186XP_006452099.15369.90221E-67hypothetical protein CICLE_v10009316mg [Citrus clementina]>gi|557555325|gb|ESR65339.1| hypothetical protein CICLE_v10009316mg [Citrus clementina]590608258XM_007021154.1881.77644E-36Theobroma cacao Serine/threonine-protein kinase receptor, putative (TCM_031277) mRNA, complete cds--------O818324952.53695E-57G-type lectin S-receptor-like serine/threonine-protein …	567920186XP_006452099.15369.90221E67hypothetical protein CICLE_v10009316mg [Citrus clementina]>gi|557555325|gb|ESR65339.1| hypothetical protein CICLE_v10009316mg [Citrus clementina]590608258XM_007021154.1881.77644E36Theobroma cacao Serine/threonineprotein kinase receptor, putative (TCM_031277) mRNA, complete cdsO818324952.53695E57Gtype lectin Sreceptorlike serine/threonineprotein kinase At4g27290…
c100405_g1	2178	460366928	XP_004229327.1	297	1.42007e-26	PREDICTED: uncharacterized protein LOC101267053 [Solanum lycopersicum]	219817687	FJ148751.1	153	7.03203e-72	Daucus carota subsp. sativus clone BAC C110O12 genomic sequence	K04733	IRAK4	interleukin-1 receptor-associated kinase 4	http://www.genome.jp/dbget-bin/www_bget?ko:K04733	--	--	--	--	PF02183//PF04977//PF00170//PF00098//PF08653	Homeobox associated leucine zipper//Septum formation initiator//bZIP transcription factor//Zinc knuckle//DASH complex subunit Dam1	GO:0007049//GO:0008608//GO:0006355	cell cycle//attachment of spindle microtubules to kinetochore//regulation of transcription, DNA-templated	GO:0003676//GO:0003677//GO:0008270//GO:0003700//GO:0043565	nucleic acid binding//DNA binding//zinc ion binding//sequence-specific DNA binding transcription factor activity//sequence-specific DNA binding	GO:0042729//GO:0005634//GO:0005667//GO:0072686	DASH complex//nucleus//transcription factor complex//mitotic spindle	--	--	460366928XP_004229327.12971.42007E-26PREDICTED: uncharacterized protein LOC101267053 [Solanum lycopersicum]219817687FJ148751.11537.03203E-72Daucus carota subsp. sativus clone BAC C110O12 genomic sequenceK04733IRAK4interleukin-1 receptor-associated kinase 4 http://www.genome.jp/dbget-bin/www_bget?ko:K04733--------PF02183//PF04977//PF00170//PF00098//PF08653Homeobox associated leucine zipper//Septum…	460366928XP_004229327.12971.42007E26PREDICTED: uncharacterized protein LOC101267053 [Solanum lycopersicum]219817687FJ148751.11537.03203E72Daucus carota subsp. sativus clone BAC C110O12 genomic sequenceK04733IRAK4interleukin1 receptorassociated kinase 4 http://www.genome.jp/dbgetbin/www_bget?ko:K04733PF02183//PF04977//PF00170//PF00098//PF08653Homeobox associated leucine zipper//Septum formation in…
c100406_g1	612	643737089	KDP43282.1	127	7.38147e-07	hypothetical protein JCGZ_24203 [Jatropha curcas]	--	--	--	--	--	--	--	--	--	--	--	--	--	PF06839	GRF zinc finger	--	--	GO:0008270	zinc ion binding	--	--	--	--	643737089KDP43282.11270.000000738147hypothetical protein JCGZ_24203 [Jatropha curcas]--------------------------PF06839GRF zinc finger----GO:0008270zinc ion binding--------	643737089KDP43282.11270.000000738147hypothetical protein JCGZ_24203 [Jatropha curcas]PF06839GRF zinc fingerGO:0008270zinc ion binding
c100408_g1	799	--	--	--	--	--	--	--	--	--	--	--	--	--	--	--	--	--	--	PF00167	Fibroblast growth factor	GO:0040007//GO:0007165//GO:0008283	growth//signal transduction//cell proliferation	GO:0008083	growth factor activity	--	--	--	--	------------------------------------PF00167Fibroblast growth factorGO:0040007//GO:0007165//GO:0008283growth//signal transduction//cell proliferationGO:0008083growth factor activity--------	PF00167Fibroblast growth factorGO:0040007//GO:0007165//GO:0008283growth//signal transduction//cell proliferationGO:0008083growth factor activity
c100411_g1	846	225435076	XP_002284421.1	782	1.8755e-100	PREDICTED: uncharacterized protein LOC100244942 [Vitis vinifera]	--	--	--	--	--	--	--	--	--	--	--	--	--	PF00637	Region in Clathrin and VPS	GO:0016192//GO:0006886	vesicle-mediated transport//intracellular protein transport	--	--	--	--	--	--	225435076XP_002284421.17821.8755E-100PREDICTED: uncharacterized protein LOC100244942 [Vitis vinifera]--------------------------PF00637Region in Clathrin and VPSGO:0016192//GO:0006886vesicle-mediated transport//intracellular protein transport------------	225435076XP_002284421.17821.8755E100PREDICTED: uncharacterized protein LOC100244942 [Vitis vinifera]PF00637Region in Clathrin and VPSGO:0016192//GO:0006886vesiclemediated transport//intracellular protein transport
c100411_g2	892	225435076	XP_002284421.1	837	1.27231e-108	PREDICTED: uncharacterized protein LOC100244942 [Vitis vinifera]	--	--	--	--	--	--	--	--	--	--	--	--	--	PF07730//PF00769	Histidine kinase//Ezrin/radixin/moesin family	GO:0000160//GO:0016310	phosphorelay signal transduction system//phosphorylation	GO:0008092//GO:0046983//GO:0000155	cytoskeletal protein binding//protein dimerization activity//phosphorelay sensor kinase activity	GO:0005737//GO:0016021//GO:0009365//GO:0019898	cytoplasm//integral component of membrane//protein histidine kinase complex//extrinsic component of membrane	--	--	225435076XP_002284421.18371.27231E-108PREDICTED: uncharacterized protein LOC100244942 [Vitis vinifera]--------------------------PF07730//PF00769Histidine kinase//Ezrin/radixin/moesin familyGO:0000160//GO:0016310phosphorelay signal transduction system//phosphorylationGO:0008092//GO:0046983//GO:0000155cytoskeletal protein binding//protein dimerization activity//phosphorelay sensor kinase activityGO…	225435076XP_002284421.18371.27231E108PREDICTED: uncharacterized protein LOC100244942 [Vitis vinifera]PF07730//PF00769Histidine kinase//Ezrin/radixin/moesin familyGO:0000160//GO:0016310phosphorelay signal transduction system//phosphorylationGO:0008092//GO:0046983//GO:0000155cytoskeletal protein binding//protein dimerization activity//phosphorelay sensor kinase activityGO:0005737//GO:0016021//GO:00…
c100412_g1	872	--	--	--	--	--	--	--	--	--	--	--	--	--	--	--	--	--	--	PF11606	Family 31 carbohydrate binding protein	--	--	GO:0033905	xylan endo-1,3-beta-xylosidase activity	--	--	--	--	------------------------------------PF11606Family 31 carbohydrate binding protein----GO:0033905xylan endo-1,3-beta-xylosidase activity--------	PF11606Family 31 carbohydrate binding proteinGO:0033905xylan endo1,3betaxylosidase activity
c100413_g1	287	658032095	XP_008351541.1	325	7.8444e-35	PREDICTED: protein FAR1-RELATED SEQUENCE 5-like [Malus domestica]	--	--	--	--	--	--	--	--	--	Q9SZL8	255	5.80123e-25	Protein FAR1-RELATED SEQUENCE 5 OS=Arabidopsis thaliana GN=FRS5 PE=2 SV=1	--	--	--	--	--	--	--	--	--	--	658032095XP_008351541.13257.8444E-35PREDICTED: protein FAR1-RELATED SEQUENCE 5-like [Malus domestica]------------------Q9SZL82555.80123E-25Protein FAR1-RELATED SEQUENCE 5 OS=Arabidopsis thaliana GN=FRS5 PE=2 SV=1--------------------	658032095XP_008351541.13257.8444E35PREDICTED: protein FAR1RELATED SEQUENCE 5like [Malus domestica]Q9SZL82555.80123E25Protein FAR1RELATED SEQUENCE 5 OS=Arabidopsis thaliana GN=FRS5 PE=2 SV=1
c100414_g1	595	--	--	--	--	--	--	--	--	--	--	--	--	--	--	--	--	--	--	PF00895	ATP synthase protein 8	GO:0015992//GO:0015986	proton transport//ATP synthesis coupled proton transport	GO:0015078	hydrogen ion transmembrane transporter activity	GO:0000276	mitochondrial proton-transporting ATP synthase complex, coupling factor F(o)	--	--	------------------------------------PF00895ATP synthase protein 8GO:0015992//GO:0015986proton transport//ATP synthesis coupled proton transportGO:0015078hydrogen ion transmembrane transporter activityGO:0000276mitochondrial proton-transporting ATP synthase complex, coupling factor F(o)----	PF00895ATP synthase protein 8GO:0015992//GO:0015986proton transport//ATP synthesis coupled proton transportGO:0015078hydrogen ion transmembrane transporter activityGO:0000276mitochondrial protontransporting ATP synthase complex, coupling factor F(o)
c100416_g1	907	697109076	XP_009608393.1	149	1.10644e-08	PREDICTED: uncharacterized protein LOC104102399 [Nicotiana tomentosiformis]	--	--	--	--	--	--	--	--	--	--	--	--	--	PF02990	Endomembrane protein 70	--	--	--	--	GO:0016021	integral component of membrane	--	--	697109076XP_009608393.11490.0000000110644PREDICTED: uncharacterized protein LOC104102399 [Nicotiana tomentosiformis]--------------------------PF02990Endomembrane protein 70--------GO:0016021integral component of membrane----	697109076XP_009608393.11490.0000000110644PREDICTED: uncharacterized protein LOC104102399 [Nicotiana tomentosiformis]PF02990Endomembrane protein 70GO:0016021integral component of membrane
c100417_g1	1286	470110410	XP_004291477.1	342	6.45603e-53	PREDICTED: pleiotropic drug resistance protein 1-like [Fragaria vesca subsp. vesca]	357510222	XM_003625352.1	59	7.38123e-20	Medicago truncatula Pleiotropic drug resistance protein (MTR_7g098750) mRNA, complete cds	--	--	--	--	O81016	288	4.57772e-43	ABC transporter G family member 32 OS=Arabidopsis thaliana GN=ABCG32 PE=1 SV=1	PF01061	ABC-2 type transporter	--	--	--	--	GO:0016020	membrane	KOG0065	Pleiotropic drug resistance proteins (PDR1-15), ABC superfamily	470110410XP_004291477.13426.45603E-53PREDICTED: pleiotropic drug resistance protein 1-like [Fragaria vesca subsp. vesca]357510222XM_003625352.1597.38123E-20Medicago truncatula Pleiotropic drug resistance protein (MTR_7g098750) mRNA, complete cds--------O810162884.57772E-43ABC transporter G family member 32 OS=Arabidopsis thaliana GN=ABCG32 PE=1 SV=1PF01061ABC-2 type transporter--------GO:0016020m…	470110410XP_004291477.13426.45603E53PREDICTED: pleiotropic drug resistance protein 1like [Fragaria vesca subsp. vesca]357510222XM_003625352.1597.38123E20Medicago truncatula Pleiotropic drug resistance protein (MTR_7g098750) mRNA, complete cdsO810162884.57772E43ABC transporter G family member 32 OS=Arabidopsis thaliana GN=ABCG32 PE=1 SV=1PF01061ABC2 type transporterGO:0016020membraneKOG0065Pleiotr…
c100419_g1	2217	387169525	AFJ66186.1	1171	2.197e-139	hypothetical protein 11M19.5 [Arabidopsis halleri]	31581025	AP006394.1	45	7.7944e-12	Lotus japonicus genomic DNA, chromosome 5, clone: LjT01K09, TM0278, complete sequence	--	--	--	--	Q7LHG5	373	2.80775e-35	Transposon Ty3-I Gag-Pol polyprotein OS=Saccharomyces cerevisiae (strain ATCC 204508 / S288c) GN=TY3B-I PE=3 SV=2	PF00078	Reverse transcriptase (RNA-dependent DNA polymerase)	GO:0006278	RNA-dependent DNA replication	GO:0003723//GO:0003964	RNA binding//RNA-directed DNA polymerase activity	--	--	KOG0017	FOG: Transposon-encoded proteins with TYA, reverse transcriptase, integrase domains in various combinations	387169525AFJ66186.111712.197E-139hypothetical protein 11M19.5 [Arabidopsis halleri]31581025AP006394.1450.0000000000077944Lotus japonicus genomic DNA, chromosome 5, clone: LjT01K09, TM0278, complete sequence--------Q7LHG53732.80775E-35Transposon Ty3-I Gag-Pol polyprotein OS=Saccharomyces cerevisiae (strain ATCC 204508 / S288c) GN=TY3B-I PE=3 SV=2PF00078Reverse transcriptase (RNA-dependent DNA poly…	387169525AFJ66186.111712.197E139hypothetical protein 11M19.5 [Arabidopsis halleri]31581025AP006394.1450.0000000000077944Lotus japonicus genomic DNA, chromosome 5, clone: LjT01K09, TM0278, complete sequenceQ7LHG53732.80775E35Transposon Ty3I GagPol polyprotein OS=Saccharomyces cerevisiae (strain ATCC 204508 / S288c) GN=TY3BI PE=3 SV=2PF00078Reverse transcriptase (RNAdependent DNA polymerase)GO:0006…
c100422_g1	1150	694315599	XP_009376345.1	484	4.66316e-56	PREDICTED: uncharacterized protein LOC103965052 [Pyrus x bretschneideri]	--	--	--	--	--	--	--	--	--	Q8LGG8	187	5.19024e-15	Universal stress protein A-like protein OS=Arabidopsis thaliana GN=At3g01520 PE=1 SV=2	PF00582	Universal stress protein family	GO:0006950	response to stress	--	--	--	--	--	--	694315599XP_009376345.14844.66316E-56PREDICTED: uncharacterized protein LOC103965052 [Pyrus x bretschneideri]------------------Q8LGG81875.19024E-15Universal stress protein A-like protein OS=Arabidopsis thaliana GN=At3g01520 PE=1 SV=2PF00582Universal stress protein familyGO:0006950response to stress------------	694315599XP_009376345.14844.66316E56PREDICTED: uncharacterized protein LOC103965052 [Pyrus x bretschneideri]Q8LGG81875.19024E15Universal stress protein Alike protein OS=Arabidopsis thaliana GN=At3g01520 PE=1 SV=2PF00582Universal stress protein familyGO:0006950response to stress
c100423_g1	629	604299458	EYU19353.1	205	2.38999e-18	hypothetical protein MIMGU_mgv1a024708mg [Erythranthe guttata]	--	--	--	--	--	--	--	--	--	--	--	--	--	--	--	--	--	--	--	--	--	--	--	604299458EYU19353.12052.38999E-18hypothetical protein MIMGU_mgv1a024708mg [Erythranthe guttata]----------------------------------------------	604299458EYU19353.12052.38999E18hypothetical protein MIMGU_mgv1a024708mg [Erythranthe guttata]
c100423_g2	715	604299458	EYU19353.1	244	1.29265e-23	hypothetical protein MIMGU_mgv1a024708mg [Erythranthe guttata]	--	--	--	--	--	--	--	--	--	--	--	--	--	--	--	--	--	--	--	--	--	--	--	604299458EYU19353.12441.29265E-23hypothetical protein MIMGU_mgv1a024708mg [Erythranthe guttata]----------------------------------------------	604299458EYU19353.12441.29265E23hypothetical protein MIMGU_mgv1a024708mg [Erythranthe guttata]
c100425_g1	1018	225439904	XP_002279705.1	249	2.60907e-21	PREDICTED: DEAD-box ATP-dependent RNA helicase 57 [Vitis vinifera]	--	--	--	--	--	K14779	DDX52, ROK1	ATP-dependent RNA helicase DDX52/ROK1	http://www.genome.jp/dbget-bin/www_bget?ko:K14779	Q5K5B6	227	3.73968e-19	DEAD-box ATP-dependent RNA helicase 57 OS=Oryza sativa subsp. japonica GN=Os07g0647900 PE=2 SV=2	PF00271	Helicase conserved C-terminal domain	--	--	GO:0005524//GO:0003676//GO:0004386	ATP binding//nucleic acid binding//helicase activity	--	--	KOG0344	ATP-dependent RNA helicase	225439904XP_002279705.12492.60907E-21PREDICTED: DEAD-box ATP-dependent RNA helicase 57 [Vitis vinifera]----------K14779DDX52, ROK1ATP-dependent RNA helicase DDX52/ROK1 http://www.genome.jp/dbget-bin/www_bget?ko:K14779Q5K5B62273.73968E-19DEAD-box ATP-dependent RNA helicase 57 OS=Oryza sativa subsp. japonica GN=Os07g0647900 PE=2 SV=2PF00271Helicase conserved C-terminal domain----GO:0005524//GO:0003…	225439904XP_002279705.12492.60907E21PREDICTED: DEADbox ATPdependent RNA helicase 57 [Vitis vinifera]K14779DDX52, ROK1ATPdependent RNA helicase DDX52/ROK1 http://www.genome.jp/dbgetbin/www_bget?ko:K14779Q5K5B62273.73968E19DEADbox ATPdependent RNA helicase 57 OS=Oryza sativa subsp. japonica GN=Os07g0647900 PE=2 SV=2PF00271Helicase conserved Cterminal domainGO:0005524//GO:0003676//GO:0004386ATP bind…
c100427_g1	1273	604298887	EYU18857.1	788	3.47653e-101	hypothetical protein MIMGU_mgv1a014474mg [Erythranthe guttata]	568865003	XM_006485811.1	212	6.47686e-105	PREDICTED: Citrus sinensis ubiquitin-conjugating enzyme E2 20-like (LOC102630874), transcript variant X2, mRNA	K06688	UBE2C, UBC11	ubiquitin-conjugating enzyme E2 C	http://www.genome.jp/dbget-bin/www_bget?ko:K06688	Q9LJZ5	589	3.59424e-72	Ubiquitin-conjugating enzyme E2 19 OS=Arabidopsis thaliana GN=UBC19 PE=1 SV=1	PF05773//PF05743//PF00179	RWD domain//UEV domain//Ubiquitin-conjugating enzyme	GO:0006464//GO:0015031	cellular protein modification process//protein transport	GO:0005515//GO:0016881	protein binding//acid-amino acid ligase activity	--	--	KOG0421	Ubiquitin-protein ligase	604298887EYU18857.17883.47653E-101hypothetical protein MIMGU_mgv1a014474mg [Erythranthe guttata]568865003XM_006485811.12126.47686E-105PREDICTED: Citrus sinensis ubiquitin-conjugating enzyme E2 20-like (LOC102630874), transcript variant X2, mRNAK06688UBE2C, UBC11ubiquitin-conjugating enzyme E2 C http://www.genome.jp/dbget-bin/www_bget?ko:K06688Q9LJZ55893.59424E-72Ubiquitin-conjugating enzyme E2 19…	604298887EYU18857.17883.47653E101hypothetical protein MIMGU_mgv1a014474mg [Erythranthe guttata]568865003XM_006485811.12126.47686E105PREDICTED: Citrus sinensis ubiquitinconjugating enzyme E2 20like (LOC102630874), transcript variant X2, mRNAK06688UBE2C, UBC11ubiquitinconjugating enzyme E2 C http://www.genome.jp/dbgetbin/www_bget?ko:K06688Q9LJZ55893.59424E72Ubiquitinconjugating enzyme E2 19 OS=Arab…
c100428_g1	1085	--	--	--	--	--	--	--	--	--	--	--	--	--	--	--	--	--	--	PF05868	Rotavirus major outer capsid protein VP7	--	--	--	--	GO:0016021//GO:0019012	integral component of membrane//virion	--	--	------------------------------------PF05868Rotavirus major outer capsid protein VP7--------GO:0016021//GO:0019012integral component of membrane//virion----	PF05868Rotavirus major outer capsid protein VP7GO:0016021//GO:0019012integral component of membrane//virion
c100430_g1	718	661892871	CDP04029.1	231	3.88168e-22	unnamed protein product [Coffea canephora]	--	--	--	--	--	--	--	--	--	P46269	203	6.93046e-19	Cytochrome b-c1 complex subunit 8 OS=Solanum tuberosum PE=1 SV=2	PF02939//PF10890	UcrQ family//Protein of unknown function (DUF2741)	GO:0006119//GO:0022900//GO:0015992//GO:0006118	oxidative phosphorylation//electron transport chain//proton transport//electron transport	GO:0008121	ubiquinol-cytochrome-c reductase activity	GO:0005743//GO:0070469	mitochondrial inner membrane//respiratory chain	--	--	661892871CDP04029.12313.88168E-22unnamed protein product [Coffea canephora]------------------P462692036.93046E-19Cytochrome b-c1 complex subunit 8 OS=Solanum tuberosum PE=1 SV=2PF02939//PF10890UcrQ family//Protein of unknown function (DUF2741)GO:0006119//GO:0022900//GO:0015992//GO:0006118oxidative phosphorylation//electron transport chain//proton transport//electron transportGO:0008121ubiquinol-c…	661892871CDP04029.12313.88168E22unnamed protein product [Coffea canephora]P462692036.93046E19Cytochrome bc1 complex subunit 8 OS=Solanum tuberosum PE=1 SV=2PF02939//PF10890UcrQ family//Protein of unknown function (DUF2741)GO:0006119//GO:0022900//GO:0015992//GO:0006118oxidative phosphorylation//electron transport chain//proton transport//electron transportGO:0008121ubiquinolcytochromec reductase a…
c100433_g1	748	661881480	CDP14890.1	100	3.50308e-10	unnamed protein product [Coffea canephora]	--	--	--	--	--	--	--	--	--	--	--	--	--	--	--	--	--	--	--	--	--	--	--	661881480CDP14890.11000.000000000350308unnamed protein product [Coffea canephora]----------------------------------------------	661881480CDP14890.11000.000000000350308unnamed protein product [Coffea canephora]
c100435_g1	1251	460384271	XP_004237836.1	268	5.69016e-24	PREDICTED: choline/ethanolamine kinase-like isoform 1 [Solanum lycopersicum]>gi|460384273|ref|XP_004237837.1| PREDICTED: choline/ethanolamine kinase-like isoform 2 [Solanum lycopersicum]	--	--	--	--	--	K14156	CHK	choline/ethanolamine kinase	http://www.genome.jp/dbget-bin/www_bget?ko:K14156	Q8L518	201	6.70697e-16	Probable choline kinase 2 OS=Arabidopsis thaliana GN=At1g74320 PE=2 SV=1	PF04428	Choline kinase N terminus	--	--	GO:0016773	phosphotransferase activity, alcohol group as acceptor	--	--	--	--	460384271XP_004237836.12685.69016E-24PREDICTED: choline/ethanolamine kinase-like isoform 1 [Solanum lycopersicum]>gi|460384273|ref|XP_004237837.1| PREDICTED: choline/ethanolamine kinase-like isoform 2 [Solanum lycopersicum]----------K14156CHKcholine/ethanolamine kinase http://www.genome.jp/dbget-bin/www_bget?ko:K14156Q8L5182016.70697E-16Probable choline kinase 2 OS=Arabidopsis thaliana GN=At1g743…	460384271XP_004237836.12685.69016E24PREDICTED: choline/ethanolamine kinaselike isoform 1 [Solanum lycopersicum]>gi|460384273|ref|XP_004237837.1| PREDICTED: choline/ethanolamine kinaselike isoform 2 [Solanum lycopersicum]K14156CHKcholine/ethanolamine kinase http://www.genome.jp/dbgetbin/www_bget?ko:K14156Q8L5182016.70697E16Probable choline kinase 2 OS=Arabidopsis thaliana GN=At1g74320 PE=2 SV=1PF0…
c100444_g1	432	342365838	AEL30371.1	147	7.57736e-11	TIR-NBS-LRR type disease resistance protein [Arachis hypogaea]	--	--	--	--	--	--	--	--	--	--	--	--	--	--	--	--	--	--	--	--	--	--	--	342365838AEL30371.11470.0000000000757736TIR-NBS-LRR type disease resistance protein [Arachis hypogaea]----------------------------------------------	342365838AEL30371.11470.0000000000757736TIRNBSLRR type disease resistance protein [Arachis hypogaea]
c100445_g1	779	568860231	XP_006483628.1	365	2.61173e-40	PREDICTED: uncharacterized protein LOC102619609 [Citrus sinensis]	--	--	--	--	--	K14488	SAUR	SAUR family protein	http://www.genome.jp/dbget-bin/www_bget?ko:K14488	--	--	--	--	--	--	--	--	--	--	--	--	--	--	568860231XP_006483628.13652.61173E-40PREDICTED: uncharacterized protein LOC102619609 [Citrus sinensis]----------K14488SAURSAUR family proteinhttp://www.genome.jp/dbget-bin/www_bget?ko:K14488----------------------------	568860231XP_006483628.13652.61173E40PREDICTED: uncharacterized protein LOC102619609 [Citrus sinensis]K14488SAURSAUR family proteinhttp://www.genome.jp/dbgetbin/www_bget?ko:K14488
c100446_g1	1882	566146859	XP_006368434.1	1817	0	proton-dependent oligopeptide transport family protein [Populus trichocarpa]>gi|550346347|gb|ERP65003.1| proton-dependent oligopeptide transport family protein [Populus trichocarpa]	694404347	XM_009378782.1	350	0	PREDICTED: Pyrus x bretschneideri protein NRT1/ PTR FAMILY 7.3-like (LOC103965715), mRNA	--	--	--	--	Q9LQL2	1677	0	Protein NRT1/ PTR FAMILY 7.3 OS=Arabidopsis thaliana GN=NPF7.3 PE=1 SV=2	PF03917//PF00854//PF05109	Eukaryotic glutathione synthase, ATP binding domain//POT family//Herpes virus major outer envelope glycoprotein (BLLF1)	GO:0006810//GO:0019058//GO:0006750	transport//viral life cycle//glutathione biosynthetic process	GO:0005215//GO:0005524//GO:0004363	transporter activity//ATP binding//glutathione synthase activity	GO:0016020//GO:0019031	membrane//viral envelope	KOG1237	H+/oligopeptide symporter	566146859XP_006368434.118170proton-dependent oligopeptide transport family protein [Populus trichocarpa]>gi|550346347|gb|ERP65003.1| proton-dependent oligopeptide transport family protein [Populus trichocarpa]694404347XM_009378782.13500PREDICTED: Pyrus x bretschneideri protein NRT1/ PTR FAMILY 7.3-like (LOC103965715), mRNA--------Q9LQL216770Protein NRT1/ PTR FAMILY 7.3 OS=Arabidopsis thaliana GN=…	566146859XP_006368434.118170protondependent oligopeptide transport family protein [Populus trichocarpa]>gi|550346347|gb|ERP65003.1| protondependent oligopeptide transport family protein [Populus trichocarpa]694404347XM_009378782.13500PREDICTED: Pyrus x bretschneideri protein NRT1/ PTR FAMILY 7.3like (LOC103965715), mRNAQ9LQL216770Protein NRT1/ PTR FAMILY 7.3 OS=Arabidopsis thaliana GN=NPF7.3 PE=1…
c100447_g1	1397	255568758	XP_002525350.1	181	6.73968e-12	DNA binding protein, putative [Ricinus communis]>gi|223535313|gb|EEF36988.1| DNA binding protein, putative [Ricinus communis]	--	--	--	--	--	--	--	--	--	Q9SGH2	129	2.24213e-06	Methyl-CpG-binding domain-containing protein 9 OS=Arabidopsis thaliana GN=MBD9 PE=2 SV=1	--	--	--	--	--	--	--	--	--	--	255568758XP_002525350.11810.00000000000673968DNA binding protein, putative [Ricinus communis]>gi|223535313|gb|EEF36988.1| DNA binding protein, putative [Ricinus communis]------------------Q9SGH21290.00000224213Methyl-CpG-binding domain-containing protein 9 OS=Arabidopsis thaliana GN=MBD9 PE=2 SV=1--------------------	255568758XP_002525350.11810.00000000000673968DNA binding protein, putative [Ricinus communis]>gi|223535313|gb|EEF36988.1| DNA binding protein, putative [Ricinus communis]Q9SGH21290.00000224213MethylCpGbinding domaincontaining protein 9 OS=Arabidopsis thaliana GN=MBD9 PE=2 SV=1
c100448_g1	956	590690296	XP_007043471.1	203	1.07737e-17	Wound-responsive family protein [Theobroma cacao]>gi|508707406|gb|EOX99302.1| Wound-responsive family protein [Theobroma cacao]	--	--	--	--	--	--	--	--	--	--	--	--	--	--	--	--	--	--	--	--	--	--	--	590690296XP_007043471.12031.07737E-17Wound-responsive family protein [Theobroma cacao]>gi|508707406|gb|EOX99302.1| Wound-responsive family protein [Theobroma cacao]----------------------------------------------	590690296XP_007043471.12031.07737E17Woundresponsive family protein [Theobroma cacao]>gi|508707406|gb|EOX99302.1| Woundresponsive family protein [Theobroma cacao]
c100449_g1	875	--	--	--	--	--	388502235	BT139389.1	39	6.50518e-09	Medicago truncatula clone JCVI-FLMt-4A8 unknown mRNA	--	--	--	--	--	--	--	--	--	--	--	--	--	--	--	--	--	--	----------388502235BT139389.1390.00000000650518Medicago truncatula clone JCVI-FLMt-4A8 unknown mRNA------------------------------------	388502235BT139389.1390.00000000650518Medicago truncatula clone JCVIFLMt4A8 unknown mRNA
c100450_g1	2775	657970554	XP_008377033.1	486	6.85454e-54	PREDICTED: uncharacterized protein LOC103440146 [Malus domestica]	359490551	XM_002266842.2	97	1.21349e-40	PREDICTED: Vitis vinifera uncharacterized LOC100255280 (LOC100255280), mRNA	--	--	--	--	--	--	--	--	PF11365	Protein of unknown function (DUF3166)	GO:0010506	regulation of autophagy	--	--	GO:0005615	extracellular space	--	--	657970554XP_008377033.14866.85454E-54PREDICTED: uncharacterized protein LOC103440146 [Malus domestica]359490551XM_002266842.2971.21349E-40PREDICTED: Vitis vinifera uncharacterized LOC100255280 (LOC100255280), mRNA----------------PF11365Protein of unknown function (DUF3166)GO:0010506regulation of autophagy----GO:0005615extracellular space----	657970554XP_008377033.14866.85454E54PREDICTED: uncharacterized protein LOC103440146 [Malus domestica]359490551XM_002266842.2971.21349E40PREDICTED: Vitis vinifera uncharacterized LOC100255280 (LOC100255280), mRNAPF11365Protein of unknown function (DUF3166)GO:0010506regulation of autophagyGO:0005615extracellular space
c100451_g1	1304	357470759	XP_003605664.1	585	3.47523e-65	PHD finger protein [Medicago truncatula]	502162801	XM_004512564.1	50	7.54051e-15	PREDICTED: Cicer arietinum PHD finger protein At1g33420-like (LOC101503268), mRNA	--	--	--	--	Q9C810	496	9.10084e-54	PHD finger protein At1g33420 OS=Arabidopsis thaliana GN=At1g33420 PE=1 SV=1	--	--	--	--	--	--	--	--	--	--	357470759XP_003605664.15853.47523E-65PHD finger protein [Medicago truncatula]502162801XM_004512564.1507.54051E-15PREDICTED: Cicer arietinum PHD finger protein At1g33420-like (LOC101503268), mRNA--------Q9C8104969.10084E-54PHD finger protein At1g33420 OS=Arabidopsis thaliana GN=At1g33420 PE=1 SV=1--------------------	357470759XP_003605664.15853.47523E65PHD finger protein [Medicago truncatula]502162801XM_004512564.1507.54051E15PREDICTED: Cicer arietinum PHD finger protein At1g33420like (LOC101503268), mRNAQ9C8104969.10084E54PHD finger protein At1g33420 OS=Arabidopsis thaliana GN=At1g33420 PE=1 SV=1
c100456_g1	311	225349102	ACN87463.1	219	1.39741e-20	NBS-containing resistance-like protein [Corylus avellana]	--	--	--	--	--	--	--	--	--	Q40392	189	5.95524e-16	TMV resistance protein N OS=Nicotiana glutinosa GN=N PE=1 SV=1	PF00931	NB-ARC domain	--	--	GO:0043531	ADP binding	--	--	--	--	225349102ACN87463.12191.39741E-20NBS-containing resistance-like protein [Corylus avellana]------------------Q403921895.95524E-16TMV resistance protein N OS=Nicotiana glutinosa GN=N PE=1 SV=1PF00931NB-ARC domain----GO:0043531ADP binding--------	225349102ACN87463.12191.39741E20NBScontaining resistancelike protein [Corylus avellana]Q403921895.95524E16TMV resistance protein N OS=Nicotiana glutinosa GN=N PE=1 SV=1PF00931NBARC domainGO:0043531ADP binding
c100456_g2	349	93117601	ABE99703.1	252	1.57745e-24	TIR-NBS-LRR disease resistance-like protein [Populus trichocarpa]	--	--	--	--	--	--	--	--	--	Q40392	229	4.14187e-21	TMV resistance protein N OS=Nicotiana glutinosa GN=N PE=1 SV=1	PF00931	NB-ARC domain	--	--	GO:0043531	ADP binding	--	--	--	--	93117601ABE99703.12521.57745E-24TIR-NBS-LRR disease resistance-like protein [Populus trichocarpa]------------------Q403922294.14187E-21TMV resistance protein N OS=Nicotiana glutinosa GN=N PE=1 SV=1PF00931NB-ARC domain----GO:0043531ADP binding--------	93117601ABE99703.12521.57745E24TIRNBSLRR disease resistancelike protein [Populus trichocarpa]Q403922294.14187E21TMV resistance protein N OS=Nicotiana glutinosa GN=N PE=1 SV=1PF00931NBARC domainGO:0043531ADP binding
c100458_g1	715	502129390	XP_004500284.1	127	3.75039e-06	PREDICTED: 6-phosphofructo-2-kinase/fructose-2,6-bisphosphatase-like [Cicer arietinum]	151418918	AK250269.1	50	4.04338e-15	Hordeum vulgare subsp. vulgare cDNA clone: FLbaf71l04, mRNA sequence	--	--	--	--	--	--	--	--	--	--	--	--	--	--	--	--	--	--	502129390XP_004500284.11270.00000375039PREDICTED: 6-phosphofructo-2-kinase/fructose-2,6-bisphosphatase-like [Cicer arietinum]151418918AK250269.1504.04338E-15Hordeum vulgare subsp. vulgare cDNA clone: FLbaf71l04, mRNA sequence------------------------------------	502129390XP_004500284.11270.00000375039PREDICTED: 6phosphofructo2kinase/fructose2,6bisphosphataselike [Cicer arietinum]151418918AK250269.1504.04338E15Hordeum vulgare subsp. vulgare cDNA clone: FLbaf71l04, mRNA sequence
c100459_g1	2112	694323746	XP_009352928.1	2065	0	PREDICTED: monothiol glutaredoxin-S17-like [Pyrus x bretschneideri]	349710542	FQ396205.1	517	0	Vitis vinifera clone SS0AFA11YE14	--	--	--	--	Q9ZPH2	1869	0	Monothiol glutaredoxin-S17 OS=Arabidopsis thaliana GN=GRXS17 PE=2 SV=1	PF13417//PF00085//PF00462	Glutathione S-transferase, N-terminal domain//Thioredoxin//Glutaredoxin	GO:0045454//GO:0006118	cell redox homeostasis//electron transport	GO:0015035//GO:0005515//GO:0009055	protein disulfide oxidoreductase activity//protein binding//electron carrier activity	--	--	KOG0911	Glutaredoxin-related protein	694323746XP_009352928.120650PREDICTED: monothiol glutaredoxin-S17-like [Pyrus x bretschneideri]349710542FQ396205.15170Vitis vinifera clone SS0AFA11YE14--------Q9ZPH218690Monothiol glutaredoxin-S17 OS=Arabidopsis thaliana GN=GRXS17 PE=2 SV=1PF13417//PF00085//PF00462Glutathione S-transferase, N-terminal domain//Thioredoxin//GlutaredoxinGO:0045454//GO:0006118cell redox homeostasis//electron transpor…	694323746XP_009352928.120650PREDICTED: monothiol glutaredoxinS17like [Pyrus x bretschneideri]349710542FQ396205.15170Vitis vinifera clone SS0AFA11YE14Q9ZPH218690Monothiol glutaredoxinS17 OS=Arabidopsis thaliana GN=GRXS17 PE=2 SV=1PF13417//PF00085//PF00462Glutathione Stransferase, Nterminal domain//Thioredoxin//GlutaredoxinGO:0045454//GO:0006118cell redox homeostasis//electron transportGO:0015035//…
c100462_g1	924	661893630	CDP02071.1	767	2.36064e-95	unnamed protein product [Coffea canephora]	645248998	XM_008232326.1	104	5.06468e-45	PREDICTED: Prunus mume denticleless protein homolog (LOC103329806), mRNA	K11790	DTL, CDT2, DCAF2	denticleless	http://www.genome.jp/dbget-bin/www_bget?ko:K11790	Q3TLR7	303	6.39744e-29	Denticleless protein homolog OS=Mus musculus GN=Dtl PE=1 SV=2	PF00400	WD domain, G-beta repeat	--	--	GO:0005515	protein binding	--	--	KOG0321	WD40 repeat-containing protein L2DTL	661893630CDP02071.17672.36064E-95unnamed protein product [Coffea canephora]645248998XM_008232326.11045.06468E-45PREDICTED: Prunus mume denticleless protein homolog (LOC103329806), mRNAK11790DTL, CDT2, DCAF2denticlelesshttp://www.genome.jp/dbget-bin/www_bget?ko:K11790Q3TLR73036.39744E-29Denticleless protein homolog OS=Mus musculus GN=Dtl PE=1 SV=2PF00400WD domain, G-beta repeat----GO:0005515protei…	661893630CDP02071.17672.36064E95unnamed protein product [Coffea canephora]645248998XM_008232326.11045.06468E45PREDICTED: Prunus mume denticleless protein homolog (LOC103329806), mRNAK11790DTL, CDT2, DCAF2denticlelesshttp://www.genome.jp/dbgetbin/www_bget?ko:K11790Q3TLR73036.39744E29Denticleless protein homolog OS=Mus musculus GN=Dtl PE=1 SV=2PF00400WD domain, Gbeta repeatGO:0005515protein binding…
c100467_g1	1048	567877145	XP_006431162.1	336	2.28775e-34	hypothetical protein CICLE_v10012215mg [Citrus clementina]>gi|557533219|gb|ESR44402.1| hypothetical protein CICLE_v10012215mg [Citrus clementina]	470137074	XM_004304255.1	38	2.82097e-08	PREDICTED: Fragaria vesca subsp. vesca defective in cullin neddylation protein 1-like (LOC101292435), mRNA	K17822	DCUN1D1_2	DCN1-like protein 1/2	http://www.genome.jp/dbget-bin/www_bget?ko:K17822	--	--	--	--	--	--	--	--	--	--	--	--	--	--	567877145XP_006431162.13362.28775E-34hypothetical protein CICLE_v10012215mg [Citrus clementina]>gi|557533219|gb|ESR44402.1| hypothetical protein CICLE_v10012215mg [Citrus clementina]470137074XM_004304255.1380.0000000282097PREDICTED: Fragaria vesca subsp. vesca defective in cullin neddylation protein 1-like (LOC101292435), mRNAK17822DCUN1D1_2DCN1-like protein 1/2http://www.genome.jp/dbget-bin/www_…	567877145XP_006431162.13362.28775E34hypothetical protein CICLE_v10012215mg [Citrus clementina]>gi|557533219|gb|ESR44402.1| hypothetical protein CICLE_v10012215mg [Citrus clementina]470137074XM_004304255.1380.0000000282097PREDICTED: Fragaria vesca subsp. vesca defective in cullin neddylation protein 1like (LOC101292435), mRNAK17822DCUN1D1_2DCN1like protein 1/2http://www.genome.jp/dbgetbin/www_bget…
c100467_g2	240	--	--	--	--	--	566212851	XM_002324027.2	36	7.49074e-08	Populus trichocarpa hypothetical protein (POPTR_0017s12060g) mRNA, partial cds	--	--	--	--	--	--	--	--	--	--	--	--	--	--	--	--	--	--	----------566212851XM_002324027.2360.0000000749074Populus trichocarpa hypothetical protein (POPTR_0017s12060g) mRNA, partial cds------------------------------------	566212851XM_002324027.2360.0000000749074Populus trichocarpa hypothetical protein (POPTR_0017s12060g) mRNA, partial cds
c100469_g1	668	568825926	XP_006467327.1	423	7.23613e-47	PREDICTED: uncharacterized protein LOC102625297 [Citrus sinensis]	--	--	--	--	--	--	--	--	--	--	--	--	--	--	--	--	--	--	--	--	--	--	--	568825926XP_006467327.14237.23613E-47PREDICTED: uncharacterized protein LOC102625297 [Citrus sinensis]----------------------------------------------	568825926XP_006467327.14237.23613E47PREDICTED: uncharacterized protein LOC102625297 [Citrus sinensis]
c100470_g1	229	697108135	XP_009607915.1	389	2.00973e-47	PREDICTED: ubiquitin, partial [Nicotiana tomentosiformis]	498424935	HF571519.1	135	6.56343e-63	Coffea arabica mRNA for polyubiquitin 10 (ubq10 gene)	K08770	UBC	ubiquitin C	http://www.genome.jp/dbget-bin/www_bget?ko:K08770	P0CG83	389	2.49493e-47	Polyubiquitin (Fragment) OS=Hordeum vulgare PE=2 SV=1	PF00240	Ubiquitin family	--	--	GO:0005515	protein binding	--	--	KOG0001	Ubiquitin and ubiquitin-like proteins	697108135XP_009607915.13892.00973E-47PREDICTED: ubiquitin, partial [Nicotiana tomentosiformis]498424935HF571519.11356.56343E-63Coffea arabica mRNA for polyubiquitin 10 (ubq10 gene)K08770UBCubiquitin Chttp://www.genome.jp/dbget-bin/www_bget?ko:K08770P0CG833892.49493E-47Polyubiquitin (Fragment) OS=Hordeum vulgare PE=2 SV=1PF00240Ubiquitin family----GO:0005515protein binding----KOG0001Ubiquitin and …	697108135XP_009607915.13892.00973E47PREDICTED: ubiquitin, partial [Nicotiana tomentosiformis]498424935HF571519.11356.56343E63Coffea arabica mRNA for polyubiquitin 10 (ubq10 gene)K08770UBCubiquitin Chttp://www.genome.jp/dbgetbin/www_bget?ko:K08770P0CG833892.49493E47Polyubiquitin (Fragment) OS=Hordeum vulgare PE=2 SV=1PF00240Ubiquitin familyGO:0005515protein bindingKOG0001Ubiquitin and ubiquitinlik…
c100470_g2	631	28436481	AAO43307.1	1074	7.522e-147	putative polyubiquitin [Arabidopsis thaliana]	566195350	XM_006377771.1	346	1.00943e-179	Populus trichocarpa hypothetical protein (POPTR_0011s13770g) mRNA, complete cds	K08770	UBC	ubiquitin C	http://www.genome.jp/dbget-bin/www_bget?ko:K08770	Q1EC66	1073	1.02907e-146	Polyubiquitin 3 OS=Arabidopsis thaliana GN=UBQ3 PE=1 SV=1	PF04452//PF00240	RNA methyltransferase//Ubiquitin family	GO:0006364	rRNA processing	GO:0008168//GO:0005515	methyltransferase activity//protein binding	--	--	KOG0001	Ubiquitin and ubiquitin-like proteins	28436481AAO43307.110747.522E-147putative polyubiquitin [Arabidopsis thaliana]566195350XM_006377771.13461.00943E-179Populus trichocarpa hypothetical protein (POPTR_0011s13770g) mRNA, complete cdsK08770UBCubiquitin Chttp://www.genome.jp/dbget-bin/www_bget?ko:K08770Q1EC6610731.02907E-146Polyubiquitin 3 OS=Arabidopsis thaliana GN=UBQ3 PE=1 SV=1PF04452//PF00240RNA methyltransferase//Ubiquitin familyGO…	28436481AAO43307.110747.522E147putative polyubiquitin [Arabidopsis thaliana]566195350XM_006377771.13461.00943E179Populus trichocarpa hypothetical protein (POPTR_0011s13770g) mRNA, complete cdsK08770UBCubiquitin Chttp://www.genome.jp/dbgetbin/www_bget?ko:K08770Q1EC6610731.02907E146Polyubiquitin 3 OS=Arabidopsis thaliana GN=UBQ3 PE=1 SV=1PF04452//PF00240RNA methyltransferase//Ubiquitin familyGO:000…
c100471_g1	1558	590596789	XP_007018433.1	946	2.47546e-118	Ribosomal RNA processing protein 1 B, putative [Theobroma cacao]>gi|508723761|gb|EOY15658.1| Ribosomal RNA processing protein 1 B, putative [Theobroma cacao]	--	--	--	--	--	K14849	RRP1	ribosomal RNA-processing protein 1	http://www.genome.jp/dbget-bin/www_bget?ko:K14849	Q14684	302	1.3743e-27	Ribosomal RNA processing protein 1 homolog B OS=Homo sapiens GN=RRP1B PE=1 SV=3	PF05997//PF10278	Nucleolar protein,Nop52//Mediator of RNA pol II transcription subunit 19	GO:0006364//GO:0006357	rRNA processing//regulation of transcription from RNA polymerase II promoter	GO:0001104	RNA polymerase II transcription cofactor activity	GO:0016592//GO:0030688	mediator complex//preribosome, small subunit precursor	KOG3911	Nucleolar protein NOP52/RRP1	590596789XP_007018433.19462.47546E-118Ribosomal RNA processing protein 1 B, putative [Theobroma cacao]>gi|508723761|gb|EOY15658.1| Ribosomal RNA processing protein 1 B, putative [Theobroma cacao]----------K14849RRP1ribosomal RNA-processing protein 1http://www.genome.jp/dbget-bin/www_bget?ko:K14849Q146843021.3743E-27Ribosomal RNA processing protein 1 homolog B OS=Homo sapiens GN=RRP1B PE=1 SV=3PF0…	590596789XP_007018433.19462.47546E118Ribosomal RNA processing protein 1 B, putative [Theobroma cacao]>gi|508723761|gb|EOY15658.1| Ribosomal RNA processing protein 1 B, putative [Theobroma cacao]K14849RRP1ribosomal RNAprocessing protein 1http://www.genome.jp/dbgetbin/www_bget?ko:K14849Q146843021.3743E27Ribosomal RNA processing protein 1 homolog B OS=Homo sapiens GN=RRP1B PE=1 SV=3PF05997//PF10278N…
c100476_g1	2529	587875497	EXB64606.1	3097	0	Oligopeptide transporter 1 [Morus notabilis]	359496936	XM_003635329.1	424	0	PREDICTED: Vitis vinifera oligopeptide transporter 1-like (LOC100253945), partial mRNA	--	--	--	--	Q9SUA4	2504	0	Oligopeptide transporter 5 OS=Arabidopsis thaliana GN=OPT5 PE=2 SV=1	PF03169	OPT oligopeptide transporter protein	GO:0055085	transmembrane transport	--	--	--	--	KOG2262	Sexual differentiation process protein ISP4	587875497EXB64606.130970Oligopeptide transporter 1 [Morus notabilis]359496936XM_003635329.14240PREDICTED: Vitis vinifera oligopeptide transporter 1-like (LOC100253945), partial mRNA--------Q9SUA425040Oligopeptide transporter 5 OS=Arabidopsis thaliana GN=OPT5 PE=2 SV=1PF03169OPT oligopeptide transporter proteinGO:0055085transmembrane transport--------KOG2262Sexual differentiation process protein I…	587875497EXB64606.130970Oligopeptide transporter 1 [Morus notabilis]359496936XM_003635329.14240PREDICTED: Vitis vinifera oligopeptide transporter 1like (LOC100253945), partial mRNAQ9SUA425040Oligopeptide transporter 5 OS=Arabidopsis thaliana GN=OPT5 PE=2 SV=1PF03169OPT oligopeptide transporter proteinGO:0055085transmembrane transportKOG2262Sexual differentiation process protein ISP4
c100478_g1	805	--	--	--	--	--	--	--	--	--	--	--	--	--	--	--	--	--	--	PF06481	COX Aromatic Rich Motif	GO:0006118//GO:0022900//GO:0055114	electron transport//electron transport chain//oxidation-reduction process	GO:0008827	cytochrome o ubiquinol oxidase activity	GO:0016021//GO:0009319	integral component of membrane//cytochrome o ubiquinol oxidase complex	--	--	------------------------------------PF06481COX Aromatic Rich MotifGO:0006118//GO:0022900//GO:0055114electron transport//electron transport chain//oxidation-reduction processGO:0008827cytochrome o ubiquinol oxidase activityGO:0016021//GO:0009319integral component of membrane//cytochrome o ubiquinol oxidase complex----	PF06481COX Aromatic Rich MotifGO:0006118//GO:0022900//GO:0055114electron transport//electron transport chain//oxidationreduction processGO:0008827cytochrome o ubiquinol oxidase activityGO:0016021//GO:0009319integral component of membrane//cytochrome o ubiquinol oxidase complex
c100481_g1	574	568855080	XP_006481138.1	191	1.13427e-15	PREDICTED: uncharacterized protein LOC102612481 [Citrus sinensis]	--	--	--	--	--	--	--	--	--	--	--	--	--	--	--	--	--	--	--	--	--	--	--	568855080XP_006481138.11911.13427E-15PREDICTED: uncharacterized protein LOC102612481 [Citrus sinensis]----------------------------------------------	568855080XP_006481138.11911.13427E15PREDICTED: uncharacterized protein LOC102612481 [Citrus sinensis]
c100483_g1	350	106879567	CAJ38367.1	195	1.11642e-16	polyA-binding protein [Plantago major]	697119136	XM_009615220.1	64	3.10637e-23	PREDICTED: Nicotiana tomentosiformis polyadenylate-binding protein 2-like (LOC104106636), mRNA	K13126	PABPC	polyadenylate-binding protein	http://www.genome.jp/dbget-bin/www_bget?ko:K13126	Q9FXA2	171	1.513e-13	Polyadenylate-binding protein 8 OS=Arabidopsis thaliana GN=PAB8 PE=1 SV=1	--	--	--	--	--	--	--	--	--	--	106879567CAJ38367.11951.11642E-16polyA-binding protein [Plantago major]697119136XM_009615220.1643.10637E-23PREDICTED: Nicotiana tomentosiformis polyadenylate-binding protein 2-like (LOC104106636), mRNAK13126PABPCpolyadenylate-binding proteinhttp://www.genome.jp/dbget-bin/www_bget?ko:K13126Q9FXA21710.0000000000001513Polyadenylate-binding protein 8 OS=Arabidopsis thaliana GN=PAB8 PE=1 SV=1---------…	106879567CAJ38367.11951.11642E16polyAbinding protein [Plantago major]697119136XM_009615220.1643.10637E23PREDICTED: Nicotiana tomentosiformis polyadenylatebinding protein 2like (LOC104106636), mRNAK13126PABPCpolyadenylatebinding proteinhttp://www.genome.jp/dbgetbin/www_bget?ko:K13126Q9FXA21710.0000000000001513Polyadenylatebinding protein 8 OS=Arabidopsis thaliana GN=PAB8 PE=1 SV=1
c100485_g1	755	658064025	XP_008367948.1	565	1.73798e-66	PREDICTED: 3-epi-6-deoxocathasterone 23-monooxygenase-like [Malus domestica]	657948441	XM_008339558.1	195	1.06286e-95	PREDICTED: Malus x domestica 3-epi-6-deoxocathasterone 23-monooxygenase (LOC103400874), mRNA	K12637	CYP90C1, ROT3	3-epi-6-deoxocathasterone 23-monooxygenase	http://www.genome.jp/dbget-bin/www_bget?ko:K12637	Q9M066	546	3.88446e-64	3-epi-6-deoxocathasterone 23-monooxygenase OS=Arabidopsis thaliana GN=ROT3 PE=2 SV=3	PF00067	Cytochrome P450	GO:0055114	oxidation-reduction process	GO:0005506//GO:0020037//GO:0016705	iron ion binding//heme binding//oxidoreductase activity, acting on paired donors, with incorporation or reduction of molecular oxygen	--	--	KOG0157	Cytochrome P450 CYP4/CYP19/CYP26 subfamilies	658064025XP_008367948.15651.73798E-66PREDICTED: 3-epi-6-deoxocathasterone 23-monooxygenase-like [Malus domestica]657948441XM_008339558.11951.06286E-95PREDICTED: Malus x domestica 3-epi-6-deoxocathasterone 23-monooxygenase (LOC103400874), mRNAK12637CYP90C1, ROT33-epi-6-deoxocathasterone 23-monooxygenase http://www.genome.jp/dbget-bin/www_bget?ko:K12637Q9M0665463.88446E-643-epi-6-deoxocathasterone …	658064025XP_008367948.15651.73798E66PREDICTED: 3epi6deoxocathasterone 23monooxygenaselike [Malus domestica]657948441XM_008339558.11951.06286E95PREDICTED: Malus x domestica 3epi6deoxocathasterone 23monooxygenase (LOC103400874), mRNAK12637CYP90C1, ROT33epi6deoxocathasterone 23monooxygenase http://www.genome.jp/dbgetbin/www_bget?ko:K12637Q9M0665463.88446E643epi6deoxocathasterone 23monooxygenase OS=A…
c100486_g1	1985	604343225	EYU42196.1	242	7.40422e-22	hypothetical protein MIMGU_mgv1a017311mg [Erythranthe guttata]	470108494	XM_004290504.1	87	3.12818e-35	PREDICTED: Fragaria vesca subsp. vesca uncharacterized LOC101306289 (LOC101306289), mRNA	--	--	--	--	--	--	--	--	PF04145//PF10220//PF06459//PF05460	Ctr copper transporter family//Uncharacterized conserved protein (DUF2146)//Ryanodine Receptor TM 4-6//Origin recognition complex subunit 6 (ORC6)	GO:0006260//GO:0000184//GO:0035434//GO:0006874//GO:0006816//GO:0006825	DNA replication//nuclear-transcribed mRNA catabolic process, nonsense-mediated decay//copper ion transmembrane transport//cellular calcium ion homeostasis//calcium ion transport//copper ion transport	GO:0005375//GO:0003677//GO:0005219	copper ion transmembrane transporter activity//DNA binding//ryanodine-sensitive calcium-release channel activity	GO:0005622//GO:0005664//GO:0016021	intracellular//nuclear origin of replication recognition complex//integral component of membrane	--	--	604343225EYU42196.12427.40422E-22hypothetical protein MIMGU_mgv1a017311mg [Erythranthe guttata]470108494XM_004290504.1873.12818E-35PREDICTED: Fragaria vesca subsp. vesca uncharacterized LOC101306289 (LOC101306289), mRNA----------------PF04145//PF10220//PF06459//PF05460Ctr copper transporter family//Uncharacterized conserved protein (DUF2146)//Ryanodine Receptor TM 4-6//Origin recognition complex …	604343225EYU42196.12427.40422E22hypothetical protein MIMGU_mgv1a017311mg [Erythranthe guttata]470108494XM_004290504.1873.12818E35PREDICTED: Fragaria vesca subsp. vesca uncharacterized LOC101306289 (LOC101306289), mRNAPF04145//PF10220//PF06459//PF05460Ctr copper transporter family//Uncharacterized conserved protein (DUF2146)//Ryanodine Receptor TM 46//Origin recognition complex subunit 6 (ORC6)GO:…
c100487_g1	1440	255539034	XP_002510582.1	1569	0	alcohol dehydrogenase, putative [Ricinus communis]>gi|223551283|gb|EEF52769.1| alcohol dehydrogenase, putative [Ricinus communis]	258549502	GQ438848.1	414	0	Camellia sinensis putative cinnamyl alcohol dehydrogenase mRNA, complete cds	K00083	E1.1.1.195	cinnamyl-alcohol dehydrogenase	http://www.genome.jp/dbget-bin/www_bget?ko:K00083	Q7XWU3	1385	0	Probable cinnamyl alcohol dehydrogenase 6 OS=Oryza sativa subsp. japonica GN=CAD6 PE=2 SV=2	PF02254//PF00107//PF08240//PF02826//PF03446//PF13241	TrkA-N domain//Zinc-binding dehydrogenase//Alcohol dehydrogenase GroES-like domain//D-isomer specific 2-hydroxyacid dehydrogenase, NAD binding domain//NAD binding domain of 6-phosphogluconate dehydrogenase//Putative NAD(P)-binding	GO:0055114//GO:0006813//GO:0006779//GO:0019354//GO:0019521//GO:0006098	oxidation-reduction process//potassium ion transport//porphyrin-containing compound biosynthetic process//siroheme biosynthetic process//D-gluconate metabolic process//pentose-phosphate shunt	GO:0046872//GO:0043115//GO:0048037//GO:0008270//GO:0016616//GO:0004616//GO:0016491//GO:0000166//GO:0046029	metal ion binding//precorrin-2 dehydrogenase activity//cofactor binding//zinc ion binding//oxidoreductase activity, acting on the CH-OH group of donors, NAD or NADP as acceptor//phosphogluconate dehydrogenase (decarboxylating) activity//oxidoreductase activity//nucleotide binding//mannitol dehydrogenase activity	--	--	KOG0023	Alcohol dehydrogenase, class V	255539034XP_002510582.115690alcohol dehydrogenase, putative [Ricinus communis]>gi|223551283|gb|EEF52769.1| alcohol dehydrogenase, putative [Ricinus communis]258549502GQ438848.14140Camellia sinensis putative cinnamyl alcohol dehydrogenase mRNA, complete cdsK00083E1.1.1.195cinnamyl-alcohol dehydrogenase http://www.genome.jp/dbget-bin/www_bget?ko:K00083Q7XWU313850Probable cinnamyl alcohol dehydrogen…	255539034XP_002510582.115690alcohol dehydrogenase, putative [Ricinus communis]>gi|223551283|gb|EEF52769.1| alcohol dehydrogenase, putative [Ricinus communis]258549502GQ438848.14140Camellia sinensis putative cinnamyl alcohol dehydrogenase mRNA, complete cdsK00083E1.1.1.195cinnamylalcohol dehydrogenase http://www.genome.jp/dbgetbin/www_bget?ko:K00083Q7XWU313850Probable cinnamyl alcohol dehydrogenas…
c100489_g1	1642	643740153	KDP45839.1	1037	2.19732e-132	hypothetical protein JCGZ_17446 [Jatropha curcas]	--	--	--	--	--	--	--	--	--	Q940M4	812	1.18548e-99	Organic cation/carnitine transporter 7 OS=Arabidopsis thaliana GN=OCT7 PE=2 SV=1	PF00083//PF07690	Sugar (and other) transporter//Major Facilitator Superfamily	GO:0055085	transmembrane transport	GO:0022857	transmembrane transporter activity	GO:0016021	integral component of membrane	KOG0253	Synaptic vesicle transporter SV2 (major facilitator superfamily)	643740153KDP45839.110372.19732E-132hypothetical protein JCGZ_17446 [Jatropha curcas]------------------Q940M48121.18548E-99Organic cation/carnitine transporter 7 OS=Arabidopsis thaliana GN=OCT7 PE=2 SV=1PF00083//PF07690Sugar (and other) transporter//Major Facilitator SuperfamilyGO:0055085transmembrane transportGO:0022857transmembrane transporter activityGO:0016021integral component of membraneKOG0…	643740153KDP45839.110372.19732E132hypothetical protein JCGZ_17446 [Jatropha curcas]Q940M48121.18548E99Organic cation/carnitine transporter 7 OS=Arabidopsis thaliana GN=OCT7 PE=2 SV=1PF00083//PF07690Sugar (and other) transporter//Major Facilitator SuperfamilyGO:0055085transmembrane transportGO:0022857transmembrane transporter activityGO:0016021integral component of membraneKOG0253Synaptic vesicle …
c100492_g1	382	587838745	EXB29434.1	281	2.9359e-28	hypothetical protein L484_022105 [Morus notabilis]	--	--	--	--	--	--	--	--	--	--	--	--	--	--	--	--	--	--	--	--	--	--	--	587838745EXB29434.12812.9359E-28hypothetical protein L484_022105 [Morus notabilis]----------------------------------------------	587838745EXB29434.12812.9359E28hypothetical protein L484_022105 [Morus notabilis]
c100492_g2	701	470130214	XP_004301000.1	377	6.87165e-40	PREDICTED: uncharacterized protein LOC101306143 [Fragaria vesca subsp. vesca]	219819060	FJ150124.1	49	1.42436e-14	Daucus carota subsp. sativus clone BAC C034O08 genomic sequence	--	--	--	--	Q9HSF6	141	1.61719e-09	Ribonuclease HI OS=Halobacterium salinarum (strain ATCC 700922 / JCM 11081 / NRC-1) GN=rnhA PE=1 SV=1	PF00075	RNase H	GO:0051252	regulation of RNA metabolic process	GO:0004523//GO:0003676	RNA-DNA hybrid ribonuclease activity//nucleic acid binding	--	--	--	--	470130214XP_004301000.13776.87165E-40PREDICTED: uncharacterized protein LOC101306143 [Fragaria vesca subsp. vesca]219819060FJ150124.1491.42436E-14Daucus carota subsp. sativus clone BAC C034O08 genomic sequence--------Q9HSF61410.00000000161719Ribonuclease HI OS=Halobacterium salinarum (strain ATCC 700922 / JCM 11081 / NRC-1) GN=rnhA PE=1 SV=1PF00075RNase HGO:0051252regulation of RNA metabolic proc…	470130214XP_004301000.13776.87165E40PREDICTED: uncharacterized protein LOC101306143 [Fragaria vesca subsp. vesca]219819060FJ150124.1491.42436E14Daucus carota subsp. sativus clone BAC C034O08 genomic sequenceQ9HSF61410.00000000161719Ribonuclease HI OS=Halobacterium salinarum (strain ATCC 700922 / JCM 11081 / NRC1) GN=rnhA PE=1 SV=1PF00075RNase HGO:0051252regulation of RNA metabolic processGO:00045…
c100492_g3	1096	672198261	XP_008777281.1	839	6.41746e-107	PREDICTED: uncharacterized protein LOC103697239 [Phoenix dactylifera]	219819060	FJ150124.1	51	1.75317e-15	Daucus carota subsp. sativus clone BAC C034O08 genomic sequence	--	--	--	--	Q9HSF6	165	3.98388e-12	Ribonuclease HI OS=Halobacterium salinarum (strain ATCC 700922 / JCM 11081 / NRC-1) GN=rnhA PE=1 SV=1	PF00075//PF00268	RNase H//Ribonucleotide reductase, small chain	GO:0055114//GO:0009186//GO:0051252	oxidation-reduction process//deoxyribonucleoside diphosphate metabolic process//regulation of RNA metabolic process	GO:0003676//GO:0004523	nucleic acid binding//RNA-DNA hybrid ribonuclease activity	--	--	--	--	672198261XP_008777281.18396.41746E-107PREDICTED: uncharacterized protein LOC103697239 [Phoenix dactylifera]219819060FJ150124.1511.75317E-15Daucus carota subsp. sativus clone BAC C034O08 genomic sequence--------Q9HSF61650.00000000000398388Ribonuclease HI OS=Halobacterium salinarum (strain ATCC 700922 / JCM 11081 / NRC-1) GN=rnhA PE=1 SV=1PF00075//PF00268RNase H//Ribonucleotide reductase, small cha…	672198261XP_008777281.18396.41746E107PREDICTED: uncharacterized protein LOC103697239 [Phoenix dactylifera]219819060FJ150124.1511.75317E15Daucus carota subsp. sativus clone BAC C034O08 genomic sequenceQ9HSF61650.00000000000398388Ribonuclease HI OS=Halobacterium salinarum (strain ATCC 700922 / JCM 11081 / NRC1) GN=rnhA PE=1 SV=1PF00075//PF00268RNase H//Ribonucleotide reductase, small chainGO:005511…
c100492_g4	2800	568866317	XP_006486503.1	2236	0	PREDICTED: uncharacterized protein LOC102607673 [Citrus sinensis]	219819060	FJ150124.1	67	5.81956e-24	Daucus carota subsp. sativus clone BAC C034O08 genomic sequence	--	--	--	--	P04323	503	7.72152e-51	Retrovirus-related Pol polyprotein from transposon 17.6 OS=Drosophila melanogaster GN=pol PE=3 SV=1	PF00075//PF00665//PF00078	RNase H//Integrase core domain//Reverse transcriptase (RNA-dependent DNA polymerase)	GO:0051252//GO:0015074//GO:0006278	regulation of RNA metabolic process//DNA integration//RNA-dependent DNA replication	GO:0003676//GO:0004523//GO:0003723//GO:0003964	nucleic acid binding//RNA-DNA hybrid ribonuclease activity//RNA binding//RNA-directed DNA polymerase activity	--	--	KOG0017	FOG: Transposon-encoded proteins with TYA, reverse transcriptase, integrase domains in various combinations	568866317XP_006486503.122360PREDICTED: uncharacterized protein LOC102607673 [Citrus sinensis]219819060FJ150124.1675.81956E-24Daucus carota subsp. sativus clone BAC C034O08 genomic sequence--------P043235037.72152E-51Retrovirus-related Pol polyprotein from transposon 17.6 OS=Drosophila melanogaster GN=pol PE=3 SV=1PF00075//PF00665//PF00078RNase H//Integrase core domain//Reverse transcriptase (RNA-…	568866317XP_006486503.122360PREDICTED: uncharacterized protein LOC102607673 [Citrus sinensis]219819060FJ150124.1675.81956E24Daucus carota subsp. sativus clone BAC C034O08 genomic sequenceP043235037.72152E51Retrovirusrelated Pol polyprotein from transposon 17.6 OS=Drosophila melanogaster GN=pol PE=3 SV=1PF00075//PF00665//PF00078RNase H//Integrase core domain//Reverse transcriptase (RNAdependent DN…
c100492_g5	222	147863291	CAN80484.1	268	2.88651e-26	hypothetical protein VITISV_017184 [Vitis vinifera]	--	--	--	--	--	--	--	--	--	--	--	--	--	--	--	--	--	--	--	--	--	--	--	147863291CAN80484.12682.88651E-26hypothetical protein VITISV_017184 [Vitis vinifera]----------------------------------------------	147863291CAN80484.12682.88651E26hypothetical protein VITISV_017184 [Vitis vinifera]
c100494_g1	793	147818439	CAN60732.1	864	9.02328e-114	hypothetical protein VITISV_010209 [Vitis vinifera]	123713269	AM478394.1	202	1.43716e-99	Vitis vinifera, whole genome shotgun sequence, contig VV78X269430.6, clone ENTAV 115	--	--	--	--	P10978	506	6.06041e-56	Retrovirus-related Pol polyprotein from transposon TNT 1-94 OS=Nicotiana tabacum PE=2 SV=1	--	--	--	--	--	--	--	--	--	--	147818439CAN60732.18649.02328E-114hypothetical protein VITISV_010209 [Vitis vinifera]123713269AM478394.12021.43716E-99Vitis vinifera, whole genome shotgun sequence, contig VV78X269430.6, clone ENTAV 115--------P109785066.06041E-56Retrovirus-related Pol polyprotein from transposon TNT 1-94 OS=Nicotiana tabacum PE=2 SV=1--------------------	147818439CAN60732.18649.02328E114hypothetical protein VITISV_010209 [Vitis vinifera]123713269AM478394.12021.43716E99Vitis vinifera, whole genome shotgun sequence, contig VV78X269430.6, clone ENTAV 115P109785066.06041E56Retrovirusrelated Pol polyprotein from transposon TNT 194 OS=Nicotiana tabacum PE=2 SV=1
c100496_g1	397	661890981	CDP05558.1	206	4.09844e-17	unnamed protein product [Coffea canephora]	--	--	--	--	--	--	--	--	--	--	--	--	--	--	--	--	--	--	--	--	--	--	--	661890981CDP05558.12064.09844E-17unnamed protein product [Coffea canephora]----------------------------------------------	661890981CDP05558.12064.09844E17unnamed protein product [Coffea canephora]
c100496_g2	487	604297453	EYU17666.1	118	1.02001e-11	hypothetical protein MIMGU_mgv1a021453mg, partial [Erythranthe guttata]	--	--	--	--	--	--	--	--	--	--	--	--	--	PF00931	NB-ARC domain	--	--	GO:0043531	ADP binding	--	--	--	--	604297453EYU17666.11180.0000000000102001hypothetical protein MIMGU_mgv1a021453mg, partial [Erythranthe guttata]--------------------------PF00931NB-ARC domain----GO:0043531ADP binding--------	604297453EYU17666.11180.0000000000102001hypothetical protein MIMGU_mgv1a021453mg, partial [Erythranthe guttata]PF00931NBARC domainGO:0043531ADP binding
c100500_g1	2547	566079894	AHC54051.1	466	2.43428e-75	S-linalool synthase [Coriandrum sativum]	663680609	HG975513.1	38	6.98596e-08	Solanum lycopersicum chromosome ch01, complete genome	--	--	--	--	Q8L5K3	417	2.06057e-72	(R)-limonene synthase 1 OS=Citrus limon PE=2 SV=1	PF09262//PF03936//PF03861//PF01397	Peroxisome biogenesis factor 1, N-terminal//Terpene synthase family, metal binding domain//ANTAR domain//Terpene synthase, N-terminal domain	GO:0008152//GO:0007031	metabolic process//peroxisome organization	GO:0016829//GO:0003723//GO:0010333//GO:0005524//GO:0000287	lyase activity//RNA binding//terpene synthase activity//ATP binding//magnesium ion binding	GO:0005777	peroxisome	--	--	566079894AHC54051.14662.43428E-75S-linalool synthase [Coriandrum sativum]663680609HG975513.1380.0000000698596Solanum lycopersicum chromosome ch01, complete genome--------Q8L5K34172.06057E-72(R)-limonene synthase 1 OS=Citrus limon PE=2 SV=1PF09262//PF03936//PF03861//PF01397Peroxisome biogenesis factor 1, N-terminal//Terpene synthase family, metal binding domain//ANTAR domain//Terpene synthase, N-t…	566079894AHC54051.14662.43428E75Slinalool synthase [Coriandrum sativum]663680609HG975513.1380.0000000698596Solanum lycopersicum chromosome ch01, complete genomeQ8L5K34172.06057E72(R)limonene synthase 1 OS=Citrus limon PE=2 SV=1PF09262//PF03936//PF03861//PF01397Peroxisome biogenesis factor 1, Nterminal//Terpene synthase family, metal binding domain//ANTAR domain//Terpene synthase, Nterminal domain…
c100500_g2	485	697191995	XP_009605072.1	162	1.04577e-12	PREDICTED: uncharacterized protein LOC104099704 isoform X2 [Nicotiana tomentosiformis]	--	--	--	--	--	--	--	--	--	--	--	--	--	--	--	--	--	--	--	--	--	--	--	697191995XP_009605072.11620.00000000000104577PREDICTED: uncharacterized protein LOC104099704 isoform X2 [Nicotiana tomentosiformis]----------------------------------------------	697191995XP_009605072.11620.00000000000104577PREDICTED: uncharacterized protein LOC104099704 isoform X2 [Nicotiana tomentosiformis]
c100504_g1	1981	225459284	XP_002285786.1	729	1.60042e-83	PREDICTED: uncharacterized protein LOC100252301 [Vitis vinifera]	--	--	--	--	--	--	--	--	--	--	--	--	--	--	--	--	--	--	--	--	--	--	--	225459284XP_002285786.17291.60042E-83PREDICTED: uncharacterized protein LOC100252301 [Vitis vinifera]----------------------------------------------	225459284XP_002285786.17291.60042E83PREDICTED: uncharacterized protein LOC100252301 [Vitis vinifera]
c100504_g2	1417	225459284	XP_002285786.1	1153	1.8638e-148	PREDICTED: uncharacterized protein LOC100252301 [Vitis vinifera]	--	--	--	--	--	--	--	--	--	Q54Q39	166	2.23603e-11	Protein phosphatase 1 regulatory subunit pprA OS=Dictyostelium discoideum GN=pprA PE=3 SV=1	PF00560	Leucine Rich Repeat	--	--	GO:0005515	protein binding	--	--	KOG0531	Protein phosphatase 1, regulatory subunit, and related proteins	225459284XP_002285786.111531.8638E-148PREDICTED: uncharacterized protein LOC100252301 [Vitis vinifera]------------------Q54Q391660.0000000000223603Protein phosphatase 1 regulatory subunit pprA OS=Dictyostelium discoideum GN=pprA PE=3 SV=1PF00560Leucine Rich Repeat----GO:0005515protein binding----KOG0531Protein phosphatase 1, regulatory subunit, and related proteins	225459284XP_002285786.111531.8638E148PREDICTED: uncharacterized protein LOC100252301 [Vitis vinifera]Q54Q391660.0000000000223603Protein phosphatase 1 regulatory subunit pprA OS=Dictyostelium discoideum GN=pprA PE=3 SV=1PF00560Leucine Rich RepeatGO:0005515protein bindingKOG0531Protein phosphatase 1, regulatory subunit, and related proteins
c100505_g1	699	--	--	--	--	--	--	--	--	--	--	--	--	--	--	--	--	--	--	PF05841	Apc15p protein	GO:0030071//GO:0031145	regulation of mitotic metaphase/anaphase transition//anaphase-promoting complex-dependent proteasomal ubiquitin-dependent protein catabolic process	--	--	GO:0005680	anaphase-promoting complex	--	--	------------------------------------PF05841Apc15p proteinGO:0030071//GO:0031145regulation of mitotic metaphase/anaphase transition//anaphase-promoting complex-dependent proteasomal ubiquitin-dependent protein catabolic process----GO:0005680anaphase-promoting complex----	PF05841Apc15p proteinGO:0030071//GO:0031145regulation of mitotic metaphase/anaphase transition//anaphasepromoting complexdependent proteasomal ubiquitindependent protein catabolic processGO:0005680anaphasepromoting complex
c100508_g1	230	147768986	CAN60227.1	273	1.02792e-29	hypothetical protein VITISV_027166 [Vitis vinifera]	219817510	FJ148574.1	75	1.48986e-29	Daucus carota subsp. sativus clone BAC C234O18 genomic sequence	--	--	--	--	P92520	179	2.56635e-16	Uncharacterized mitochondrial protein AtMg00820 OS=Arabidopsis thaliana GN=AtMg00820 PE=4 SV=1	--	--	--	--	--	--	--	--	--	--	147768986CAN60227.12731.02792E-29hypothetical protein VITISV_027166 [Vitis vinifera]219817510FJ148574.1751.48986E-29Daucus carota subsp. sativus clone BAC C234O18 genomic sequence--------P925201792.56635E-16Uncharacterized mitochondrial protein AtMg00820 OS=Arabidopsis thaliana GN=AtMg00820 PE=4 SV=1--------------------	147768986CAN60227.12731.02792E29hypothetical protein VITISV_027166 [Vitis vinifera]219817510FJ148574.1751.48986E29Daucus carota subsp. sativus clone BAC C234O18 genomic sequenceP925201792.56635E16Uncharacterized mitochondrial protein AtMg00820 OS=Arabidopsis thaliana GN=AtMg00820 PE=4 SV=1
c100510_g1	556	659092308	XP_008447004.1	129	5.22619e-07	PREDICTED: glutamate--glyoxylate aminotransferase 2 [Cucumis melo]	659092307	XM_008448782.1	42	8.69817e-11	PREDICTED: Cucumis melo glutamate--glyoxylate aminotransferase 2 (LOC103489552), mRNA	--	--	--	--	Q9LR30	124	4.70387e-07	Glutamate--glyoxylate aminotransferase 1 OS=Arabidopsis thaliana GN=GGAT1 PE=1 SV=1	--	--	--	--	--	--	--	--	--	--	659092308XP_008447004.11290.000000522619PREDICTED: glutamate--glyoxylate aminotransferase 2 [Cucumis melo]659092307XM_008448782.1420.0000000000869817PREDICTED: Cucumis melo glutamate--glyoxylate aminotransferase 2 (LOC103489552), mRNA--------Q9LR301240.000000470387Glutamate--glyoxylate aminotransferase 1 OS=Arabidopsis thaliana GN=GGAT1 PE=1 SV=1--------------------	659092308XP_008447004.11290.000000522619PREDICTED: glutamateglyoxylate aminotransferase 2 [Cucumis melo]659092307XM_008448782.1420.0000000000869817PREDICTED: Cucumis melo glutamateglyoxylate aminotransferase 2 (LOC103489552), mRNAQ9LR301240.000000470387Glutamateglyoxylate aminotransferase 1 OS=Arabidopsis thaliana GN=GGAT1 PE=1 SV=1
c100512_g1	778	--	--	--	--	--	--	--	--	--	--	--	--	--	--	--	--	--	--	PF04805	E10-like protein conserved region	GO:0055114	oxidation-reduction process	GO:0016972	thiol oxidase activity	--	--	--	--	------------------------------------PF04805E10-like protein conserved regionGO:0055114oxidation-reduction processGO:0016972thiol oxidase activity--------	PF04805E10like protein conserved regionGO:0055114oxidationreduction processGO:0016972thiol oxidase activity
c100514_g1	1113	587907362	EXB95371.1	663	2.37832e-81	hypothetical protein L484_014344 [Morus notabilis]	--	--	--	--	--	--	--	--	--	--	--	--	--	--	--	--	--	--	--	--	--	--	--	587907362EXB95371.16632.37832E-81hypothetical protein L484_014344 [Morus notabilis]----------------------------------------------	587907362EXB95371.16632.37832E81hypothetical protein L484_014344 [Morus notabilis]
c100519_g1	1249	502147273	XP_004506721.1	534	7.83937e-58	PREDICTED: receptor-like protein 12-like [Cicer arietinum]	--	--	--	--	--	--	--	--	--	Q9C9H7	250	1.59315e-21	Receptor-like protein 12 OS=Arabidopsis thaliana GN=RLP12 PE=2 SV=2	PF00560	Leucine Rich Repeat	--	--	GO:0005515	protein binding	--	--	--	--	502147273XP_004506721.15347.83937E-58PREDICTED: receptor-like protein 12-like [Cicer arietinum]------------------Q9C9H72501.59315E-21Receptor-like protein 12 OS=Arabidopsis thaliana GN=RLP12 PE=2 SV=2PF00560Leucine Rich Repeat----GO:0005515protein binding--------	502147273XP_004506721.15347.83937E58PREDICTED: receptorlike protein 12like [Cicer arietinum]Q9C9H72501.59315E21Receptorlike protein 12 OS=Arabidopsis thaliana GN=RLP12 PE=2 SV=2PF00560Leucine Rich RepeatGO:0005515protein binding
c100519_g2	826	567873709	XP_006429444.1	298	1.07907e-28	hypothetical protein CICLE_v10013722mg, partial [Citrus clementina]>gi|557531501|gb|ESR42684.1| hypothetical protein CICLE_v10013722mg, partial [Citrus clementina]	--	--	--	--	--	--	--	--	--	Q9C9H7	154	3.30803e-10	Receptor-like protein 12 OS=Arabidopsis thaliana GN=RLP12 PE=2 SV=2	--	--	--	--	--	--	--	--	KOG0619	FOG: Leucine rich repeat	567873709XP_006429444.12981.07907E-28hypothetical protein CICLE_v10013722mg, partial [Citrus clementina]>gi|557531501|gb|ESR42684.1| hypothetical protein CICLE_v10013722mg, partial [Citrus clementina]------------------Q9C9H71540.000000000330803Receptor-like protein 12 OS=Arabidopsis thaliana GN=RLP12 PE=2 SV=2----------------KOG0619FOG: Leucine rich repeat	567873709XP_006429444.12981.07907E28hypothetical protein CICLE_v10013722mg, partial [Citrus clementina]>gi|557531501|gb|ESR42684.1| hypothetical protein CICLE_v10013722mg, partial [Citrus clementina]Q9C9H71540.000000000330803Receptorlike protein 12 OS=Arabidopsis thaliana GN=RLP12 PE=2 SV=2KOG0619FOG: Leucine rich repeat
c100520_g1	316	565385128	XP_006358471.1	298	1.0141e-29	PREDICTED: protein STICHEL-like [Solanum tuberosum]	--	--	--	--	--	--	--	--	--	O64728	188	7.91477e-16	Protein STICHEL OS=Arabidopsis thaliana GN=STI PE=1 SV=2	--	--	--	--	--	--	--	--	--	--	565385128XP_006358471.12981.0141E-29PREDICTED: protein STICHEL-like [Solanum tuberosum]------------------O647281887.91477E-16Protein STICHEL OS=Arabidopsis thaliana GN=STI PE=1 SV=2--------------------	565385128XP_006358471.12981.0141E29PREDICTED: protein STICHELlike [Solanum tuberosum]O647281887.91477E16Protein STICHEL OS=Arabidopsis thaliana GN=STI PE=1 SV=2
c100520_g2	304	661899678	CDO97672.1	141	7.26836e-09	unnamed protein product [Coffea canephora]	--	--	--	--	--	--	--	--	--	--	--	--	--	--	--	--	--	--	--	--	--	--	--	661899678CDO97672.11410.00000000726836unnamed protein product [Coffea canephora]----------------------------------------------	661899678CDO97672.11410.00000000726836unnamed protein product [Coffea canephora]
c100525_g1	1226	590645423	XP_007031339.1	525	1.39454e-61	Uncharacterized protein TCM_016791 [Theobroma cacao]>gi|508710368|gb|EOY02265.1| Uncharacterized protein TCM_016791 [Theobroma cacao]	590645422	XM_007031277.1	111	8.71285e-49	Theobroma cacao Uncharacterized protein (TCM_016791) mRNA, complete cds	--	--	--	--	--	--	--	--	PF07975	TFIIH C1-like domain	GO:0006281	DNA repair	GO:0008270	zinc ion binding	--	--	--	--	590645423XP_007031339.15251.39454E-61Uncharacterized protein TCM_016791 [Theobroma cacao]>gi|508710368|gb|EOY02265.1| Uncharacterized protein TCM_016791 [Theobroma cacao]590645422XM_007031277.11118.71285E-49Theobroma cacao Uncharacterized protein (TCM_016791) mRNA, complete cds----------------PF07975TFIIH C1-like domainGO:0006281DNA repairGO:0008270zinc ion binding--------	590645423XP_007031339.15251.39454E61Uncharacterized protein TCM_016791 [Theobroma cacao]>gi|508710368|gb|EOY02265.1| Uncharacterized protein TCM_016791 [Theobroma cacao]590645422XM_007031277.11118.71285E49Theobroma cacao Uncharacterized protein (TCM_016791) mRNA, complete cdsPF07975TFIIH C1like domainGO:0006281DNA repairGO:0008270zinc ion binding
c100526_g1	548	672184346	XP_008812481.1	456	9.08189e-50	PREDICTED: LOW QUALITY PROTEIN: uncharacterized protein LOC103723366 [Phoenix dactylifera]	--	--	--	--	--	--	--	--	--	Q9UR07	127	2.36311e-07	Transposon Tf2-11 polyprotein OS=Schizosaccharomyces pombe (strain 972 / ATCC 24843) GN=Tf2-11 PE=3 SV=1	--	--	--	--	--	--	--	--	KOG0017	FOG: Transposon-encoded proteins with TYA, reverse transcriptase, integrase domains in various combinations	672184346XP_008812481.14569.08189E-50PREDICTED: LOW QUALITY PROTEIN: uncharacterized protein LOC103723366 [Phoenix dactylifera]------------------Q9UR071270.000000236311Transposon Tf2-11 polyprotein OS=Schizosaccharomyces pombe (strain 972 / ATCC 24843) GN=Tf2-11 PE=3 SV=1----------------KOG0017FOG: Transposon-encoded proteins with TYA, reverse transcriptase, integrase domains in various combinati…	672184346XP_008812481.14569.08189E50PREDICTED: LOW QUALITY PROTEIN: uncharacterized protein LOC103723366 [Phoenix dactylifera]Q9UR071270.000000236311Transposon Tf211 polyprotein OS=Schizosaccharomyces pombe (strain 972 / ATCC 24843) GN=Tf211 PE=3 SV=1KOG0017FOG: Transposonencoded proteins with TYA, reverse transcriptase, integrase domains in various combinations
c100530_g1	433	643716888	KDP28514.1	288	7.52174e-28	hypothetical protein JCGZ_14285 [Jatropha curcas]	--	--	--	--	--	--	--	--	--	--	--	--	--	PF13897	Golgi-dynamics membrane-trafficking	GO:0006810	transport	--	--	GO:0016021	integral component of membrane	--	--	643716888KDP28514.12887.52174E-28hypothetical protein JCGZ_14285 [Jatropha curcas]--------------------------PF13897Golgi-dynamics membrane-traffickingGO:0006810transport----GO:0016021integral component of membrane----	643716888KDP28514.12887.52174E28hypothetical protein JCGZ_14285 [Jatropha curcas]PF13897Golgidynamics membranetraffickingGO:0006810transportGO:0016021integral component of membrane
c100531_g1	681	--	--	--	--	--	--	--	--	--	--	--	--	--	--	--	--	--	--	PF06056	Putative ATPase subunit of terminase (gpP-like)	GO:0019069	viral capsid assembly	GO:0005524	ATP binding	--	--	--	--	------------------------------------PF06056Putative ATPase subunit of terminase (gpP-like)GO:0019069viral capsid assemblyGO:0005524ATP binding--------	PF06056Putative ATPase subunit of terminase (gpPlike)GO:0019069viral capsid assemblyGO:0005524ATP binding
c100532_g1	938	470122153	XP_004297113.1	240	5.72649e-22	PREDICTED: non-specific lipid-transfer protein-like protein At2g13820-like [Fragaria vesca subsp. vesca]	565379241	XM_006355975.1	39	6.99249e-09	PREDICTED: Solanum tuberosum non-specific lipid-transfer protein-like protein At2g13820-like (LOC102591373), mRNA	--	--	--	--	Q9ZQI8	115	7.784e-06	Non-specific lipid-transfer protein-like protein At2g13820 OS=Arabidopsis thaliana GN=At2g13820 PE=1 SV=1	--	--	--	--	--	--	--	--	--	--	470122153XP_004297113.12405.72649E-22PREDICTED: non-specific lipid-transfer protein-like protein At2g13820-like [Fragaria vesca subsp. vesca]565379241XM_006355975.1390.00000000699249PREDICTED: Solanum tuberosum non-specific lipid-transfer protein-like protein At2g13820-like (LOC102591373), mRNA--------Q9ZQI81150.000007784Non-specific lipid-transfer protein-like protein At2g13820 OS=Arabidopsis th…	470122153XP_004297113.12405.72649E22PREDICTED: nonspecific lipidtransfer proteinlike protein At2g13820like [Fragaria vesca subsp. vesca]565379241XM_006355975.1390.00000000699249PREDICTED: Solanum tuberosum nonspecific lipidtransfer proteinlike protein At2g13820like (LOC102591373), mRNAQ9ZQI81150.000007784Nonspecific lipidtransfer proteinlike protein At2g13820 OS=Arabidopsis thaliana GN=At2g13820 …
c100536_g1	798	225460490	XP_002270278.1	461	1.18528e-60	PREDICTED: uncharacterized protein LOC100247803 [Vitis vinifera]>gi|296088687|emb|CBI38137.3| unnamed protein product [Vitis vinifera]	--	--	--	--	--	--	--	--	--	--	--	--	--	--	--	--	--	--	--	--	--	--	--	225460490XP_002270278.14611.18528E-60PREDICTED: uncharacterized protein LOC100247803 [Vitis vinifera]>gi|296088687|emb|CBI38137.3| unnamed protein product [Vitis vinifera]----------------------------------------------	225460490XP_002270278.14611.18528E60PREDICTED: uncharacterized protein LOC100247803 [Vitis vinifera]>gi|296088687|emb|CBI38137.3| unnamed protein product [Vitis vinifera]
c100539_g1	382	--	--	--	--	--	--	--	--	--	--	--	--	--	--	--	--	--	--	PF03852	DNA mismatch endonuclease Vsr	GO:0006298	mismatch repair	GO:0004519	endonuclease activity	--	--	--	--	------------------------------------PF03852DNA mismatch endonuclease VsrGO:0006298mismatch repairGO:0004519endonuclease activity--------	PF03852DNA mismatch endonuclease VsrGO:0006298mismatch repairGO:0004519endonuclease activity
c100540_g1	512	590583229	XP_007014843.1	164	7.08311e-15	Non-structural maintenance of chromosome element 4, putative isoform 2 [Theobroma cacao]>gi|508785206|gb|EOY32462.1| Non-structural maintenance of chromosome element 4, putative isoform 2 [Theobroma cacao]	--	--	--	--	--	--	--	--	--	Q9C689	145	1.00675e-11	Non-structural maintenance of chromosomes element 4 homolog A OS=Arabidopsis thaliana GN=NSE4A PE=2 SV=1	--	--	--	--	--	--	--	--	--	--	590583229XP_007014843.11647.08311E-15Non-structural maintenance of chromosome element 4, putative isoform 2 [Theobroma cacao]>gi|508785206|gb|EOY32462.1| Non-structural maintenance of chromosome element 4, putative isoform 2 [Theobroma cacao]------------------Q9C6891450.0000000000100675Non-structural maintenance of chromosomes element 4 homolog A OS=Arabidopsis thaliana GN=NSE4A PE=2 SV=1--------…	590583229XP_007014843.11647.08311E15Nonstructural maintenance of chromosome element 4, putative isoform 2 [Theobroma cacao]>gi|508785206|gb|EOY32462.1| Nonstructural maintenance of chromosome element 4, putative isoform 2 [Theobroma cacao]Q9C6891450.0000000000100675Nonstructural maintenance of chromosomes element 4 homolog A OS=Arabidopsis thaliana GN=NSE4A PE=2 SV=1
c100542_g1	1398	255579747	XP_002530712.1	589	6.21197e-70	heat shock protein binding protein, putative [Ricinus communis]>gi|223529726|gb|EEF31666.1| heat shock protein binding protein, putative [Ricinus communis]	--	--	--	--	--	--	--	--	--	A9BNG6	135	2.10305e-07	Chaperone protein DnaJ OS=Delftia acidovorans (strain DSM 14801 / SPH-1) GN=dnaJ PE=3 SV=1	PF10589	NADH-ubiquinone oxidoreductase-F iron-sulfur binding region	GO:0055114	oxidation-reduction process	--	--	--	--	KOG0714	Molecular chaperone (DnaJ superfamily)	255579747XP_002530712.15896.21197E-70heat shock protein binding protein, putative [Ricinus communis]>gi|223529726|gb|EEF31666.1| heat shock protein binding protein, putative [Ricinus communis]------------------A9BNG61350.000000210305Chaperone protein DnaJ OS=Delftia acidovorans (strain DSM 14801 / SPH-1) GN=dnaJ PE=3 SV=1PF10589NADH-ubiquinone oxidoreductase-F iron-sulfur binding regionGO:0055114…	255579747XP_002530712.15896.21197E70heat shock protein binding protein, putative [Ricinus communis]>gi|223529726|gb|EEF31666.1| heat shock protein binding protein, putative [Ricinus communis]A9BNG61350.000000210305Chaperone protein DnaJ OS=Delftia acidovorans (strain DSM 14801 / SPH1) GN=dnaJ PE=3 SV=1PF10589NADHubiquinone oxidoreductaseF ironsulfur binding regionGO:0055114oxidationreduction proc…
c100544_g1	695	442803208	AGC78943.1	125	6.21835e-07	hypothetical protein (mitochondrion) [Vicia faba]	--	--	--	--	--	--	--	--	--	--	--	--	--	--	--	--	--	--	--	--	--	--	--	442803208AGC78943.11250.000000621835hypothetical protein (mitochondrion) [Vicia faba]----------------------------------------------	442803208AGC78943.11250.000000621835hypothetical protein (mitochondrion) [Vicia faba]
c100545_g1	982	224129942	XP_002320709.1	993	4.08238e-133	hypothetical protein POPTR_0014s06180g [Populus trichocarpa]>gi|222861482|gb|EEE99024.1| hypothetical protein POPTR_0014s06180g [Populus trichocarpa]	565362352	XM_006347850.1	258	1.32997e-130	PREDICTED: Solanum tuberosum cyclin-U2-2-like (LOC102583298), mRNA	--	--	--	--	Q9SHD3	878	2.25107e-116	Cyclin-U2-1 OS=Arabidopsis thaliana GN=CYCU2-1 PE=1 SV=1	PF10156//PF01918//PF00514//PF08613	Subunit 17 of Mediator complex//Alba//Armadillo/beta-catenin-like repeat//Cyclin	GO:0000079//GO:0006357	regulation of cyclin-dependent protein serine/threonine kinase activity//regulation of transcription from RNA polymerase II promoter	GO:0005515//GO:0019901//GO:0003676//GO:0001104	protein binding//protein kinase binding//nucleic acid binding//RNA polymerase II transcription cofactor activity	GO:0016592	mediator complex	KOG1674	Cyclin	224129942XP_002320709.19934.08238E-133hypothetical protein POPTR_0014s06180g [Populus trichocarpa]>gi|222861482|gb|EEE99024.1| hypothetical protein POPTR_0014s06180g [Populus trichocarpa]565362352XM_006347850.12581.32997E-130PREDICTED: Solanum tuberosum cyclin-U2-2-like (LOC102583298), mRNA--------Q9SHD38782.25107E-116Cyclin-U2-1 OS=Arabidopsis thaliana GN=CYCU2-1 PE=1 SV=1PF10156//PF01918//PF005…	224129942XP_002320709.19934.08238E133hypothetical protein POPTR_0014s06180g [Populus trichocarpa]>gi|222861482|gb|EEE99024.1| hypothetical protein POPTR_0014s06180g [Populus trichocarpa]565362352XM_006347850.12581.32997E130PREDICTED: Solanum tuberosum cyclinU22like (LOC102583298), mRNAQ9SHD38782.25107E116CyclinU21 OS=Arabidopsis thaliana GN=CYCU21 PE=1 SV=1PF10156//PF01918//PF00514//PF08613Subuni…
c100546_g2	935	565356020	XP_006344872.1	238	1.02388e-21	PREDICTED: uncharacterized protein LOC102589747 [Solanum tuberosum]	--	--	--	--	--	--	--	--	--	--	--	--	--	PF05443	ROS/MUCR transcriptional regulator protein	GO:0006355	regulation of transcription, DNA-templated	GO:0003677//GO:0008270	DNA binding//zinc ion binding	--	--	--	--	565356020XP_006344872.12381.02388E-21PREDICTED: uncharacterized protein LOC102589747 [Solanum tuberosum]--------------------------PF05443ROS/MUCR transcriptional regulator proteinGO:0006355regulation of transcription, DNA-templatedGO:0003677//GO:0008270DNA binding//zinc ion binding--------	565356020XP_006344872.12381.02388E21PREDICTED: uncharacterized protein LOC102589747 [Solanum tuberosum]PF05443ROS/MUCR transcriptional regulator proteinGO:0006355regulation of transcription, DNAtemplatedGO:0003677//GO:0008270DNA binding//zinc ion binding
c100549_g1	1949	697183777	XP_009600907.1	1191	7.17174e-155	PREDICTED: stress response protein NST1-like [Nicotiana tomentosiformis]>gi|697183779|ref|XP_009600908.1| PREDICTED: stress response protein NST1-like [Nicotiana tomentosiformis]	255554017	XM_002518003.1	157	3.7533e-74	Ricinus communis conserved hypothetical protein, mRNA	--	--	--	--	--	--	--	--	PF08219//PF00539	Outer membrane protein TOM13//Transactivating regulatory protein (Tat)	GO:0006355	regulation of transcription, DNA-templated	GO:0003700	sequence-specific DNA binding transcription factor activity	GO:0005741//GO:0005667//GO:0042025	mitochondrial outer membrane//transcription factor complex//host cell nucleus	--	--	697183777XP_009600907.111917.17174E-155PREDICTED: stress response protein NST1-like [Nicotiana tomentosiformis]>gi|697183779|ref|XP_009600908.1| PREDICTED: stress response protein NST1-like [Nicotiana tomentosiformis]255554017XM_002518003.11573.7533E-74Ricinus communis conserved hypothetical protein, mRNA----------------PF08219//PF00539Outer membrane protein TOM13//Transactivating regulatory prot…	697183777XP_009600907.111917.17174E155PREDICTED: stress response protein NST1like [Nicotiana tomentosiformis]>gi|697183779|ref|XP_009600908.1| PREDICTED: stress response protein NST1like [Nicotiana tomentosiformis]255554017XM_002518003.11573.7533E74Ricinus communis conserved hypothetical protein, mRNAPF08219//PF00539Outer membrane protein TOM13//Transactivating regulatory protein (Tat)GO:0006355r…
c100551_g1	2685	565364701	XP_006349057.1	1563	0	PREDICTED: aspartic proteinase-like protein 2-like isoform X2 [Solanum tuberosum]	659117544	XM_008460435.1	245	6.26306e-123	PREDICTED: Cucumis melo aspartic proteinase-like protein 2 (LOC103497990), mRNA	K00924	E2.7.1.-	--	http://www.genome.jp/dbget-bin/www_bget?ko:K00924	Q9S9K4	634	3.69622e-71	Aspartic proteinase-like protein 2 OS=Arabidopsis thaliana GN=At1g65240 PE=1 SV=2	PF00026//PF00631	Eukaryotic aspartyl protease//GGL domain	GO:0007165//GO:0007186//GO:0006508	signal transduction//G-protein coupled receptor signaling pathway//proteolysis	GO:0004871//GO:0004190	signal transducer activity//aspartic-type endopeptidase activity	GO:0005834	heterotrimeric G-protein complex	KOG1339	Aspartyl protease	565364701XP_006349057.115630PREDICTED: aspartic proteinase-like protein 2-like isoform X2 [Solanum tuberosum]659117544XM_008460435.12456.26306E-123PREDICTED: Cucumis melo aspartic proteinase-like protein 2 (LOC103497990), mRNAK00924E2.7.1.---http://www.genome.jp/dbget-bin/www_bget?ko:K00924Q9S9K46343.69622E-71Aspartic proteinase-like protein 2 OS=Arabidopsis thaliana GN=At1g65240 PE=1 SV=2PF00026…	565364701XP_006349057.115630PREDICTED: aspartic proteinaselike protein 2like isoform X2 [Solanum tuberosum]659117544XM_008460435.12456.26306E123PREDICTED: Cucumis melo aspartic proteinaselike protein 2 (LOC103497990), mRNAK00924E2.7.1.http://www.genome.jp/dbgetbin/www_bget?ko:K00924Q9S9K46343.69622E71Aspartic proteinaselike protein 2 OS=Arabidopsis thaliana GN=At1g65240 PE=1 SV=2PF00026//PF00631E…
c100556_g1	945	587838878	EXB29564.1	873	7.58607e-115	Alpha-ketoglutarate-dependent dioxygenase alkB-3-like protein [Morus notabilis]	566173767	XM_002308720.2	163	8.25584e-78	Populus trichocarpa oxidoreductase family protein (POPTR_0006s00640g) mRNA, complete cds	--	--	--	--	Q9SIE0	784	4.36057e-101	Alpha-ketoglutarate-dependent dioxygenase alkB homolog 2 OS=Arabidopsis thaliana GN=ALKBH2 PE=2 SV=2	PF03171	2OG-Fe(II) oxygenase superfamily	GO:0055114	oxidation-reduction process	GO:0016491//GO:0016706	oxidoreductase activity//oxidoreductase activity, acting on paired donors, with incorporation or reduction of molecular oxygen, 2-oxoglutarate as one donor, and incorporation of one atom each of oxygen into both donors	--	--	--	--	587838878EXB29564.18737.58607E-115Alpha-ketoglutarate-dependent dioxygenase alkB-3-like protein [Morus notabilis]566173767XM_002308720.21638.25584E-78Populus trichocarpa oxidoreductase family protein (POPTR_0006s00640g) mRNA, complete cds--------Q9SIE07844.36057E-101Alpha-ketoglutarate-dependent dioxygenase alkB homolog 2 OS=Arabidopsis thaliana GN=ALKBH2 PE=2 SV=2PF031712OG-Fe(II) oxygenase supe…	587838878EXB29564.18737.58607E115Alphaketoglutaratedependent dioxygenase alkB3like protein [Morus notabilis]566173767XM_002308720.21638.25584E78Populus trichocarpa oxidoreductase family protein (POPTR_0006s00640g) mRNA, complete cdsQ9SIE07844.36057E101Alphaketoglutaratedependent dioxygenase alkB homolog 2 OS=Arabidopsis thaliana GN=ALKBH2 PE=2 SV=2PF031712OGFe(II) oxygenase superfamilyGO:0055114o…
c100557_g2	796	645268461	XP_008239538.1	130	1.50712e-11	PREDICTED: protein ARABIDILLO 2 [Prunus mume]	694419118	XM_009339253.1	41	4.55643e-10	PREDICTED: Pyrus x bretschneideri uncharacterized LOC103929977 (LOC103929977), mRNA	--	--	--	--	--	--	--	--	--	--	--	--	--	--	--	--	--	--	645268461XP_008239538.11300.0000000000150712PREDICTED: protein ARABIDILLO 2 [Prunus mume]694419118XM_009339253.1410.000000000455643PREDICTED: Pyrus x bretschneideri uncharacterized LOC103929977 (LOC103929977), mRNA------------------------------------	645268461XP_008239538.11300.0000000000150712PREDICTED: protein ARABIDILLO 2 [Prunus mume]694419118XM_009339253.1410.000000000455643PREDICTED: Pyrus x bretschneideri uncharacterized LOC103929977 (LOC103929977), mRNA
c100564_g1	620	147834417	CAN74302.1	577	2.10984e-68	hypothetical protein VITISV_031363 [Vitis vinifera]	663680989	HG975517.1	40	1.26287e-09	Solanum lycopersicum chromosome ch05, complete genome	--	--	--	--	P10978	344	4.44628e-35	Retrovirus-related Pol polyprotein from transposon TNT 1-94 OS=Nicotiana tabacum PE=2 SV=1	PF00665//PF01443	Integrase core domain//Viral (Superfamily 1) RNA helicase	GO:0015074	DNA integration	GO:0005524	ATP binding	--	--	KOG0017	FOG: Transposon-encoded proteins with TYA, reverse transcriptase, integrase domains in various combinations	147834417CAN74302.15772.10984E-68hypothetical protein VITISV_031363 [Vitis vinifera]663680989HG975517.1400.00000000126287Solanum lycopersicum chromosome ch05, complete genome--------P109783444.44628E-35Retrovirus-related Pol polyprotein from transposon TNT 1-94 OS=Nicotiana tabacum PE=2 SV=1PF00665//PF01443Integrase core domain//Viral (Superfamily 1) RNA helicaseGO:0015074DNA integrationGO:000552…	147834417CAN74302.15772.10984E68hypothetical protein VITISV_031363 [Vitis vinifera]663680989HG975517.1400.00000000126287Solanum lycopersicum chromosome ch05, complete genomeP109783444.44628E35Retrovirusrelated Pol polyprotein from transposon TNT 194 OS=Nicotiana tabacum PE=2 SV=1PF00665//PF01443Integrase core domain//Viral (Superfamily 1) RNA helicaseGO:0015074DNA integrationGO:0005524ATP binding…
c100567_g1	633	225434762	XP_002281664.1	438	3.02474e-51	PREDICTED: glutathione S-transferase U7 isoform 2 [Vitis vinifera]	--	--	--	--	--	K00799	GST, gst	glutathione S-transferase	http://www.genome.jp/dbget-bin/www_bget?ko:K00799	Q9SR36	401	1.78408e-46	Glutathione S-transferase U8 OS=Arabidopsis thaliana GN=GSTU8 PE=2 SV=1	PF02798//PF13409//PF13417	Glutathione S-transferase, N-terminal domain//Glutathione S-transferase, N-terminal domain//Glutathione S-transferase, N-terminal domain	--	--	GO:0005515	protein binding	--	--	KOG0406	Glutathione S-transferase	225434762XP_002281664.14383.02474E-51PREDICTED: glutathione S-transferase U7 isoform 2 [Vitis vinifera]----------K00799GST, gstglutathione S-transferase http://www.genome.jp/dbget-bin/www_bget?ko:K00799Q9SR364011.78408E-46Glutathione S-transferase U8 OS=Arabidopsis thaliana GN=GSTU8 PE=2 SV=1PF02798//PF13409//PF13417Glutathione S-transferase, N-terminal domain//Glutathione S-transferase, N-termin…	225434762XP_002281664.14383.02474E51PREDICTED: glutathione Stransferase U7 isoform 2 [Vitis vinifera]K00799GST, gstglutathione Stransferase http://www.genome.jp/dbgetbin/www_bget?ko:K00799Q9SR364011.78408E46Glutathione Stransferase U8 OS=Arabidopsis thaliana GN=GSTU8 PE=2 SV=1PF02798//PF13409//PF13417Glutathione Stransferase, Nterminal domain//Glutathione Stransferase, Nterminal domain//Glutathio…
c100568_g1	703	--	--	--	--	--	133711823	EF094941.1	39	5.17475e-09	Solanum pimpinellifolium cv. LA1589 phage lambda clones EK42, EK44, EK53, complete sequence	--	--	--	--	--	--	--	--	--	--	--	--	--	--	--	--	--	--	----------133711823EF094941.1390.00000000517475Solanum pimpinellifolium cv. LA1589 phage lambda clones EK42, EK44, EK53, complete sequence------------------------------------	133711823EF094941.1390.00000000517475Solanum pimpinellifolium cv. LA1589 phage lambda clones EK42, EK44, EK53, complete sequence
c100569_g1	1311	--	--	--	--	--	374081932	JQ248574.1	41	7.6359e-10	Daucus carota subsp. sativus mitochondrion, complete genome	--	--	--	--	--	--	--	--	--	--	--	--	--	--	--	--	--	--	----------374081932JQ248574.1410.00000000076359Daucus carota subsp. sativus mitochondrion, complete genome------------------------------------	374081932JQ248574.1410.00000000076359Daucus carota subsp. sativus mitochondrion, complete genome
c100571_g1	3451	694420928	XP_009338342.1	677	1.0157e-75	PREDICTED: probable polygalacturonase At1g80170 [Pyrus x bretschneideri]	663680609	HG975513.1	36	1.22811e-06	Solanum lycopersicum chromosome ch01, complete genome	--	--	--	--	Q94AJ5	604	8.10383e-67	Probable polygalacturonase At1g80170 OS=Arabidopsis thaliana GN=At1g80170 PE=1 SV=1	PF00295	Glycosyl hydrolases family 28	GO:0005982//GO:0005985//GO:0005975	starch metabolic process//sucrose metabolic process//carbohydrate metabolic process	GO:0004650	polygalacturonase activity	--	--	--	--	694420928XP_009338342.16771.0157E-75PREDICTED: probable polygalacturonase At1g80170 [Pyrus x bretschneideri]663680609HG975513.1360.00000122811Solanum lycopersicum chromosome ch01, complete genome--------Q94AJ56048.10383E-67Probable polygalacturonase At1g80170 OS=Arabidopsis thaliana GN=At1g80170 PE=1 SV=1PF00295Glycosyl hydrolases family 28GO:0005982//GO:0005985//GO:0005975starch metabolic proces…	694420928XP_009338342.16771.0157E75PREDICTED: probable polygalacturonase At1g80170 [Pyrus x bretschneideri]663680609HG975513.1360.00000122811Solanum lycopersicum chromosome ch01, complete genomeQ94AJ56048.10383E67Probable polygalacturonase At1g80170 OS=Arabidopsis thaliana GN=At1g80170 PE=1 SV=1PF00295Glycosyl hydrolases family 28GO:0005982//GO:0005985//GO:0005975starch metabolic process//sucrose…
c100572_g1	909	--	--	--	--	--	--	--	--	--	--	--	--	--	--	--	--	--	--	PF07684	NOTCH protein	GO:0007219//GO:0030154//GO:0007275	Notch signaling pathway//cell differentiation//multicellular organismal development	--	--	GO:0016021	integral component of membrane	--	--	------------------------------------PF07684NOTCH proteinGO:0007219//GO:0030154//GO:0007275Notch signaling pathway//cell differentiation//multicellular organismal development----GO:0016021integral component of membrane----	PF07684NOTCH proteinGO:0007219//GO:0030154//GO:0007275Notch signaling pathway//cell differentiation//multicellular organismal developmentGO:0016021integral component of membrane
c100574_g1	2251	596293301	XP_007226645.1	248	3.42422e-39	hypothetical protein PRUPE_ppa022051mg [Prunus persica]>gi|462423581|gb|EMJ27844.1| hypothetical protein PRUPE_ppa022051mg [Prunus persica]	--	--	--	--	--	--	--	--	--	--	--	--	--	--	--	--	--	--	--	--	--	--	--	596293301XP_007226645.12483.42422E-39hypothetical protein PRUPE_ppa022051mg [Prunus persica]>gi|462423581|gb|EMJ27844.1| hypothetical protein PRUPE_ppa022051mg [Prunus persica]----------------------------------------------	596293301XP_007226645.12483.42422E39hypothetical protein PRUPE_ppa022051mg [Prunus persica]>gi|462423581|gb|EMJ27844.1| hypothetical protein PRUPE_ppa022051mg [Prunus persica]
c100576_g1	1219	596293788	XP_007226727.1	333	5.48639e-33	hypothetical protein PRUPE_ppa019607mg [Prunus persica]>gi|462423663|gb|EMJ27926.1| hypothetical protein PRUPE_ppa019607mg [Prunus persica]	--	--	--	--	--	--	--	--	--	--	--	--	--	--	--	--	--	--	--	--	--	--	--	596293788XP_007226727.13335.48639E-33hypothetical protein PRUPE_ppa019607mg [Prunus persica]>gi|462423663|gb|EMJ27926.1| hypothetical protein PRUPE_ppa019607mg [Prunus persica]----------------------------------------------	596293788XP_007226727.13335.48639E33hypothetical protein PRUPE_ppa019607mg [Prunus persica]>gi|462423663|gb|EMJ27926.1| hypothetical protein PRUPE_ppa019607mg [Prunus persica]
c100579_g1	1933	659124166	XP_008462016.1	472	3.70183e-49	PREDICTED: uncharacterized protein LOC103500488 isoform X1 [Cucumis melo]	--	--	--	--	--	--	--	--	--	--	--	--	--	PF00628//PF00249	PHD-finger//Myb-like DNA-binding domain	--	--	GO:0003682//GO:0005515	chromatin binding//protein binding	GO:0000785	chromatin	--	--	659124166XP_008462016.14723.70183E-49PREDICTED: uncharacterized protein LOC103500488 isoform X1 [Cucumis melo]--------------------------PF00628//PF00249PHD-finger//Myb-like DNA-binding domain----GO:0003682//GO:0005515chromatin binding//protein bindingGO:0000785chromatin----	659124166XP_008462016.14723.70183E49PREDICTED: uncharacterized protein LOC103500488 isoform X1 [Cucumis melo]PF00628//PF00249PHDfinger//Myblike DNAbinding domainGO:0003682//GO:0005515chromatin binding//protein bindingGO:0000785chromatin
c100580_g1	897	590689302	XP_007043189.1	278	5.83886e-27	D111/G-patch domain-containing protein [Theobroma cacao]>gi|508707124|gb|EOX99020.1| D111/G-patch domain-containing protein [Theobroma cacao]	566181536	XM_002311854.2	73	8.39418e-28	Populus trichocarpa D111/G-patch domain-containing family protein (POPTR_0008s00380g) mRNA, complete cds	--	--	--	--	Q6DGZ0	131	1.80674e-07	G patch domain-containing protein 11 OS=Danio rerio GN=gpatch11 PE=2 SV=1	PF01585//PF12289	G-patch domain//Rotavirus VP1 structural protein	GO:0006144	purine nucleobase metabolic process	GO:0003968//GO:0003676	RNA-directed RNA polymerase activity//nucleic acid binding	GO:0031379	RNA-directed RNA polymerase complex	KOG0154	RNA-binding protein RBM5 and related proteins, contain G-patch and RRM domains	590689302XP_007043189.12785.83886E-27D111/G-patch domain-containing protein [Theobroma cacao]>gi|508707124|gb|EOX99020.1| D111/G-patch domain-containing protein [Theobroma cacao]566181536XM_002311854.2738.39418E-28Populus trichocarpa D111/G-patch domain-containing family protein (POPTR_0008s00380g) mRNA, complete cds--------Q6DGZ01310.000000180674G patch domain-containing protein 11 OS=Danio reri…	590689302XP_007043189.12785.83886E27D111/Gpatch domaincontaining protein [Theobroma cacao]>gi|508707124|gb|EOX99020.1| D111/Gpatch domaincontaining protein [Theobroma cacao]566181536XM_002311854.2738.39418E28Populus trichocarpa D111/Gpatch domaincontaining family protein (POPTR_0008s00380g) mRNA, complete cdsQ6DGZ01310.000000180674G patch domaincontaining protein 11 OS=Danio rerio GN=gpatch11 PE=…
c100585_g1	2105	225431153	XP_002268446.1	1627	0	PREDICTED: uncharacterized protein LOC100250563 [Vitis vinifera]	255579796	XM_002530690.1	212	1.08171e-104	Ricinus communis conserved hypothetical protein, mRNA	--	--	--	--	Q66JG8	182	4.90616e-13	RNA demethylase ALKBH5 OS=Xenopus tropicalis GN=alkbh5 PE=2 SV=1	PF03171	2OG-Fe(II) oxygenase superfamily	GO:0055114	oxidation-reduction process	GO:0016706//GO:0016491	oxidoreductase activity, acting on paired donors, with incorporation or reduction of molecular oxygen, 2-oxoglutarate as one donor, and incorporation of one atom each of oxygen into both donors//oxidoreductase activity	--	--	--	--	225431153XP_002268446.116270PREDICTED: uncharacterized protein LOC100250563 [Vitis vinifera]255579796XM_002530690.12121.08171E-104Ricinus communis conserved hypothetical protein, mRNA--------Q66JG81820.000000000000490616RNA demethylase ALKBH5 OS=Xenopus tropicalis GN=alkbh5 PE=2 SV=1PF031712OG-Fe(II) oxygenase superfamilyGO:0055114oxidation-reduction processGO:0016706//GO:0016491oxidoreductase ac…	225431153XP_002268446.116270PREDICTED: uncharacterized protein LOC100250563 [Vitis vinifera]255579796XM_002530690.12121.08171E104Ricinus communis conserved hypothetical protein, mRNAQ66JG81820.000000000000490616RNA demethylase ALKBH5 OS=Xenopus tropicalis GN=alkbh5 PE=2 SV=1PF031712OGFe(II) oxygenase superfamilyGO:0055114oxidationreduction processGO:0016706//GO:0016491oxidoreductase activity, act…
c100587_g1	637	--	--	--	--	--	--	--	--	--	--	--	--	--	--	--	--	--	--	PF00096	Zinc finger, C2H2 type	--	--	GO:0046872	metal ion binding	--	--	--	--	------------------------------------PF00096Zinc finger, C2H2 type----GO:0046872metal ion binding--------	PF00096Zinc finger, C2H2 typeGO:0046872metal ion binding
c100588_g1	1137	661899206	CDO97200.1	168	9.60237e-11	unnamed protein product [Coffea canephora]	--	--	--	--	--	--	--	--	--	P0CB38	139	5.17964e-08	Polyadenylate-binding protein 4-like OS=Homo sapiens GN=PABPC4L PE=2 SV=1	PF07541//PF00076	Eukaryotic translation initiation factor 2 alpha subunit//RNA recognition motif. (a.k.a. RRM, RBD, or RNP domain)	GO:0006446	regulation of translational initiation	GO:0003743//GO:0003676//GO:0003723	translation initiation factor activity//nucleic acid binding//RNA binding	GO:0005850//GO:0005840	eukaryotic translation initiation factor 2 complex//ribosome	KOG0123	Polyadenylate-binding protein (RRM superfamily)	661899206CDO97200.11680.0000000000960237unnamed protein product [Coffea canephora]------------------P0CB381390.0000000517964Polyadenylate-binding protein 4-like OS=Homo sapiens GN=PABPC4L PE=2 SV=1PF07541//PF00076Eukaryotic translation initiation factor 2 alpha subunit//RNA recognition motif. (a.k.a. RRM, RBD, or RNP domain)GO:0006446regulation of translational initiationGO:0003743//GO:0003676//G…	661899206CDO97200.11680.0000000000960237unnamed protein product [Coffea canephora]P0CB381390.0000000517964Polyadenylatebinding protein 4like OS=Homo sapiens GN=PABPC4L PE=2 SV=1PF07541//PF00076Eukaryotic translation initiation factor 2 alpha subunit//RNA recognition motif. (a.k.a. RRM, RBD, or RNP domain)GO:0006446regulation of translational initiationGO:0003743//GO:0003676//GO:0003723translation…
c100591_g1	1046	641864313	KDO82999.1	1082	1.01355e-142	hypothetical protein CISIN_1g012700mg [Citrus sinensis]	255562933	XM_002522426.1	205	4.11863e-101	Ricinus communis conserved hypothetical protein, mRNA	--	--	--	--	--	--	--	--	--	--	--	--	--	--	--	--	--	--	641864313KDO82999.110821.01355E-142hypothetical protein CISIN_1g012700mg [Citrus sinensis]255562933XM_002522426.12054.11863E-101Ricinus communis conserved hypothetical protein, mRNA------------------------------------	641864313KDO82999.110821.01355E142hypothetical protein CISIN_1g012700mg [Citrus sinensis]255562933XM_002522426.12054.11863E101Ricinus communis conserved hypothetical protein, mRNA
c100591_g2	713	596246822	XP_007224592.1	459	3.55841e-51	hypothetical protein PRUPE_ppa1027170mg [Prunus persica]>gi|462421528|gb|EMJ25791.1| hypothetical protein PRUPE_ppa1027170mg [Prunus persica]	--	--	--	--	--	--	--	--	--	--	--	--	--	--	--	--	--	--	--	--	--	--	--	596246822XP_007224592.14593.55841E-51hypothetical protein PRUPE_ppa1027170mg [Prunus persica]>gi|462421528|gb|EMJ25791.1| hypothetical protein PRUPE_ppa1027170mg [Prunus persica]----------------------------------------------	596246822XP_007224592.14593.55841E51hypothetical protein PRUPE_ppa1027170mg [Prunus persica]>gi|462421528|gb|EMJ25791.1| hypothetical protein PRUPE_ppa1027170mg [Prunus persica]
c100592_g1	301	674921674	CDY11633.1	119	3.8417e-06	BnaC06g31060D [Brassica napus]	--	--	--	--	--	--	--	--	--	--	--	--	--	--	--	--	--	--	--	--	--	--	--	674921674CDY11633.11190.0000038417BnaC06g31060D [Brassica napus]----------------------------------------------	674921674CDY11633.11190.0000038417BnaC06g31060D [Brassica napus]
c100593_g1	761	643725126	KDP34290.1	409	3.4745e-47	hypothetical protein JCGZ_12819 [Jatropha curcas]	--	--	--	--	--	K02326	POLE3	DNA polymerase epsilon subunit 3	http://www.genome.jp/dbget-bin/www_bget?ko:K02326	Q5R4W3	151	5.14298e-11	DNA polymerase epsilon subunit 3 OS=Pongo abelii GN=POLE3 PE=2 SV=1	PF00808	Histone-like transcription factor (CBF/NF-Y) and archaeal histone	--	--	GO:0043565	sequence-specific DNA binding	GO:0005622	intracellular	KOG0870	DNA polymerase epsilon, subunit D	643725126KDP34290.14093.4745E-47hypothetical protein JCGZ_12819 [Jatropha curcas]----------K02326POLE3DNA polymerase epsilon subunit 3 http://www.genome.jp/dbget-bin/www_bget?ko:K02326Q5R4W31510.0000000000514298DNA polymerase epsilon subunit 3 OS=Pongo abelii GN=POLE3 PE=2 SV=1PF00808Histone-like transcription factor (CBF/NF-Y) and archaeal histone----GO:0043565sequence-specific DNA bindingGO:000…	643725126KDP34290.14093.4745E47hypothetical protein JCGZ_12819 [Jatropha curcas]K02326POLE3DNA polymerase epsilon subunit 3 http://www.genome.jp/dbgetbin/www_bget?ko:K02326Q5R4W31510.0000000000514298DNA polymerase epsilon subunit 3 OS=Pongo abelii GN=POLE3 PE=2 SV=1PF00808Histonelike transcription factor (CBF/NFY) and archaeal histoneGO:0043565sequencespecific DNA bindingGO:0005622intracellularKO…
c100595_g1	665	604315364	EYU28070.1	243	3.8242e-21	hypothetical protein MIMGU_mgv1a002559mg [Erythranthe guttata]	--	--	--	--	--	--	--	--	--	--	--	--	--	PF06810//PF07716//PF00170//PF02601//PF02183//PF04977	Phage minor structural protein GP20//Basic region leucine zipper//bZIP transcription factor//Exonuclease VII, large subunit//Homeobox associated leucine zipper//Septum formation initiator	GO:0007049//GO:0006308//GO:0006355	cell cycle//DNA catabolic process//regulation of transcription, DNA-templated	GO:0005198//GO:0003677//GO:0008855//GO:0003700//GO:0043565	structural molecule activity//DNA binding//exodeoxyribonuclease VII activity//sequence-specific DNA binding transcription factor activity//sequence-specific DNA binding	GO:0005634//GO:0005667//GO:0009318	nucleus//transcription factor complex//exodeoxyribonuclease VII complex	--	--	604315364EYU28070.12433.8242E-21hypothetical protein MIMGU_mgv1a002559mg [Erythranthe guttata]--------------------------PF06810//PF07716//PF00170//PF02601//PF02183//PF04977Phage minor structural protein GP20//Basic region leucine zipper//bZIP transcription factor//Exonuclease VII, large subunit//Homeobox associated leucine zipper//Septum formation initiatorGO:0007049//GO:0006308//GO:0006355cell c…	604315364EYU28070.12433.8242E21hypothetical protein MIMGU_mgv1a002559mg [Erythranthe guttata]PF06810//PF07716//PF00170//PF02601//PF02183//PF04977Phage minor structural protein GP20//Basic region leucine zipper//bZIP transcription factor//Exonuclease VII, large subunit//Homeobox associated leucine zipper//Septum formation initiatorGO:0007049//GO:0006308//GO:0006355cell cycle//DNA catabolic process…
c100596_g1	473	255581921	XP_002531759.1	263	1.38026e-26	conserved hypothetical protein [Ricinus communis]>gi|223528595|gb|EEF30615.1| conserved hypothetical protein [Ricinus communis]	--	--	--	--	--	--	--	--	--	--	--	--	--	--	--	--	--	--	--	--	--	--	--	255581921XP_002531759.12631.38026E-26conserved hypothetical protein [Ricinus communis]>gi|223528595|gb|EEF30615.1| conserved hypothetical protein [Ricinus communis]----------------------------------------------	255581921XP_002531759.12631.38026E26conserved hypothetical protein [Ricinus communis]>gi|223528595|gb|EEF30615.1| conserved hypothetical protein [Ricinus communis]
c100596_g2	1034	568832552	XP_006470496.1	455	1.31389e-49	PREDICTED: uncharacterized protein LOC102617255 [Citrus sinensis]	--	--	--	--	--	--	--	--	--	--	--	--	--	PF00075//PF00383	RNase H//Cytidine and deoxycytidylate deaminase zinc-binding region	GO:0051252	regulation of RNA metabolic process	GO:0003676//GO:0004523//GO:0016787//GO:0008270	nucleic acid binding//RNA-DNA hybrid ribonuclease activity//hydrolase activity//zinc ion binding	--	--	--	--	568832552XP_006470496.14551.31389E-49PREDICTED: uncharacterized protein LOC102617255 [Citrus sinensis]--------------------------PF00075//PF00383RNase H//Cytidine and deoxycytidylate deaminase zinc-binding regionGO:0051252regulation of RNA metabolic processGO:0003676//GO:0004523//GO:0016787//GO:0008270nucleic acid binding//RNA-DNA hybrid ribonuclease activity//hydrolase activity//zinc ion binding-…	568832552XP_006470496.14551.31389E49PREDICTED: uncharacterized protein LOC102617255 [Citrus sinensis]PF00075//PF00383RNase H//Cytidine and deoxycytidylate deaminase zincbinding regionGO:0051252regulation of RNA metabolic processGO:0003676//GO:0004523//GO:0016787//GO:0008270nucleic acid binding//RNADNA hybrid ribonuclease activity//hydrolase activity//zinc ion binding
c100597_g1	1446	697188786	XP_009603437.1	1024	3.60358e-156	PREDICTED: tryptophan--tRNA ligase, mitochondrial isoform X2 [Nicotiana tomentosiformis]	596114317	XM_007221523.1	430	0	Prunus persica hypothetical protein (PRUPE_ppa025950mg) mRNA, partial cds	K01867	WARS, trpS	tryptophanyl-tRNA synthetase	http://www.genome.jp/dbget-bin/www_bget?ko:K01867	Q8DHG3	724	1.69892e-107	Tryptophan--tRNA ligase OS=Thermosynechococcus elongatus (strain BP-1) GN=trpS PE=3 SV=1	PF00579//PF08290	tRNA synthetases class I (W and Y)//Hepatitis core protein, putative zinc finger	GO:0009405//GO:0006418	pathogenesis//tRNA aminoacylation for protein translation	GO:0000166//GO:0004812//GO:0005198//GO:0005524	nucleotide binding//aminoacyl-tRNA ligase activity//structural molecule activity//ATP binding	--	--	KOG2713	Mitochondrial tryptophanyl-tRNA synthetase	697188786XP_009603437.110243.60358E-156PREDICTED: tryptophan--tRNA ligase, mitochondrial isoform X2 [Nicotiana tomentosiformis]596114317XM_007221523.14300Prunus persica hypothetical protein (PRUPE_ppa025950mg) mRNA, partial cdsK01867WARS, trpStryptophanyl-tRNA synthetase http://www.genome.jp/dbget-bin/www_bget?ko:K01867Q8DHG37241.69892E-107Tryptophan--tRNA ligase OS=Thermosynechococcus elongatus …	697188786XP_009603437.110243.60358E156PREDICTED: tryptophantRNA ligase, mitochondrial isoform X2 [Nicotiana tomentosiformis]596114317XM_007221523.14300Prunus persica hypothetical protein (PRUPE_ppa025950mg) mRNA, partial cdsK01867WARS, trpStryptophanyltRNA synthetase http://www.genome.jp/dbgetbin/www_bget?ko:K01867Q8DHG37241.69892E107TryptophantRNA ligase OS=Thermosynechococcus elongatus (strain …
c100597_g2	517	674897549	CDY35329.1	129	5.2669e-07	BnaA04g15180D [Brassica napus]	147818912	AM435015.2	51	7.9928e-16	Vitis vinifera contig VV78X027241.4, whole genome shotgun sequence	--	--	--	--	--	--	--	--	--	--	--	--	--	--	--	--	KOG2713	Mitochondrial tryptophanyl-tRNA synthetase	674897549CDY35329.11290.00000052669BnaA04g15180D [Brassica napus]147818912AM435015.2517.9928E-16Vitis vinifera contig VV78X027241.4, whole genome shotgun sequence--------------------------------KOG2713Mitochondrial tryptophanyl-tRNA synthetase	674897549CDY35329.11290.00000052669BnaA04g15180D [Brassica napus]147818912AM435015.2517.9928E16Vitis vinifera contig VV78X027241.4, whole genome shotgun sequenceKOG2713Mitochondrial tryptophanyltRNA synthetase
c100597_g4	318	590573621	XP_007012172.1	211	1.26032e-18	Nucleotidylyl transferase superfamily protein isoform 3 [Theobroma cacao]>gi|508782535|gb|EOY29791.1| Nucleotidylyl transferase superfamily protein isoform 3 [Theobroma cacao]	225429360	XM_002272993.1	45	1.01878e-12	PREDICTED: Vitis vinifera tryptophanyl-tRNA synthetase-like (LOC100262715), mRNA	K01867	WARS, trpS	tryptophanyl-tRNA synthetase	http://www.genome.jp/dbget-bin/www_bget?ko:K01867	Q7VIP6	115	1.48412e-06	Tryptophan--tRNA ligase OS=Helicobacter hepaticus (strain ATCC 51449 / 3B1) GN=trpS PE=3 SV=1	PF00579	tRNA synthetases class I (W and Y)	GO:0006418	tRNA aminoacylation for protein translation	GO:0005524//GO:0000166//GO:0004812	ATP binding//nucleotide binding//aminoacyl-tRNA ligase activity	--	--	KOG2713	Mitochondrial tryptophanyl-tRNA synthetase	590573621XP_007012172.12111.26032E-18Nucleotidylyl transferase superfamily protein isoform 3 [Theobroma cacao]>gi|508782535|gb|EOY29791.1| Nucleotidylyl transferase superfamily protein isoform 3 [Theobroma cacao]225429360XM_002272993.1450.00000000000101878PREDICTED: Vitis vinifera tryptophanyl-tRNA synthetase-like (LOC100262715), mRNAK01867WARS, trpStryptophanyl-tRNA synthetase http://www.genome.…	590573621XP_007012172.12111.26032E18Nucleotidylyl transferase superfamily protein isoform 3 [Theobroma cacao]>gi|508782535|gb|EOY29791.1| Nucleotidylyl transferase superfamily protein isoform 3 [Theobroma cacao]225429360XM_002272993.1450.00000000000101878PREDICTED: Vitis vinifera tryptophanyltRNA synthetaselike (LOC100262715), mRNAK01867WARS, trpStryptophanyltRNA synthetase http://www.genome.jp/d…
c100598_g1	3569	470102756	XP_004287817.1	4420	0	PREDICTED: transformation/transcription domain-associated protein-like [Fragaria vesca subsp. vesca]	590702784	XM_007046644.1	545	0	Theobroma cacao Phosphatidylinositol 3- and 4-kinase family protein with FAT domain isoform 4 (TCM_000213) mRNA, complete cds	K08874	TRRAP	transformation/transcription domain-associated protein	http://www.genome.jp/dbget-bin/www_bget?ko:K08874	Q9HFE8	1251	7.44302e-143	Transcription-associated protein 1 OS=Schizosaccharomyces pombe (strain 972 / ATCC 24843) GN=tra1 PE=3 SV=1	PF00454//PF02259	Phosphatidylinositol 3- and 4-kinase//FAT domain	--	--	GO:0016773//GO:0005515	phosphotransferase activity, alcohol group as acceptor//protein binding	--	--	KOG0889	Histone acetyltransferase SAGA, TRRAP/TRA1 component, PI-3 kinase superfamily	470102756XP_004287817.144200PREDICTED: transformation/transcription domain-associated protein-like [Fragaria vesca subsp. vesca]590702784XM_007046644.15450Theobroma cacao Phosphatidylinositol 3- and 4-kinase family protein with FAT domain isoform 4 (TCM_000213) mRNA, complete cdsK08874TRRAPtransformation/transcription domain-associated proteinhttp://www.genome.jp/dbget-bin/www_bget?ko:K08874Q9HFE…	470102756XP_004287817.144200PREDICTED: transformation/transcription domainassociated proteinlike [Fragaria vesca subsp. vesca]590702784XM_007046644.15450Theobroma cacao Phosphatidylinositol 3 and 4kinase family protein with FAT domain isoform 4 (TCM_000213) mRNA, complete cdsK08874TRRAPtransformation/transcription domainassociated proteinhttp://www.genome.jp/dbgetbin/www_bget?ko:K08874Q9HFE812517…
c100599_g1	1474	147771378	CAN62995.1	907	3.51953e-116	hypothetical protein VITISV_021620 [Vitis vinifera]	359480090	XM_002273891.2	280	1.18907e-142	PREDICTED: Vitis vinifera syntaxin-41-like (LOC100248594), mRNA	K08489	STX16	syntaxin 16	http://www.genome.jp/dbget-bin/www_bget?ko:K08489	O65359	836	2.50115e-106	Syntaxin-41 OS=Arabidopsis thaliana GN=SYP41 PE=1 SV=1	PF05739//PF00015//PF00804	SNARE domain//Methyl-accepting chemotaxis protein (MCP) signalling domain//Syntaxin	GO:0007165	signal transduction	GO:0005515//GO:0004871	protein binding//signal transducer activity	GO:0016020	membrane	KOG0809	SNARE protein TLG2/Syntaxin 16	147771378CAN62995.19073.51953E-116hypothetical protein VITISV_021620 [Vitis vinifera]359480090XM_002273891.22801.18907E-142PREDICTED: Vitis vinifera syntaxin-41-like (LOC100248594), mRNAK08489STX16syntaxin 16http://www.genome.jp/dbget-bin/www_bget?ko:K08489O653598362.50115E-106Syntaxin-41 OS=Arabidopsis thaliana GN=SYP41 PE=1 SV=1PF05739//PF00015//PF00804SNARE domain//Methyl-accepting chemotaxis …	147771378CAN62995.19073.51953E116hypothetical protein VITISV_021620 [Vitis vinifera]359480090XM_002273891.22801.18907E142PREDICTED: Vitis vinifera syntaxin41like (LOC100248594), mRNAK08489STX16syntaxin 16http://www.genome.jp/dbgetbin/www_bget?ko:K08489O653598362.50115E106Syntaxin41 OS=Arabidopsis thaliana GN=SYP41 PE=1 SV=1PF05739//PF00015//PF00804SNARE domain//Methylaccepting chemotaxis protein …
c10060_g1	1382	645229320	XP_008221412.1	350	5.34863e-35	PREDICTED: uncharacterized protein LOC103321395 [Prunus mume]	--	--	--	--	--	--	--	--	--	P10978	171	1.60658e-11	Retrovirus-related Pol polyprotein from transposon TNT 1-94 OS=Nicotiana tabacum PE=2 SV=1	PF00665	Integrase core domain	GO:0015074	DNA integration	--	--	--	--	--	--	645229320XP_008221412.13505.34863E-35PREDICTED: uncharacterized protein LOC103321395 [Prunus mume]------------------P109781710.0000000000160658Retrovirus-related Pol polyprotein from transposon TNT 1-94 OS=Nicotiana tabacum PE=2 SV=1PF00665Integrase core domainGO:0015074DNA integration------------	645229320XP_008221412.13505.34863E35PREDICTED: uncharacterized protein LOC103321395 [Prunus mume]P109781710.0000000000160658Retrovirusrelated Pol polyprotein from transposon TNT 194 OS=Nicotiana tabacum PE=2 SV=1PF00665Integrase core domainGO:0015074DNA integration
c100601_g1	939	643740609	KDP46199.1	120	4.34189e-07	hypothetical protein JCGZ_10039 [Jatropha curcas]	--	--	--	--	--	--	--	--	--	--	--	--	--	--	--	--	--	--	--	--	--	--	--	643740609KDP46199.11200.000000434189hypothetical protein JCGZ_10039 [Jatropha curcas]----------------------------------------------	643740609KDP46199.11200.000000434189hypothetical protein JCGZ_10039 [Jatropha curcas]
c100603_g1	699	--	--	--	--	--	697163615	XR_684375.1	35	8.60741e-07	PREDICTED: Nicotiana tomentosiformis uncharacterized LOC104087773 (LOC104087773), ncRNA	--	--	--	--	--	--	--	--	--	--	--	--	--	--	--	--	--	--	----------697163615XR_684375.1350.000000860741PREDICTED: Nicotiana tomentosiformis uncharacterized LOC104087773 (LOC104087773), ncRNA------------------------------------	697163615XR_684375.1350.000000860741PREDICTED: Nicotiana tomentosiformis uncharacterized LOC104087773 (LOC104087773), ncRNA
c100603_g2	271	--	--	--	--	--	566203470	XM_006375318.1	39	1.84999e-09	Populus trichocarpa hypothetical protein (POPTR_0014s09880g) mRNA, complete cds	--	--	--	--	--	--	--	--	--	--	--	--	--	--	--	--	--	--	----------566203470XM_006375318.1390.00000000184999Populus trichocarpa hypothetical protein (POPTR_0014s09880g) mRNA, complete cds------------------------------------	566203470XM_006375318.1390.00000000184999Populus trichocarpa hypothetical protein (POPTR_0014s09880g) mRNA, complete cds
c100604_g1	1673	--	--	--	--	--	--	--	--	--	--	--	--	--	--	--	--	--	--	PF00780	CNH domain	--	--	GO:0005083	small GTPase regulator activity	--	--	--	--	------------------------------------PF00780CNH domain----GO:0005083small GTPase regulator activity--------	PF00780CNH domainGO:0005083small GTPase regulator activity
c100605_g1	2117	429503502	AFZ93521.1	1342	0	inosine-5'-monophosphate dehydrogenase [Camellia sinensis]	429503501	JX647701.1	382	0	Camellia sinensis clone 3-7 inosine-5'-monophosphate dehydrogenase (TIDH) mRNA, complete cds	K00088	guaB	IMP dehydrogenase	http://www.genome.jp/dbget-bin/www_bget?ko:K00088	P47996	1309	0	Inosine-5'-monophosphate dehydrogenase 1 OS=Arabidopsis thaliana GN=IMPDH PE=2 SV=1	PF01180//PF03060//PF00977//PF01207//PF01070//PF05690//PF04131//PF00478	Dihydroorotate dehydrogenase//Nitronate monooxygenase//Histidine biosynthesis protein//Dihydrouridine synthase (Dus)//FMN-dependent dehydrogenase//Thiazole biosynthesis protein ThiG//Putative N-acetylmannosamine-6-phosphate epimerase//IMP dehydrogenase / GMP reductase domain	GO:0055114//GO:0006807//GO:0008033//GO:0009228//GO:0006040//GO:0006222//GO:0006206//GO:0006051//GO:0000105	oxidation-reduction process//nitrogen compound metabolic process//tRNA processing//thiamine biosynthetic process//amino sugar metabolic process//UMP biosynthetic process//pyrimidine nucleobase metabolic process//N-acetylmannosamine metabolic process//histidine biosynthetic process	GO:0004152//GO:0003824//GO:0017150//GO:0018580//GO:0050660//GO:0047465//GO:0016491//GO:0036355	dihydroorotate dehydrogenase activity//catalytic activity//tRNA dihydrouridine synthase activity//nitronate monooxygenase activity//flavin adenine dinucleotide binding//N-acylglucosamine-6-phosphate 2-epimerase activity//oxidoreductase activity//2-iminoacetate synthase activity	--	--	KOG2550	IMP dehydrogenase/GMP reductase	429503502AFZ93521.113420inosine-5'-monophosphate dehydrogenase [Camellia sinensis]429503501JX647701.13820Camellia sinensis clone 3-7 inosine-5'-monophosphate dehydrogenase (TIDH) mRNA, complete cdsK00088guaBIMP dehydrogenase http://www.genome.jp/dbget-bin/www_bget?ko:K00088P4799613090Inosine-5'-monophosphate dehydrogenase 1 OS=Arabidopsis thaliana GN=IMPDH PE=2 SV=1PF01180//PF03060//PF00977//PF01…	429503502AFZ93521.113420inosine5'monophosphate dehydrogenase [Camellia sinensis]429503501JX647701.13820Camellia sinensis clone 37 inosine5'monophosphate dehydrogenase (TIDH) mRNA, complete cdsK00088guaBIMP dehydrogenase http://www.genome.jp/dbgetbin/www_bget?ko:K00088P4799613090Inosine5'monophosphate dehydrogenase 1 OS=Arabidopsis thaliana GN=IMPDH PE=2 SV=1PF01180//PF03060//PF00977//PF01207//PF0…
c100608_g1	774	225464565	XP_002272986.1	671	3.32542e-79	PREDICTED: probable receptor-like protein kinase At5g24010 [Vitis vinifera]	593703584	XM_007152133.1	171	2.39497e-82	Phaseolus vulgaris hypothetical protein (PHAVU_004G109500g) mRNA, complete cds	--	--	--	--	Q9LK35	557	7.20246e-64	Receptor-like protein kinase THESEUS 1 OS=Arabidopsis thaliana GN=THE1 PE=1 SV=1	PF07714//PF00069	Protein tyrosine kinase//Protein kinase domain	GO:0006468	protein phosphorylation	GO:0004672//GO:0005524	protein kinase activity//ATP binding	--	--	--	--	225464565XP_002272986.16713.32542E-79PREDICTED: probable receptor-like protein kinase At5g24010 [Vitis vinifera]593703584XM_007152133.11712.39497E-82Phaseolus vulgaris hypothetical protein (PHAVU_004G109500g) mRNA, complete cds--------Q9LK355577.20246E-64Receptor-like protein kinase THESEUS 1 OS=Arabidopsis thaliana GN=THE1 PE=1 SV=1PF07714//PF00069Protein tyrosine kinase//Protein kinase domainGO…	225464565XP_002272986.16713.32542E79PREDICTED: probable receptorlike protein kinase At5g24010 [Vitis vinifera]593703584XM_007152133.11712.39497E82Phaseolus vulgaris hypothetical protein (PHAVU_004G109500g) mRNA, complete cdsQ9LK355577.20246E64Receptorlike protein kinase THESEUS 1 OS=Arabidopsis thaliana GN=THE1 PE=1 SV=1PF07714//PF00069Protein tyrosine kinase//Protein kinase domainGO:0006468prote…
c100611_g1	976	--	--	--	--	--	556562321	KF541337.1	35	1.21928e-06	Asclepias syriaca mitochondrion, complete genome	--	--	--	--	--	--	--	--	--	--	--	--	--	--	--	--	--	--	----------556562321KF541337.1350.00000121928Asclepias syriaca mitochondrion, complete genome------------------------------------	556562321KF541337.1350.00000121928Asclepias syriaca mitochondrion, complete genome
c100611_g2	351	--	--	--	--	--	557954279	KF754803.1	85	6.60366e-35	Amborella trichopoda chromosome I mitochondrion, complete sequence	--	--	--	--	--	--	--	--	--	--	--	--	--	--	--	--	--	--	----------557954279KF754803.1856.60366E-35Amborella trichopoda chromosome I mitochondrion, complete sequence------------------------------------	557954279KF754803.1856.60366E35Amborella trichopoda chromosome I mitochondrion, complete sequence
c100612_g1	574	587930257	EXC17386.1	164	1.84387e-11	Two-component response regulator [Morus notabilis]	--	--	--	--	--	--	--	--	--	--	--	--	--	--	--	--	--	--	--	--	--	--	--	587930257EXC17386.11640.0000000000184387Two-component response regulator [Morus notabilis]----------------------------------------------	587930257EXC17386.11640.0000000000184387Twocomponent response regulator [Morus notabilis]
c100613_g1	1625	460382884	XP_004237166.1	390	9.90465e-40	PREDICTED: uncharacterized protein LOC101248666 [Solanum lycopersicum]	--	--	--	--	--	--	--	--	--	--	--	--	--	PF02207//PF00628	Putative zinc finger in N-recognin (UBR box)//PHD-finger	GO:0016567	protein ubiquitination	GO:0004842//GO:0008270//GO:0005515	ubiquitin-protein transferase activity//zinc ion binding//protein binding	--	--	--	--	460382884XP_004237166.13909.90465E-40PREDICTED: uncharacterized protein LOC101248666 [Solanum lycopersicum]--------------------------PF02207//PF00628Putative zinc finger in N-recognin (UBR box)//PHD-fingerGO:0016567protein ubiquitinationGO:0004842//GO:0008270//GO:0005515ubiquitin-protein transferase activity//zinc ion binding//protein binding--------	460382884XP_004237166.13909.90465E40PREDICTED: uncharacterized protein LOC101248666 [Solanum lycopersicum]PF02207//PF00628Putative zinc finger in Nrecognin (UBR box)//PHDfingerGO:0016567protein ubiquitinationGO:0004842//GO:0008270//GO:0005515ubiquitinprotein transferase activity//zinc ion binding//protein binding
c100614_g1	587	645243589	XP_008228043.1	191	4.20783e-15	PREDICTED: F-box/kelch-repeat protein At3g23880-like [Prunus mume]	--	--	--	--	--	--	--	--	--	Q9LIR8	117	4.20783e-06	F-box/kelch-repeat protein At3g23880 OS=Arabidopsis thaliana GN=At3g23880 PE=2 SV=1	PF00646	F-box domain	--	--	GO:0005515	protein binding	--	--	--	--	645243589XP_008228043.11914.20783E-15PREDICTED: F-box/kelch-repeat protein At3g23880-like [Prunus mume]------------------Q9LIR81170.00000420783F-box/kelch-repeat protein At3g23880 OS=Arabidopsis thaliana GN=At3g23880 PE=2 SV=1PF00646F-box domain----GO:0005515protein binding--------	645243589XP_008228043.11914.20783E15PREDICTED: Fbox/kelchrepeat protein At3g23880like [Prunus mume]Q9LIR81170.00000420783Fbox/kelchrepeat protein At3g23880 OS=Arabidopsis thaliana GN=At3g23880 PE=2 SV=1PF00646Fbox domainGO:0005515protein binding
c100615_g1	615	--	--	--	--	--	--	--	--	--	--	--	--	--	--	--	--	--	--	PF01020//PF14634//PF00097//PF13085	Ribosomal L40e family//zinc-RING finger domain//Zinc finger, C3HC4 type (RING finger)//2Fe-2S iron-sulfur cluster binding domain	GO:0042254//GO:0006118//GO:0006412	ribosome biogenesis//electron transport//translation	GO:0009055//GO:0008270//GO:0005515//GO:0003735//GO:0051536//GO:0046872	electron carrier activity//zinc ion binding//protein binding//structural constituent of ribosome//iron-sulfur cluster binding//metal ion binding	GO:0005840	ribosome	--	--	------------------------------------PF01020//PF14634//PF00097//PF13085Ribosomal L40e family//zinc-RING finger domain//Zinc finger, C3HC4 type (RING finger)//2Fe-2S iron-sulfur cluster binding domainGO:0042254//GO:0006118//GO:0006412ribosome biogenesis//electron transport//translationGO:0009055//GO:0008270//GO:0005515//GO:0003735//GO:0051536//GO:0046872electron carrier activity//zinc ion binding//…	PF01020//PF14634//PF00097//PF13085Ribosomal L40e family//zincRING finger domain//Zinc finger, C3HC4 type (RING finger)//2Fe2S ironsulfur cluster binding domainGO:0042254//GO:0006118//GO:0006412ribosome biogenesis//electron transport//translationGO:0009055//GO:0008270//GO:0005515//GO:0003735//GO:0051536//GO:0046872electron carrier activity//zinc ion binding//protein binding//structural constituent…
c100616_g1	1238	645249488	XP_008230775.1	931	8.02332e-121	PREDICTED: uncharacterized protein LOC103330013 [Prunus mume]	359488928	XM_002283652.2	166	2.34519e-79	PREDICTED: Vitis vinifera uncharacterized LOC100264659 (LOC100264659), mRNA	K17822	DCUN1D1_2	DCN1-like protein 1/2	http://www.genome.jp/dbget-bin/www_bget?ko:K17822	Q9VUQ8	258	8.07089e-24	DCN1-like protein OS=Drosophila melanogaster GN=CG7427 PE=2 SV=2	PF00317	Ribonucleotide reductase, all-alpha domain	GO:0006144//GO:0006260//GO:0055114//GO:0009186//GO:0006206	purine nucleobase metabolic process//DNA replication//oxidation-reduction process//deoxyribonucleoside diphosphate metabolic process//pyrimidine nucleobase metabolic process	GO:0005524//GO:0004748	ATP binding//ribonucleoside-diphosphate reductase activity, thioredoxin disulfide as acceptor	GO:0005971	ribonucleoside-diphosphate reductase complex	KOG3077	Uncharacterized conserved protein	645249488XP_008230775.19318.02332E-121PREDICTED: uncharacterized protein LOC103330013 [Prunus mume]359488928XM_002283652.21662.34519E-79PREDICTED: Vitis vinifera uncharacterized LOC100264659 (LOC100264659), mRNAK17822DCUN1D1_2DCN1-like protein 1/2http://www.genome.jp/dbget-bin/www_bget?ko:K17822Q9VUQ82588.07089E-24DCN1-like protein OS=Drosophila melanogaster GN=CG7427 PE=2 SV=2PF00317Ribonucleoti…	645249488XP_008230775.19318.02332E121PREDICTED: uncharacterized protein LOC103330013 [Prunus mume]359488928XM_002283652.21662.34519E79PREDICTED: Vitis vinifera uncharacterized LOC100264659 (LOC100264659), mRNAK17822DCUN1D1_2DCN1like protein 1/2http://www.genome.jp/dbgetbin/www_bget?ko:K17822Q9VUQ82588.07089E24DCN1like protein OS=Drosophila melanogaster GN=CG7427 PE=2 SV=2PF00317Ribonucleotide red…
c100618_g1	1431	661893812	CDP02253.1	1087	1.88721e-142	unnamed protein product [Coffea canephora]	566212885	XM_002323835.2	261	4.20799e-132	Populus trichocarpa hypothetical protein (POPTR_0017s12230g) mRNA, complete cds	K09422	MYBP	myb proto-oncogene protein, plant	http://www.genome.jp/dbget-bin/www_bget?ko:K09422	O64399	550	2.66952e-64	Transcription factor MYB34 OS=Arabidopsis thaliana GN=MYB34 PE=1 SV=1	PF00249	Myb-like DNA-binding domain	--	--	GO:0003682	chromatin binding	GO:0000785	chromatin	KOG0048	Transcription factor, Myb superfamily	661893812CDP02253.110871.88721E-142unnamed protein product [Coffea canephora]566212885XM_002323835.22614.20799E-132Populus trichocarpa hypothetical protein (POPTR_0017s12230g) mRNA, complete cdsK09422MYBPmyb proto-oncogene protein, planthttp://www.genome.jp/dbget-bin/www_bget?ko:K09422O643995502.66952E-64Transcription factor MYB34 OS=Arabidopsis thaliana GN=MYB34 PE=1 SV=1PF00249Myb-like DNA-bind…	661893812CDP02253.110871.88721E142unnamed protein product [Coffea canephora]566212885XM_002323835.22614.20799E132Populus trichocarpa hypothetical protein (POPTR_0017s12230g) mRNA, complete cdsK09422MYBPmyb protooncogene protein, planthttp://www.genome.jp/dbgetbin/www_bget?ko:K09422O643995502.66952E64Transcription factor MYB34 OS=Arabidopsis thaliana GN=MYB34 PE=1 SV=1PF00249Myblike DNAbinding dom…
c100618_g2	1609	134026408	BAF49441.1	1419	0	transcription factor DcMYB2 [Daucus carota]	134026407	AB298505.1	370	0	Daucus carota DcMYB2 mRNA for transcription factor DcMYB2, complete cds	K09422	MYBP	myb proto-oncogene protein, plant	http://www.genome.jp/dbget-bin/www_bget?ko:K09422	Q8GWP0	553	2.27708e-63	Transcription factor MYB39 OS=Arabidopsis thaliana GN=MYB39 PE=2 SV=1	PF00249	Myb-like DNA-binding domain	--	--	GO:0003682	chromatin binding	GO:0000785	chromatin	KOG0048	Transcription factor, Myb superfamily	134026408BAF49441.114190transcription factor DcMYB2 [Daucus carota]134026407AB298505.13700Daucus carota DcMYB2 mRNA for transcription factor DcMYB2, complete cdsK09422MYBPmyb proto-oncogene protein, planthttp://www.genome.jp/dbget-bin/www_bget?ko:K09422Q8GWP05532.27708E-63Transcription factor MYB39 OS=Arabidopsis thaliana GN=MYB39 PE=2 SV=1PF00249Myb-like DNA-binding domain----GO:0003682chromatin…	134026408BAF49441.114190transcription factor DcMYB2 [Daucus carota]134026407AB298505.13700Daucus carota DcMYB2 mRNA for transcription factor DcMYB2, complete cdsK09422MYBPmyb protooncogene protein, planthttp://www.genome.jp/dbgetbin/www_bget?ko:K09422Q8GWP05532.27708E63Transcription factor MYB39 OS=Arabidopsis thaliana GN=MYB39 PE=2 SV=1PF00249Myblike DNAbinding domainGO:0003682chromatin bindingG…
c100624_g1	2387	148909953	ABR18062.1	394	1.14275e-39	unknown [Picea sitchensis]	568852588	XR_370867.1	105	3.72005e-45	PREDICTED: Citrus sinensis pre-mRNA-splicing factor SF2-like (LOC102626504), transcript variant X7, misc_RNA	K12890	SFRS1_9	splicing factor, arginine/serine-rich 1/9	http://www.genome.jp/dbget-bin/www_bget?ko:K12890	O22315	345	4.88354e-34	Serine/arginine-rich-splicing factor SR34 OS=Arabidopsis thaliana GN=SR34 PE=1 SV=1	PF00076//PF06495	RNA recognition motif. (a.k.a. RRM, RBD, or RNP domain)//Fruit fly transformer protein	GO:0006397//GO:0046660	mRNA processing//female sex differentiation	GO:0003676	nucleic acid binding	GO:0005634	nucleus	KOG0105	Alternative splicing factor ASF/SF2 (RRM superfamily)	148909953ABR18062.13941.14275E-39unknown [Picea sitchensis]568852588XR_370867.11053.72005E-45PREDICTED: Citrus sinensis pre-mRNA-splicing factor SF2-like (LOC102626504), transcript variant X7, misc_RNAK12890SFRS1_9splicing factor, arginine/serine-rich 1/9http://www.genome.jp/dbget-bin/www_bget?ko:K12890O223153454.88354E-34Serine/arginine-rich-splicing factor SR34 OS=Arabidopsis thaliana GN=SR34 P…	148909953ABR18062.13941.14275E39unknown [Picea sitchensis]568852588XR_370867.11053.72005E45PREDICTED: Citrus sinensis premRNAsplicing factor SF2like (LOC102626504), transcript variant X7, misc_RNAK12890SFRS1_9splicing factor, arginine/serinerich 1/9http://www.genome.jp/dbgetbin/www_bget?ko:K12890O223153454.88354E34Serine/argininerichsplicing factor SR34 OS=Arabidopsis thaliana GN=SR34 PE=1 SV=1PF…
c100625_g1	254	658045070	XP_008358207.1	134	2.8335e-09	PREDICTED: uncharacterized protein LOC103421946 [Malus domestica]	--	--	--	--	--	--	--	--	--	--	--	--	--	--	--	--	--	--	--	--	--	--	--	658045070XP_008358207.11340.0000000028335PREDICTED: uncharacterized protein LOC103421946 [Malus domestica]----------------------------------------------	658045070XP_008358207.11340.0000000028335PREDICTED: uncharacterized protein LOC103421946 [Malus domestica]
c100626_g2	878	--	--	--	--	--	--	--	--	--	--	--	--	--	--	--	--	--	--	PF03153	Transcription factor IIA, alpha/beta subunit	GO:0006367	transcription initiation from RNA polymerase II promoter	--	--	GO:0005672	transcription factor TFIIA complex	--	--	------------------------------------PF03153Transcription factor IIA, alpha/beta subunitGO:0006367transcription initiation from RNA polymerase II promoter----GO:0005672transcription factor TFIIA complex----	PF03153Transcription factor IIA, alpha/beta subunitGO:0006367transcription initiation from RNA polymerase II promoterGO:0005672transcription factor TFIIA complex
c100627_g1	244	18542174	AAL75483.1	259	1.05435e-24	putative pol protein [Zea mays]	--	--	--	--	--	--	--	--	--	P04146	166	3.58392e-13	Copia protein OS=Drosophila melanogaster GN=GIP PE=1 SV=3	--	--	--	--	--	--	--	--	--	--	18542174AAL75483.12591.05435E-24putative pol protein [Zea mays]------------------P041461660.000000000000358392Copia protein OS=Drosophila melanogaster GN=GIP PE=1 SV=3--------------------	18542174AAL75483.12591.05435E24putative pol protein [Zea mays]P041461660.000000000000358392Copia protein OS=Drosophila melanogaster GN=GIP PE=1 SV=3
c100627_g2	346	242075502	XP_002447687.1	380	5.66987e-43	hypothetical protein SORBIDRAFT_06g013016 [Sorghum bicolor]>gi|241938870|gb|EES12015.1| hypothetical protein SORBIDRAFT_06g013016 [Sorghum bicolor]	--	--	--	--	--	--	--	--	--	P04146	175	7.27034e-14	Copia protein OS=Drosophila melanogaster GN=GIP PE=1 SV=3	--	--	--	--	--	--	--	--	--	--	242075502XP_002447687.13805.66987E-43hypothetical protein SORBIDRAFT_06g013016 [Sorghum bicolor]>gi|241938870|gb|EES12015.1| hypothetical protein SORBIDRAFT_06g013016 [Sorghum bicolor]------------------P041461757.27034E-14Copia protein OS=Drosophila melanogaster GN=GIP PE=1 SV=3--------------------	242075502XP_002447687.13805.66987E43hypothetical protein SORBIDRAFT_06g013016 [Sorghum bicolor]>gi|241938870|gb|EES12015.1| hypothetical protein SORBIDRAFT_06g013016 [Sorghum bicolor]P041461757.27034E14Copia protein OS=Drosophila melanogaster GN=GIP PE=1 SV=3
c100630_g1	719	697162184	XP_009589893.1	206	6.54467e-18	PREDICTED: egg cell-secreted protein 1.2-like [Nicotiana tomentosiformis]	--	--	--	--	--	--	--	--	--	Q9SJ23	187	3.41636e-16	Egg cell-secreted protein 1.3 OS=Arabidopsis thaliana GN=EC1.3 PE=2 SV=1	--	--	--	--	--	--	--	--	--	--	697162184XP_009589893.12066.54467E-18PREDICTED: egg cell-secreted protein 1.2-like [Nicotiana tomentosiformis]------------------Q9SJ231873.41636E-16Egg cell-secreted protein 1.3 OS=Arabidopsis thaliana GN=EC1.3 PE=2 SV=1--------------------	697162184XP_009589893.12066.54467E18PREDICTED: egg cellsecreted protein 1.2like [Nicotiana tomentosiformis]Q9SJ231873.41636E16Egg cellsecreted protein 1.3 OS=Arabidopsis thaliana GN=EC1.3 PE=2 SV=1
c100630_g2	624	297825031	XP_002880398.1	205	3.99176e-18	hypothetical protein ARALYDRAFT_900605 [Arabidopsis lyrata subsp. lyrata]>gi|297326237|gb|EFH56657.1| hypothetical protein ARALYDRAFT_900605 [Arabidopsis lyrata subsp. lyrata]	--	--	--	--	--	--	--	--	--	Q9SJ23	192	5.33106e-17	Egg cell-secreted protein 1.3 OS=Arabidopsis thaliana GN=EC1.3 PE=2 SV=1	PF08392	FAE1/Type III polyketide synthase-like protein	GO:0006633	fatty acid biosynthetic process	GO:0016747	transferase activity, transferring acyl groups other than amino-acyl groups	GO:0016020	membrane	--	--	297825031XP_002880398.12053.99176E-18hypothetical protein ARALYDRAFT_900605 [Arabidopsis lyrata subsp. lyrata]>gi|297326237|gb|EFH56657.1| hypothetical protein ARALYDRAFT_900605 [Arabidopsis lyrata subsp. lyrata]------------------Q9SJ231925.33106E-17Egg cell-secreted protein 1.3 OS=Arabidopsis thaliana GN=EC1.3 PE=2 SV=1PF08392FAE1/Type III polyketide synthase-like proteinGO:0006633fatty acid bio…	297825031XP_002880398.12053.99176E18hypothetical protein ARALYDRAFT_900605 [Arabidopsis lyrata subsp. lyrata]>gi|297326237|gb|EFH56657.1| hypothetical protein ARALYDRAFT_900605 [Arabidopsis lyrata subsp. lyrata]Q9SJ231925.33106E17Egg cellsecreted protein 1.3 OS=Arabidopsis thaliana GN=EC1.3 PE=2 SV=1PF08392FAE1/Type III polyketide synthaselike proteinGO:0006633fatty acid biosynthetic processGO:00…
c100631_g1	832	--	--	--	--	--	--	--	--	--	--	--	--	--	--	--	--	--	--	PF03254//PF05434	Xyloglucan fucosyltransferase//TMEM9	GO:0042546//GO:0001575//GO:0009247//GO:0005975	cell wall biogenesis//globoside metabolic process//glycolipid biosynthetic process//carbohydrate metabolic process	GO:0008107	galactoside 2-alpha-L-fucosyltransferase activity	GO:0016021//GO:0016020	integral component of membrane//membrane	--	--	------------------------------------PF03254//PF05434Xyloglucan fucosyltransferase//TMEM9GO:0042546//GO:0001575//GO:0009247//GO:0005975cell wall biogenesis//globoside metabolic process//glycolipid biosynthetic process//carbohydrate metabolic processGO:0008107galactoside 2-alpha-L-fucosyltransferase activityGO:0016021//GO:0016020integral component of membrane//membrane----	PF03254//PF05434Xyloglucan fucosyltransferase//TMEM9GO:0042546//GO:0001575//GO:0009247//GO:0005975cell wall biogenesis//globoside metabolic process//glycolipid biosynthetic process//carbohydrate metabolic processGO:0008107galactoside 2alphaLfucosyltransferase activityGO:0016021//GO:0016020integral component of membrane//membrane
c100632_g1	1629	359476259	XP_002279425.2	1643	0	PREDICTED: putative methyltransferase NSUN5-like [Vitis vinifera]	359476258	XM_002279389.2	332	1.63303e-171	PREDICTED: Vitis vinifera putative methyltransferase NSUN5-like (LOC100261190), mRNA	K15264	NSUN5, WBSCR20	putative methyltransferase	http://www.genome.jp/dbget-bin/www_bget?ko:K15264	Q96P11	632	5.02528e-74	Probable 28S rRNA (cytosine-C(5))-methyltransferase OS=Homo sapiens GN=NSUN5 PE=1 SV=2	PF05175//PF00398//PF03602//PF01135//PF02390//PF01209	Methyltransferase small domain//Ribosomal RNA adenine dimethylase//Conserved hypothetical protein 95//Protein-L-isoaspartate(D-aspartate) O-methyltransferase (PCMT)//Putative methyltransferase//ubiE/COQ5 methyltransferase family	GO:0031167//GO:0006396//GO:0006400//GO:0009451//GO:0008033//GO:0006479//GO:0046500//GO:0006464//GO:0000154	rRNA methylation//RNA processing//tRNA modification//RNA modification//tRNA processing//protein methylation//S-adenosylmethionine metabolic process//cellular protein modification process//rRNA modification	GO:0004719//GO:0008168//GO:0000179//GO:0008649//GO:0008176	protein-L-isoaspartate (D-aspartate) O-methyltransferase activity//methyltransferase activity//rRNA (adenine-N6,N6-)-dimethyltransferase activity//rRNA methyltransferase activity//tRNA (guanine-N7-)-methyltransferase activity	--	--	KOG2360	Proliferation-associated nucleolar protein (NOL1)	359476259XP_002279425.216430PREDICTED: putative methyltransferase NSUN5-like [Vitis vinifera]359476258XM_002279389.23321.63303E-171PREDICTED: Vitis vinifera putative methyltransferase NSUN5-like (LOC100261190), mRNAK15264NSUN5, WBSCR20putative methyltransferase http://www.genome.jp/dbget-bin/www_bget?ko:K15264Q96P116325.02528E-74Probable 28S rRNA (cytosine-C(5))-methyltransferase OS=Homo sapiens …	359476259XP_002279425.216430PREDICTED: putative methyltransferase NSUN5like [Vitis vinifera]359476258XM_002279389.23321.63303E171PREDICTED: Vitis vinifera putative methyltransferase NSUN5like (LOC100261190), mRNAK15264NSUN5, WBSCR20putative methyltransferase http://www.genome.jp/dbgetbin/www_bget?ko:K15264Q96P116325.02528E74Probable 28S rRNA (cytosineC(5))methyltransferase OS=Homo sapiens GN=NSUN…
c100635_g1	1361	695081372	XP_009388202.1	496	2.84377e-57	PREDICTED: peptidyl-prolyl cis-trans isomerase FKBP20-1 [Musa acuminata subsp. malaccensis]	695081371	XM_009389927.1	131	7.39292e-60	PREDICTED: Musa acuminata subsp. malaccensis peptidyl-prolyl cis-trans isomerase FKBP20-1 (LOC103975016), mRNA	K01802	E5.2.1.8	peptidylprolyl isomerase	http://www.genome.jp/dbget-bin/www_bget?ko:K01802	Q9M2S7	444	2.13474e-50	Peptidyl-prolyl cis-trans isomerase FKBP20-1 OS=Arabidopsis thaliana GN=FKBP20-1 PE=1 SV=1	PF00254	FKBP-type peptidyl-prolyl cis-trans isomerase	GO:0006457	protein folding	--	--	--	--	KOG0543	FKBP-type peptidyl-prolyl cis-trans isomerase	695081372XP_009388202.14962.84377E-57PREDICTED: peptidyl-prolyl cis-trans isomerase FKBP20-1 [Musa acuminata subsp. malaccensis]695081371XM_009389927.11317.39292E-60PREDICTED: Musa acuminata subsp. malaccensis peptidyl-prolyl cis-trans isomerase FKBP20-1 (LOC103975016), mRNAK01802E5.2.1.8peptidylprolyl isomerase http://www.genome.jp/dbget-bin/www_bget?ko:K01802Q9M2S74442.13474E-50Peptidyl-prolyl …	695081372XP_009388202.14962.84377E57PREDICTED: peptidylprolyl cistrans isomerase FKBP201 [Musa acuminata subsp. malaccensis]695081371XM_009389927.11317.39292E60PREDICTED: Musa acuminata subsp. malaccensis peptidylprolyl cistrans isomerase FKBP201 (LOC103975016), mRNAK01802E5.2.1.8peptidylprolyl isomerase http://www.genome.jp/dbgetbin/www_bget?ko:K01802Q9M2S74442.13474E50Peptidylprolyl cistrans is…
c100637_g1	1247	225466356	XP_002275014.1	862	4.38828e-111	PREDICTED: uncharacterized protein LOC100255200 [Vitis vinifera]	568866038	XM_006486309.1	152	1.43209e-71	PREDICTED: Citrus sinensis transcription factor DIVARICATA-like (LOC102620659), mRNA	--	--	--	--	Q8S9H7	611	7.39109e-74	Transcription factor DIVARICATA OS=Antirrhinum majus GN=DIVARICATA PE=2 SV=1	PF00249	Myb-like DNA-binding domain	--	--	GO:0003682	chromatin binding	GO:0000785	chromatin	--	--	225466356XP_002275014.18624.38828E-111PREDICTED: uncharacterized protein LOC100255200 [Vitis vinifera]568866038XM_006486309.11521.43209E-71PREDICTED: Citrus sinensis transcription factor DIVARICATA-like (LOC102620659), mRNA--------Q8S9H76117.39109E-74Transcription factor DIVARICATA OS=Antirrhinum majus GN=DIVARICATA PE=2 SV=1PF00249Myb-like DNA-binding domain----GO:0003682chromatin bindingGO:0000…	225466356XP_002275014.18624.38828E111PREDICTED: uncharacterized protein LOC100255200 [Vitis vinifera]568866038XM_006486309.11521.43209E71PREDICTED: Citrus sinensis transcription factor DIVARICATAlike (LOC102620659), mRNAQ8S9H76117.39109E74Transcription factor DIVARICATA OS=Antirrhinum majus GN=DIVARICATA PE=2 SV=1PF00249Myblike DNAbinding domainGO:0003682chromatin bindingGO:0000785chromatin
c100642_g1	444	661884159	CDP12076.1	178	7.17139e-21	unnamed protein product [Coffea canephora]	--	--	--	--	--	--	--	--	--	Q9M4A1	105	5.61644e-11	Meiotic recombination protein SPO11-2 OS=Arabidopsis thaliana GN=SPO11-2 PE=1 SV=1	--	--	--	--	--	--	--	--	--	--	661884159CDP12076.11787.17139E-21unnamed protein product [Coffea canephora]------------------Q9M4A11050.0000000000561644Meiotic recombination protein SPO11-2 OS=Arabidopsis thaliana GN=SPO11-2 PE=1 SV=1--------------------	661884159CDP12076.11787.17139E21unnamed protein product [Coffea canephora]Q9M4A11050.0000000000561644Meiotic recombination protein SPO112 OS=Arabidopsis thaliana GN=SPO112 PE=1 SV=1
c100643_g1	435	590599310	XP_007019146.1	134	1.00993e-08	Cyclin A1,1, putative [Theobroma cacao]>gi|508724474|gb|EOY16371.1| Cyclin A1,1, putative [Theobroma cacao]	--	--	--	--	--	--	--	--	--	Q9C6Y3	122	5.09158e-07	Cyclin-A1-1 OS=Arabidopsis thaliana GN=CYCA1-1 PE=1 SV=1	--	--	--	--	--	--	--	--	--	--	590599310XP_007019146.11340.0000000100993Cyclin A1,1, putative [Theobroma cacao]>gi|508724474|gb|EOY16371.1| Cyclin A1,1, putative [Theobroma cacao]------------------Q9C6Y31220.000000509158Cyclin-A1-1 OS=Arabidopsis thaliana GN=CYCA1-1 PE=1 SV=1--------------------	590599310XP_007019146.11340.0000000100993Cyclin A1,1, putative [Theobroma cacao]>gi|508724474|gb|EOY16371.1| Cyclin A1,1, putative [Theobroma cacao]Q9C6Y31220.000000509158CyclinA11 OS=Arabidopsis thaliana GN=CYCA11 PE=1 SV=1
c100643_g2	264	359374362	AEV43294.1	351	2.86426e-41	cyclin A1 [Nicotiana benthamiana]	238005833	BT083599.1	39	1.7958e-09	Zea mays full-length cDNA clone ZM_BFb0017L12 mRNA, complete cds	K06627	CCNA	cyclin A	http://www.genome.jp/dbget-bin/www_bget?ko:K06627	Q9C6Y3	307	5.862e-33	Cyclin-A1-1 OS=Arabidopsis thaliana GN=CYCA1-1 PE=1 SV=1	PF02984	Cyclin, C-terminal domain	--	--	--	--	GO:0005634	nucleus	KOG0654	G2/Mitotic-specific cyclin A	359374362AEV43294.13512.86426E-41cyclin A1 [Nicotiana benthamiana]238005833BT083599.1390.0000000017958Zea mays full-length cDNA clone ZM_BFb0017L12 mRNA, complete cdsK06627CCNAcyclin Ahttp://www.genome.jp/dbget-bin/www_bget?ko:K06627Q9C6Y33075.862E-33Cyclin-A1-1 OS=Arabidopsis thaliana GN=CYCA1-1 PE=1 SV=1PF02984Cyclin, C-terminal domain--------GO:0005634nucleusKOG0654G2/Mitotic-specific cyclin A	359374362AEV43294.13512.86426E41cyclin A1 [Nicotiana benthamiana]238005833BT083599.1390.0000000017958Zea mays fulllength cDNA clone ZM_BFb0017L12 mRNA, complete cdsK06627CCNAcyclin Ahttp://www.genome.jp/dbgetbin/www_bget?ko:K06627Q9C6Y33075.862E33CyclinA11 OS=Arabidopsis thaliana GN=CYCA11 PE=1 SV=1PF02984Cyclin, Cterminal domainGO:0005634nucleusKOG0654G2/Mitoticspecific cyclin A
c100646_g1	815	697165107	XP_009591370.1	371	1.0684e-39	PREDICTED: grpE protein homolog, mitochondrial-like [Nicotiana tomentosiformis]	697165106	XM_009593075.1	44	1.00376e-11	PREDICTED: Nicotiana tomentosiformis grpE protein homolog, mitochondrial-like (LOC104088418), mRNA	K03687	GRPE	molecular chaperone GrpE	http://www.genome.jp/dbget-bin/www_bget?ko:K03687	Q3SW78	166	8.87793e-13	Protein GrpE OS=Nitrobacter winogradskyi (strain Nb-255 / ATCC 25391) GN=grpE PE=3 SV=1	PF01025	GrpE	GO:0006457	protein folding	GO:0051087//GO:0042803//GO:0000774	chaperone binding//protein homodimerization activity//adenyl-nucleotide exchange factor activity	--	--	KOG3003	Molecular chaperone of the GrpE family	697165107XP_009591370.13711.0684E-39PREDICTED: grpE protein homolog, mitochondrial-like [Nicotiana tomentosiformis]697165106XM_009593075.1440.0000000000100376PREDICTED: Nicotiana tomentosiformis grpE protein homolog, mitochondrial-like (LOC104088418), mRNAK03687GRPEmolecular chaperone GrpEhttp://www.genome.jp/dbget-bin/www_bget?ko:K03687Q3SW781660.000000000000887793Protein GrpE OS=Nitrobacter win…	697165107XP_009591370.13711.0684E39PREDICTED: grpE protein homolog, mitochondriallike [Nicotiana tomentosiformis]697165106XM_009593075.1440.0000000000100376PREDICTED: Nicotiana tomentosiformis grpE protein homolog, mitochondriallike (LOC104088418), mRNAK03687GRPEmolecular chaperone GrpEhttp://www.genome.jp/dbgetbin/www_bget?ko:K03687Q3SW781660.000000000000887793Protein GrpE OS=Nitrobacter winogra…
c100646_g2	725	359494074	XP_002277588.2	390	8.28654e-43	PREDICTED: protein grpE-like [Vitis vinifera]>gi|297737494|emb|CBI26695.3| unnamed protein product [Vitis vinifera]	255580751	XM_002531151.1	80	8.6331e-32	Ricinus communis Protein grpE, putative, mRNA	K03687	GRPE	molecular chaperone GrpE	http://www.genome.jp/dbget-bin/www_bget?ko:K03687	B2SGV9	149	1.20805e-10	Protein GrpE OS=Francisella tularensis subsp. mediasiatica (strain FSC147) GN=grpE PE=3 SV=1	PF01025	GrpE	GO:0006457	protein folding	GO:0042803//GO:0051087//GO:0000774	protein homodimerization activity//chaperone binding//adenyl-nucleotide exchange factor activity	--	--	KOG3003	Molecular chaperone of the GrpE family	359494074XP_002277588.23908.28654E-43PREDICTED: protein grpE-like [Vitis vinifera]>gi|297737494|emb|CBI26695.3| unnamed protein product [Vitis vinifera]255580751XM_002531151.1808.6331E-32Ricinus communis Protein grpE, putative, mRNAK03687GRPEmolecular chaperone GrpEhttp://www.genome.jp/dbget-bin/www_bget?ko:K03687B2SGV91490.000000000120805Protein GrpE OS=Francisella tularensis subsp. mediasiatica…	359494074XP_002277588.23908.28654E43PREDICTED: protein grpElike [Vitis vinifera]>gi|297737494|emb|CBI26695.3| unnamed protein product [Vitis vinifera]255580751XM_002531151.1808.6331E32Ricinus communis Protein grpE, putative, mRNAK03687GRPEmolecular chaperone GrpEhttp://www.genome.jp/dbgetbin/www_bget?ko:K03687B2SGV91490.000000000120805Protein GrpE OS=Francisella tularensis subsp. mediasiatica (st…
c100650_g1	672	--	--	--	--	--	--	--	--	--	--	--	--	--	--	--	--	--	--	PF09260	Domain of unknown function (DUF1966)	GO:0016052//GO:0005982//GO:0005985	carbohydrate catabolic process//starch metabolic process//sucrose metabolic process	GO:0005509//GO:0004556	calcium ion binding//alpha-amylase activity	--	--	--	--	------------------------------------PF09260Domain of unknown function (DUF1966)GO:0016052//GO:0005982//GO:0005985carbohydrate catabolic process//starch metabolic process//sucrose metabolic processGO:0005509//GO:0004556calcium ion binding//alpha-amylase activity--------	PF09260Domain of unknown function (DUF1966)GO:0016052//GO:0005982//GO:0005985carbohydrate catabolic process//starch metabolic process//sucrose metabolic processGO:0005509//GO:0004556calcium ion binding//alphaamylase activity
c100653_g1	2207	604335366	EYU39291.1	1378	0	hypothetical protein MIMGU_mgv1a005069mg [Erythranthe guttata]	--	--	--	--	--	--	--	--	--	Q8H1D6	1090	4.83899e-139	Receptor-like cytosolic serine/threonine-protein kinase RBK1 OS=Arabidopsis thaliana GN=RBK1 PE=1 SV=1	PF07714//PF00069	Protein tyrosine kinase//Protein kinase domain	GO:0006468	protein phosphorylation	GO:0004672//GO:0005524	protein kinase activity//ATP binding	--	--	--	--	604335366EYU39291.113780hypothetical protein MIMGU_mgv1a005069mg [Erythranthe guttata]------------------Q8H1D610904.83899E-139Receptor-like cytosolic serine/threonine-protein kinase RBK1 OS=Arabidopsis thaliana GN=RBK1 PE=1 SV=1PF07714//PF00069Protein tyrosine kinase//Protein kinase domainGO:0006468protein phosphorylationGO:0004672//GO:0005524protein kinase activity//ATP binding--------	604335366EYU39291.113780hypothetical protein MIMGU_mgv1a005069mg [Erythranthe guttata]Q8H1D610904.83899E139Receptorlike cytosolic serine/threonineprotein kinase RBK1 OS=Arabidopsis thaliana GN=RBK1 PE=1 SV=1PF07714//PF00069Protein tyrosine kinase//Protein kinase domainGO:0006468protein phosphorylationGO:0004672//GO:0005524protein kinase activity//ATP binding
c100654_g1	1434	225429878	XP_002281010.1	843	3.31556e-107	PREDICTED: endonuclease V-like [Vitis vinifera]	--	--	--	--	--	K05982	E3.1.21.7, nfi	deoxyribonuclease V	http://www.genome.jp/dbget-bin/www_bget?ko:K05982	Q8N8Q3	501	2.91254e-57	Endonuclease V OS=Homo sapiens GN=ENDOV PE=1 SV=1	PF04493	Endonuclease V	GO:0006281	DNA repair	GO:0004519	endonuclease activity	--	--	KOG4417	Predicted endonuclease	225429878XP_002281010.18433.31556E-107PREDICTED: endonuclease V-like [Vitis vinifera]----------K05982E3.1.21.7, nfideoxyribonuclease V http://www.genome.jp/dbget-bin/www_bget?ko:K05982Q8N8Q35012.91254E-57Endonuclease V OS=Homo sapiens GN=ENDOV PE=1 SV=1PF04493Endonuclease VGO:0006281DNA repairGO:0004519endonuclease activity----KOG4417Predicted endonuclease	225429878XP_002281010.18433.31556E107PREDICTED: endonuclease Vlike [Vitis vinifera]K05982E3.1.21.7, nfideoxyribonuclease V http://www.genome.jp/dbgetbin/www_bget?ko:K05982Q8N8Q35012.91254E57Endonuclease V OS=Homo sapiens GN=ENDOV PE=1 SV=1PF04493Endonuclease VGO:0006281DNA repairGO:0004519endonuclease activityKOG4417Predicted endonuclease
c100657_g1	512	661891151	CDP05033.1	660	3.63789e-82	unnamed protein product [Coffea canephora]	--	--	--	--	--	--	--	--	--	P52409	467	2.03677e-54	Glucan endo-1,3-beta-glucosidase OS=Triticum aestivum GN=GLC1 PE=2 SV=1	PF00332	Glycosyl hydrolases family 17	GO:0005975	carbohydrate metabolic process	GO:0004553	hydrolase activity, hydrolyzing O-glycosyl compounds	--	--	--	--	661891151CDP05033.16603.63789E-82unnamed protein product [Coffea canephora]------------------P524094672.03677E-54Glucan endo-1,3-beta-glucosidase OS=Triticum aestivum GN=GLC1 PE=2 SV=1PF00332Glycosyl hydrolases family 17GO:0005975carbohydrate metabolic processGO:0004553hydrolase activity, hydrolyzing O-glycosyl compounds--------	661891151CDP05033.16603.63789E82unnamed protein product [Coffea canephora]P524094672.03677E54Glucan endo1,3betaglucosidase OS=Triticum aestivum GN=GLC1 PE=2 SV=1PF00332Glycosyl hydrolases family 17GO:0005975carbohydrate metabolic processGO:0004553hydrolase activity, hydrolyzing Oglycosyl compounds
c100658_g1	1256	225464876	XP_002273038.1	533	2.71831e-61	PREDICTED: F-box protein At2g27310-like [Vitis vinifera]	--	--	--	--	--	--	--	--	--	Q2V3R1	467	4.80903e-52	F-box protein At3g44326 OS=Arabidopsis thaliana GN=At3g44326 PE=2 SV=1	PF02918//PF00530	Pertussis toxin, subunit 2 and 3, C-terminal domain//Scavenger receptor cysteine-rich domain	GO:0007165//GO:0009405	signal transduction//pathogenesis	GO:0005044	scavenger receptor activity	GO:0016020//GO:0005576	membrane//extracellular region	--	--	225464876XP_002273038.15332.71831E-61PREDICTED: F-box protein At2g27310-like [Vitis vinifera]------------------Q2V3R14674.80903E-52F-box protein At3g44326 OS=Arabidopsis thaliana GN=At3g44326 PE=2 SV=1PF02918//PF00530Pertussis toxin, subunit 2 and 3, C-terminal domain//Scavenger receptor cysteine-rich domainGO:0007165//GO:0009405signal transduction//pathogenesisGO:0005044scavenger receptor activi…	225464876XP_002273038.15332.71831E61PREDICTED: Fbox protein At2g27310like [Vitis vinifera]Q2V3R14674.80903E52Fbox protein At3g44326 OS=Arabidopsis thaliana GN=At3g44326 PE=2 SV=1PF02918//PF00530Pertussis toxin, subunit 2 and 3, Cterminal domain//Scavenger receptor cysteinerich domainGO:0007165//GO:0009405signal transduction//pathogenesisGO:0005044scavenger receptor activityGO:0016020//GO:0005576m…
c100661_g1	3478	645215254	XP_008225069.1	4455	0	PREDICTED: callose synthase 9 [Prunus mume]	565375351	XM_006354133.1	805	0	PREDICTED: Solanum tuberosum callose synthase 9-like (LOC102590221), mRNA	--	--	--	--	Q9SFU6	3959	0	Callose synthase 9 OS=Arabidopsis thaliana GN=CALS9 PE=2 SV=2	PF00336//PF12153//PF02364	DNA polymerase (viral) C-terminal domain//LPS binding domain of CAP18 (C terminal)//1,3-beta-glucan synthase component	GO:0051252//GO:0042742//GO:0005985//GO:0005982//GO:0006075	regulation of RNA metabolic process//defense response to bacterium//sucrose metabolic process//starch metabolic process//(1->3)-beta-D-glucan biosynthetic process	GO:0003843//GO:0004523	1,3-beta-D-glucan synthase activity//RNA-DNA hybrid ribonuclease activity	GO:0000148//GO:0016020	1,3-beta-D-glucan synthase complex//membrane	KOG0916	1,3-beta-glucan synthase/callose synthase catalytic subunit	645215254XP_008225069.144550PREDICTED: callose synthase 9 [Prunus mume]565375351XM_006354133.18050PREDICTED: Solanum tuberosum callose synthase 9-like (LOC102590221), mRNA--------Q9SFU639590Callose synthase 9 OS=Arabidopsis thaliana GN=CALS9 PE=2 SV=2PF00336//PF12153//PF02364DNA polymerase (viral) C-terminal domain//LPS binding domain of CAP18 (C terminal)//1,3-beta-glucan synthase componentGO:00…	645215254XP_008225069.144550PREDICTED: callose synthase 9 [Prunus mume]565375351XM_006354133.18050PREDICTED: Solanum tuberosum callose synthase 9like (LOC102590221), mRNAQ9SFU639590Callose synthase 9 OS=Arabidopsis thaliana GN=CALS9 PE=2 SV=2PF00336//PF12153//PF02364DNA polymerase (viral) Cterminal domain//LPS binding domain of CAP18 (C terminal)//1,3betaglucan synthase componentGO:0051252//GO:00…
c100662_g1	651	629122441	KCW86931.1	227	2.38376e-21	hypothetical protein EUGRSUZ_B03504, partial [Eucalyptus grandis]	47027017	AY389647.1	69	1.00425e-25	Hyacinthus orientalis unknown mRNA	--	--	--	--	--	--	--	--	PF06624	Ribosome associated membrane protein RAMP4	--	--	--	--	GO:0005783	endoplasmic reticulum	KOG3491	Predicted membrane protein	629122441KCW86931.12272.38376E-21hypothetical protein EUGRSUZ_B03504, partial [Eucalyptus grandis]47027017AY389647.1691.00425E-25Hyacinthus orientalis unknown mRNA----------------PF06624Ribosome associated membrane protein RAMP4--------GO:0005783endoplasmic reticulumKOG3491Predicted membrane protein	629122441KCW86931.12272.38376E21hypothetical protein EUGRSUZ_B03504, partial [Eucalyptus grandis]47027017AY389647.1691.00425E25Hyacinthus orientalis unknown mRNAPF06624Ribosome associated membrane protein RAMP4GO:0005783endoplasmic reticulumKOG3491Predicted membrane protein
c100662_g2	532	657995126	XP_008389884.1	229	1.97534e-22	PREDICTED: stress-associated endoplasmic reticulum protein 2-like [Malus domestica]	554788080	AK425758.1	68	2.92218e-25	Brachypodium distachyon mRNA, clone: PL016C01-A-010_D22	--	--	--	--	--	--	--	--	PF06624	Ribosome associated membrane protein RAMP4	--	--	--	--	GO:0005783	endoplasmic reticulum	KOG3491	Predicted membrane protein	657995126XP_008389884.12291.97534E-22PREDICTED: stress-associated endoplasmic reticulum protein 2-like [Malus domestica]554788080AK425758.1682.92218E-25Brachypodium distachyon mRNA, clone: PL016C01-A-010_D22----------------PF06624Ribosome associated membrane protein RAMP4--------GO:0005783endoplasmic reticulumKOG3491Predicted membrane protein	657995126XP_008389884.12291.97534E22PREDICTED: stressassociated endoplasmic reticulum protein 2like [Malus domestica]554788080AK425758.1682.92218E25Brachypodium distachyon mRNA, clone: PL016C01A010_D22PF06624Ribosome associated membrane protein RAMP4GO:0005783endoplasmic reticulumKOG3491Predicted membrane protein
c100663_g1	1070	604298003	EYU18091.1	830	3.25417e-107	hypothetical protein MIMGU_mgv1a011664mg [Erythranthe guttata]	--	--	--	--	--	--	--	--	--	Q94KL8	686	3.02588e-86	Secoisolariciresinol dehydrogenase (Fragment) OS=Podophyllum peltatum PE=1 SV=1	PF02737//PF01073//PF02882//PF02826//PF00106//PF02719//PF00208//PF01484//PF02254//PF01370//PF03435	3-hydroxyacyl-CoA dehydrogenase, NAD binding domain//3-beta hydroxysteroid dehydrogenase/isomerase family//Tetrahydrofolate dehydrogenase/cyclohydrolase, NAD(P)-binding domain//D-isomer specific 2-hydroxyacid dehydrogenase, NAD binding domain//short chain dehydrogenase//Polysaccharide biosynthesis protein//Glutamate/Leucine/Phenylalanine/Valine dehydrogenase//Nematode cuticle collagen N-terminal …	GO:0006813//GO:0006520//GO:0008210//GO:0006552//GO:0006633//GO:0006574//GO:0018874//GO:0006694//GO:0055114//GO:0008207//GO:0009058//GO:0046487//GO:0006631//GO:0009396//GO:0008152//GO:0006554//GO:0044237//GO:0006550//GO:0008209//GO:0006568	potassium ion transport//cellular amino acid metabolic process//estrogen metabolic process//leucine catabolic process//fatty acid biosynthetic process//valine catabolic process//benzoate metabolic process//steroid biosynthetic process//oxidation-reduction process//C21-steroid hormone metabolic process//biosynthetic process//glyoxylate metabolic process//fatty acid metabolic process//folic acid-co…	GO:0003824//GO:0003857//GO:0004488//GO:0050662//GO:0016491//GO:0003854//GO:0042302//GO:0016616//GO:0048037	catalytic activity//3-hydroxyacyl-CoA dehydrogenase activity//methylenetetrahydrofolate dehydrogenase (NADP+) activity//coenzyme binding//oxidoreductase activity//3-beta-hydroxy-delta5-steroid dehydrogenase activity//structural constituent of cuticle//oxidoreductase activity, acting on the CH-OH group of donors, NAD or NADP as acceptor//cofactor binding	--	--	KOG0725	Reductases with broad range of substrate specificities	604298003EYU18091.18303.25417E-107hypothetical protein MIMGU_mgv1a011664mg [Erythranthe guttata]------------------Q94KL86863.02588E-86Secoisolariciresinol dehydrogenase (Fragment) OS=Podophyllum peltatum PE=1 SV=1PF02737//PF01073//PF02882//PF02826//PF00106//PF02719//PF00208//PF01484//PF02254//PF01370//PF034353-hydroxyacyl-CoA dehydrogenase, NAD binding domain//3-beta hydroxysteroid dehydrogenase/…	604298003EYU18091.18303.25417E107hypothetical protein MIMGU_mgv1a011664mg [Erythranthe guttata]Q94KL86863.02588E86Secoisolariciresinol dehydrogenase (Fragment) OS=Podophyllum peltatum PE=1 SV=1PF02737//PF01073//PF02882//PF02826//PF00106//PF02719//PF00208//PF01484//PF02254//PF01370//PF034353hydroxyacylCoA dehydrogenase, NAD binding domain//3beta hydroxysteroid dehydrogenase/isomerase family//Tetra…
c100664_g1	1389	697098462	XP_009626824.1	902	4.73789e-115	PREDICTED: protein SENSITIVE TO PROTON RHIZOTOXICITY 1-like [Nicotiana tomentosiformis]	255584200	XM_002532793.1	141	2.08408e-65	Ricinus communis TRANSPARENT TESTA 1 protein, putative, mRNA	--	--	--	--	Q943I6	606	3.76702e-70	Zinc finger protein STOP1 homolog OS=Oryza sativa subsp. japonica GN=Os01g0871200 PE=2 SV=1	PF05192//PF09384//PF00096	MutS domain III//UTP15 C terminal//Zinc finger, C2H2 type	GO:0006364//GO:0006298	rRNA processing//mismatch repair	GO:0046872//GO:0005524//GO:0030983	metal ion binding//ATP binding//mismatched DNA binding	GO:0005730	nucleolus	KOG1721	FOG: Zn-finger	697098462XP_009626824.19024.73789E-115PREDICTED: protein SENSITIVE TO PROTON RHIZOTOXICITY 1-like [Nicotiana tomentosiformis]255584200XM_002532793.11412.08408E-65Ricinus communis TRANSPARENT TESTA 1 protein, putative, mRNA--------Q943I66063.76702E-70Zinc finger protein STOP1 homolog OS=Oryza sativa subsp. japonica GN=Os01g0871200 PE=2 SV=1PF05192//PF09384//PF00096MutS domain III//UTP15 C terminal…	697098462XP_009626824.19024.73789E115PREDICTED: protein SENSITIVE TO PROTON RHIZOTOXICITY 1like [Nicotiana tomentosiformis]255584200XM_002532793.11412.08408E65Ricinus communis TRANSPARENT TESTA 1 protein, putative, mRNAQ943I66063.76702E70Zinc finger protein STOP1 homolog OS=Oryza sativa subsp. japonica GN=Os01g0871200 PE=2 SV=1PF05192//PF09384//PF00096MutS domain III//UTP15 C terminal//Zinc finge…
c100667_g1	388	460387549	XP_004239439.1	315	3.98842e-35	PREDICTED: choline/ethanolaminephosphotransferase 1-like [Solanum lycopersicum]	3927805	U96439.1	134	4.25242e-62	Pimpinella brachycarpa aminoalcoholphosphotransferase mRNA, complete cds	K00993	EPT1	ethanolaminephosphotransferase	http://www.genome.jp/dbget-bin/www_bget?ko:K00993	O82567	314	1.83367e-33	Choline/ethanolaminephosphotransferase 1 OS=Arabidopsis thaliana GN=AAPT1 PE=1 SV=1	--	--	--	--	--	--	--	--	KOG2877	sn-1,2-diacylglycerol ethanolamine- and cholinephosphotranferases	460387549XP_004239439.13153.98842E-35PREDICTED: choline/ethanolaminephosphotransferase 1-like [Solanum lycopersicum]3927805U96439.11344.25242E-62Pimpinella brachycarpa aminoalcoholphosphotransferase mRNA, complete cdsK00993EPT1ethanolaminephosphotransferase http://www.genome.jp/dbget-bin/www_bget?ko:K00993O825673141.83367E-33Choline/ethanolaminephosphotransferase 1 OS=Arabidopsis thaliana GN=AAPT…	460387549XP_004239439.13153.98842E35PREDICTED: choline/ethanolaminephosphotransferase 1like [Solanum lycopersicum]3927805U96439.11344.25242E62Pimpinella brachycarpa aminoalcoholphosphotransferase mRNA, complete cdsK00993EPT1ethanolaminephosphotransferase http://www.genome.jp/dbgetbin/www_bget?ko:K00993O825673141.83367E33Choline/ethanolaminephosphotransferase 1 OS=Arabidopsis thaliana GN=AAPT1 PE=…
c100667_g2	2290	571437512	XP_006574198.1	178	5.6143e-12	PREDICTED: uncharacterized protein LOC102667998 [Glycine max]	--	--	--	--	--	--	--	--	--	--	--	--	--	--	--	--	--	--	--	--	--	--	--	571437512XP_006574198.11780.0000000000056143PREDICTED: uncharacterized protein LOC102667998 [Glycine max]----------------------------------------------	571437512XP_006574198.11780.0000000000056143PREDICTED: uncharacterized protein LOC102667998 [Glycine max]
c100670_g1	1225	674912427	CDY20779.1	798	7.37745e-102	BnaA02g09190D [Brassica napus]	697171481	XM_009596374.1	122	6.68235e-55	PREDICTED: Nicotiana tomentosiformis GTP-binding nuclear protein Ran-A1 (LOC104091100), mRNA	K07936	RAN	GTP-binding nuclear protein Ran	http://www.genome.jp/dbget-bin/www_bget?ko:K07936	P41918	777	5.08182e-100	GTP-binding nuclear protein Ran-A1 OS=Nicotiana tabacum GN=RAN-A1 PE=2 SV=1	PF01580//PF01799//PF00009//PF01926//PF00025//PF08477//PF00071	FtsK/SpoIIIE family//[2Fe-2S] binding domain//Elongation factor Tu GTP binding domain//50S ribosome-binding GTPase//ADP-ribosylation factor family//Miro-like protein//Ras family	GO:0055114//GO:0007049//GO:0007264//GO:0051301//GO:0007059	oxidation-reduction process//cell cycle//small GTPase mediated signal transduction//cell division//chromosome segregation	GO:0046872//GO:0003677//GO:0016491//GO:0005524//GO:0003924//GO:0005525//GO:0000166	metal ion binding//DNA binding//oxidoreductase activity//ATP binding//GTPase activity//GTP binding//nucleotide binding	GO:0005622//GO:0016021	intracellular//integral component of membrane	KOG0096	GTPase Ran/TC4/GSP1 (nuclear protein transport pathway), small G protein superfamily	674912427CDY20779.17987.37745E-102BnaA02g09190D [Brassica napus]697171481XM_009596374.11226.68235E-55PREDICTED: Nicotiana tomentosiformis GTP-binding nuclear protein Ran-A1 (LOC104091100), mRNAK07936RANGTP-binding nuclear protein Ranhttp://www.genome.jp/dbget-bin/www_bget?ko:K07936P419187775.08182E-100GTP-binding nuclear protein Ran-A1 OS=Nicotiana tabacum GN=RAN-A1 PE=2 SV=1PF01580//PF01799//PF0…	674912427CDY20779.17987.37745E102BnaA02g09190D [Brassica napus]697171481XM_009596374.11226.68235E55PREDICTED: Nicotiana tomentosiformis GTPbinding nuclear protein RanA1 (LOC104091100), mRNAK07936RANGTPbinding nuclear protein Ranhttp://www.genome.jp/dbgetbin/www_bget?ko:K07936P419187775.08182E100GTPbinding nuclear protein RanA1 OS=Nicotiana tabacum GN=RANA1 PE=2 SV=1PF01580//PF01799//PF00009//PF01…
c100671_g1	619	694320132	XP_009350060.1	185	6.02213e-15	PREDICTED: uncharacterized protein LOC103941573 [Pyrus x bretschneideri]	--	--	--	--	--	--	--	--	--	--	--	--	--	--	--	--	--	--	--	--	--	--	--	694320132XP_009350060.11856.02213E-15PREDICTED: uncharacterized protein LOC103941573 [Pyrus x bretschneideri]----------------------------------------------	694320132XP_009350060.11856.02213E15PREDICTED: uncharacterized protein LOC103941573 [Pyrus x bretschneideri]
c100672_g1	869	225456656	XP_002267041.1	885	9.51384e-117	PREDICTED: momilactone A synthase [Vitis vinifera]	--	--	--	--	--	--	--	--	--	Q5C9I9	631	3.96529e-79	(-)-isopiperitenol/(-)-carveol dehydrogenase, mitochondrial OS=Mentha piperita PE=1 SV=1	PF00899//PF01370//PF00106//PF03435	ThiF family//NAD dependent epimerase/dehydratase family//short chain dehydrogenase//Saccharopine dehydrogenase	GO:0008152//GO:0044237//GO:0055114	metabolic process//cellular metabolic process//oxidation-reduction process	GO:0016491//GO:0003824//GO:0050662	oxidoreductase activity//catalytic activity//coenzyme binding	--	--	KOG0725	Reductases with broad range of substrate specificities	225456656XP_002267041.18859.51384E-117PREDICTED: momilactone A synthase [Vitis vinifera]------------------Q5C9I96313.96529E-79(-)-isopiperitenol/(-)-carveol dehydrogenase, mitochondrial OS=Mentha piperita PE=1 SV=1PF00899//PF01370//PF00106//PF03435ThiF family//NAD dependent epimerase/dehydratase family//short chain dehydrogenase//Saccharopine dehydrogenaseGO:0008152//GO:0044237//GO:0055114metabol…	225456656XP_002267041.18859.51384E117PREDICTED: momilactone A synthase [Vitis vinifera]Q5C9I96313.96529E79()isopiperitenol/()carveol dehydrogenase, mitochondrial OS=Mentha piperita PE=1 SV=1PF00899//PF01370//PF00106//PF03435ThiF family//NAD dependent epimerase/dehydratase family//short chain dehydrogenase//Saccharopine dehydrogenaseGO:0008152//GO:0044237//GO:0055114metabolic process//cellular met…
c100672_g2	1129	225456656	XP_002267041.1	864	3.80536e-112	PREDICTED: momilactone A synthase [Vitis vinifera]	--	--	--	--	--	--	--	--	--	Q5C9I9	642	1.56481e-79	(-)-isopiperitenol/(-)-carveol dehydrogenase, mitochondrial OS=Mentha piperita PE=1 SV=1	PF00106//PF01370//PF12242//PF00440//PF01073	short chain dehydrogenase//NAD dependent epimerase/dehydratase family//NAD(P)H binding domain of trans-2-enoyl-CoA reductase//Bacterial regulatory proteins, tetR family//3-beta hydroxysteroid dehydrogenase/isomerase family	GO:0008207//GO:0008209//GO:0006694//GO:0044237//GO:0055114//GO:0008152//GO:0008210	C21-steroid hormone metabolic process//androgen metabolic process//steroid biosynthetic process//cellular metabolic process//oxidation-reduction process//metabolic process//estrogen metabolic process	GO:0016616//GO:0003677//GO:0003854//GO:0003824//GO:0050662//GO:0016491	oxidoreductase activity, acting on the CH-OH group of donors, NAD or NADP as acceptor//DNA binding//3-beta-hydroxy-delta5-steroid dehydrogenase activity//catalytic activity//coenzyme binding//oxidoreductase activity	--	--	KOG0725	Reductases with broad range of substrate specificities	225456656XP_002267041.18643.80536E-112PREDICTED: momilactone A synthase [Vitis vinifera]------------------Q5C9I96421.56481E-79(-)-isopiperitenol/(-)-carveol dehydrogenase, mitochondrial OS=Mentha piperita PE=1 SV=1PF00106//PF01370//PF12242//PF00440//PF01073short chain dehydrogenase//NAD dependent epimerase/dehydratase family//NAD(P)H binding domain of trans-2-enoyl-CoA reductase//Bacterial regula…	225456656XP_002267041.18643.80536E112PREDICTED: momilactone A synthase [Vitis vinifera]Q5C9I96421.56481E79()isopiperitenol/()carveol dehydrogenase, mitochondrial OS=Mentha piperita PE=1 SV=1PF00106//PF01370//PF12242//PF00440//PF01073short chain dehydrogenase//NAD dependent epimerase/dehydratase family//NAD(P)H binding domain of trans2enoylCoA reductase//Bacterial regulatory proteins, tetR family/…
c100672_g3	922	225456656	XP_002267041.1	832	1.91863e-108	PREDICTED: momilactone A synthase [Vitis vinifera]	--	--	--	--	--	--	--	--	--	Q5C9I9	670	9.70415e-85	(-)-isopiperitenol/(-)-carveol dehydrogenase, mitochondrial OS=Mentha piperita PE=1 SV=1	PF00106//PF03435//PF01370	short chain dehydrogenase//Saccharopine dehydrogenase//NAD dependent epimerase/dehydratase family	GO:0055114//GO:0044237//GO:0008152	oxidation-reduction process//cellular metabolic process//metabolic process	GO:0050662//GO:0016491//GO:0003824	coenzyme binding//oxidoreductase activity//catalytic activity	--	--	KOG0725	Reductases with broad range of substrate specificities	225456656XP_002267041.18321.91863E-108PREDICTED: momilactone A synthase [Vitis vinifera]------------------Q5C9I96709.70415E-85(-)-isopiperitenol/(-)-carveol dehydrogenase, mitochondrial OS=Mentha piperita PE=1 SV=1PF00106//PF03435//PF01370short chain dehydrogenase//Saccharopine dehydrogenase//NAD dependent epimerase/dehydratase familyGO:0055114//GO:0044237//GO:0008152oxidation-reduction process//…	225456656XP_002267041.18321.91863E108PREDICTED: momilactone A synthase [Vitis vinifera]Q5C9I96709.70415E85()isopiperitenol/()carveol dehydrogenase, mitochondrial OS=Mentha piperita PE=1 SV=1PF00106//PF03435//PF01370short chain dehydrogenase//Saccharopine dehydrogenase//NAD dependent epimerase/dehydratase familyGO:0055114//GO:0044237//GO:0008152oxidationreduction process//cellular metabolic proces…
c100672_g4	1117	225456656	XP_002267041.1	866	1.45218e-112	PREDICTED: momilactone A synthase [Vitis vinifera]	--	--	--	--	--	--	--	--	--	Q94K41	651	4.20931e-81	Short-chain dehydrogenase reductase 3b OS=Arabidopsis thaliana GN=SDR3b PE=2 SV=1	PF12242//PF01370//PF00899//PF00106//PF03435	NAD(P)H binding domain of trans-2-enoyl-CoA reductase//NAD dependent epimerase/dehydratase family//ThiF family//short chain dehydrogenase//Saccharopine dehydrogenase	GO:0008152//GO:0044237//GO:0055114	metabolic process//cellular metabolic process//oxidation-reduction process	GO:0016491//GO:0003824//GO:0050662	oxidoreductase activity//catalytic activity//coenzyme binding	--	--	KOG0725	Reductases with broad range of substrate specificities	225456656XP_002267041.18661.45218E-112PREDICTED: momilactone A synthase [Vitis vinifera]------------------Q94K416514.20931E-81Short-chain dehydrogenase reductase 3b OS=Arabidopsis thaliana GN=SDR3b PE=2 SV=1PF12242//PF01370//PF00899//PF00106//PF03435NAD(P)H binding domain of trans-2-enoyl-CoA reductase//NAD dependent epimerase/dehydratase family//ThiF family//short chain dehydrogenase//Saccharopi…	225456656XP_002267041.18661.45218E112PREDICTED: momilactone A synthase [Vitis vinifera]Q94K416514.20931E81Shortchain dehydrogenase reductase 3b OS=Arabidopsis thaliana GN=SDR3b PE=2 SV=1PF12242//PF01370//PF00899//PF00106//PF03435NAD(P)H binding domain of trans2enoylCoA reductase//NAD dependent epimerase/dehydratase family//ThiF family//short chain dehydrogenase//Saccharopine dehydrogenaseGO:00081…
c100679_g1	830	297741735	CBI32867.3	230	3.07584e-21	unnamed protein product [Vitis vinifera]	--	--	--	--	--	--	--	--	--	P27684	130	4.8345e-08	50S ribosomal protein 5 alpha, chloroplastic OS=Spinacia oleracea GN=PSRP5 PE=1 SV=1	--	--	--	--	--	--	--	--	--	--	297741735CBI32867.32303.07584E-21unnamed protein product [Vitis vinifera]------------------P276841300.00000004834550S ribosomal protein 5 alpha, chloroplastic OS=Spinacia oleracea GN=PSRP5 PE=1 SV=1--------------------	297741735CBI32867.32303.07584E21unnamed protein product [Vitis vinifera]P276841300.00000004834550S ribosomal protein 5 alpha, chloroplastic OS=Spinacia oleracea GN=PSRP5 PE=1 SV=1
c100680_g1	1492	225433670	XP_002265927.1	1500	0	PREDICTED: auxin-induced protein PCNT115 isoform 1 [Vitis vinifera]	225433675	XM_002266241.1	279	4.33016e-142	PREDICTED: Vitis vinifera auxin-induced protein PCNT115-like (LOC100258300), mRNA	--	--	--	--	Q7XT99	1448	0	Probable aldo-keto reductase 2 OS=Oryza sativa subsp. japonica GN=Os04g0338000 PE=2 SV=2	--	--	--	--	--	--	--	--	KOG1575	Voltage-gated shaker-like K+ channel, subunit beta/KCNAB	225433670XP_002265927.115000PREDICTED: auxin-induced protein PCNT115 isoform 1 [Vitis vinifera]225433675XM_002266241.12794.33016E-142PREDICTED: Vitis vinifera auxin-induced protein PCNT115-like (LOC100258300), mRNA--------Q7XT9914480Probable aldo-keto reductase 2 OS=Oryza sativa subsp. japonica GN=Os04g0338000 PE=2 SV=2----------------KOG1575Voltage-gated shaker-like K+ channel, subunit beta/KCNAB	225433670XP_002265927.115000PREDICTED: auxininduced protein PCNT115 isoform 1 [Vitis vinifera]225433675XM_002266241.12794.33016E142PREDICTED: Vitis vinifera auxininduced protein PCNT115like (LOC100258300), mRNAQ7XT9914480Probable aldoketo reductase 2 OS=Oryza sativa subsp. japonica GN=Os04g0338000 PE=2 SV=2KOG1575Voltagegated shakerlike K+ channel, subunit beta/KCNAB
c100681_g1	1063	587909784	EXB97685.1	234	3.43588e-19	Retinoblastoma-binding protein 5 [Morus notabilis]	225453355	XM_002271850.1	72	3.59981e-27	PREDICTED: Vitis vinifera retinoblastoma-binding protein 5-like (LOC100242780), mRNA	K14961	RBBP5, SWD1, CPS50	COMPASS component SWD1	http://www.genome.jp/dbget-bin/www_bget?ko:K14961	Q9FHG4	112	2.58184e-09	Probable L-type lectin-domain containing receptor kinase S.7 OS=Arabidopsis thaliana GN=LECRKS7 PE=2 SV=1	PF00400//PF07714	WD domain, G-beta repeat//Protein tyrosine kinase	GO:0006468	protein phosphorylation	GO:0004672//GO:0005515	protein kinase activity//protein binding	--	--	KOG1273	WD40 repeat protein	587909784EXB97685.12343.43588E-19Retinoblastoma-binding protein 5 [Morus notabilis]225453355XM_002271850.1723.59981E-27PREDICTED: Vitis vinifera retinoblastoma-binding protein 5-like (LOC100242780), mRNAK14961RBBP5, SWD1, CPS50COMPASS component SWD1http://www.genome.jp/dbget-bin/www_bget?ko:K14961Q9FHG41120.00000000258184Probable L-type lectin-domain containing receptor kinase S.7 OS=Arabidopsis …	587909784EXB97685.12343.43588E19Retinoblastomabinding protein 5 [Morus notabilis]225453355XM_002271850.1723.59981E27PREDICTED: Vitis vinifera retinoblastomabinding protein 5like (LOC100242780), mRNAK14961RBBP5, SWD1, CPS50COMPASS component SWD1http://www.genome.jp/dbgetbin/www_bget?ko:K14961Q9FHG41120.00000000258184Probable Ltype lectindomain containing receptor kinase S.7 OS=Arabidopsis thaliana…
c100682_g1	446	567858020	XP_006421693.1	333	3.79088e-37	hypothetical protein CICLE_v100069881mg, partial [Citrus clementina]>gi|557523566|gb|ESR34933.1| hypothetical protein CICLE_v100069881mg, partial [Citrus clementina]	357481958	XM_003611217.1	96	6.58327e-41	Medicago truncatula NAC domain protein (MTR_5g012080) mRNA, complete cds	--	--	--	--	Q9FWX2	316	1.61995e-33	NAC domain-containing protein 7 OS=Arabidopsis thaliana GN=NAC007 PE=2 SV=2	--	--	--	--	--	--	--	--	--	--	567858020XP_006421693.13333.79088E-37hypothetical protein CICLE_v100069881mg, partial [Citrus clementina]>gi|557523566|gb|ESR34933.1| hypothetical protein CICLE_v100069881mg, partial [Citrus clementina]357481958XM_003611217.1966.58327E-41Medicago truncatula NAC domain protein (MTR_5g012080) mRNA, complete cds--------Q9FWX23161.61995E-33NAC domain-containing protein 7 OS=Arabidopsis thaliana GN=NA…	567858020XP_006421693.13333.79088E37hypothetical protein CICLE_v100069881mg, partial [Citrus clementina]>gi|557523566|gb|ESR34933.1| hypothetical protein CICLE_v100069881mg, partial [Citrus clementina]357481958XM_003611217.1966.58327E41Medicago truncatula NAC domain protein (MTR_5g012080) mRNA, complete cdsQ9FWX23161.61995E33NAC domaincontaining protein 7 OS=Arabidopsis thaliana GN=NAC007 PE=2 SV…
c100682_g2	971	590671713	XP_007038408.1	902	2.18303e-117	NAC domain protein, IPR003441 [Theobroma cacao]>gi|508775653|gb|EOY22909.1| NAC domain protein, IPR003441 [Theobroma cacao]	571478943	XM_006587647.1	210	6.33617e-104	PREDICTED: Glycine max NAC domain-containing protein 7-like (LOC100815845), mRNA	--	--	--	--	Q9FWX2	609	8.66764e-74	NAC domain-containing protein 7 OS=Arabidopsis thaliana GN=NAC007 PE=2 SV=2	PF02365	No apical meristem (NAM) protein	GO:0006355	regulation of transcription, DNA-templated	GO:0003677	DNA binding	--	--	--	--	590671713XP_007038408.19022.18303E-117NAC domain protein, IPR003441 [Theobroma cacao]>gi|508775653|gb|EOY22909.1| NAC domain protein, IPR003441 [Theobroma cacao]571478943XM_006587647.12106.33617E-104PREDICTED: Glycine max NAC domain-containing protein 7-like (LOC100815845), mRNA--------Q9FWX26098.66764E-74NAC domain-containing protein 7 OS=Arabidopsis thaliana GN=NAC007 PE=2 SV=2PF02365No apical …	590671713XP_007038408.19022.18303E117NAC domain protein, IPR003441 [Theobroma cacao]>gi|508775653|gb|EOY22909.1| NAC domain protein, IPR003441 [Theobroma cacao]571478943XM_006587647.12106.33617E104PREDICTED: Glycine max NAC domaincontaining protein 7like (LOC100815845), mRNAQ9FWX26098.66764E74NAC domaincontaining protein 7 OS=Arabidopsis thaliana GN=NAC007 PE=2 SV=2PF02365No apical meristem (NAM)…
c100683_g1	1218	661883365	CDP13009.1	618	2.61745e-75	unnamed protein product [Coffea canephora]	663673453	HG975447.1	84	8.84001e-34	Solanum pennellii chromosome ch08, complete genome	--	--	--	--	Q9LHS9	215	2.13927e-18	Probable transcriptional regulator RABBIT EARS OS=Arabidopsis thaliana GN=RBE PE=2 SV=2	PF00096	Zinc finger, C2H2 type	--	--	GO:0046872	metal ion binding	--	--	--	--	661883365CDP13009.16182.61745E-75unnamed protein product [Coffea canephora]663673453HG975447.1848.84001E-34Solanum pennellii chromosome ch08, complete genome--------Q9LHS92152.13927E-18Probable transcriptional regulator RABBIT EARS OS=Arabidopsis thaliana GN=RBE PE=2 SV=2PF00096Zinc finger, C2H2 type----GO:0046872metal ion binding--------	661883365CDP13009.16182.61745E75unnamed protein product [Coffea canephora]663673453HG975447.1848.84001E34Solanum pennellii chromosome ch08, complete genomeQ9LHS92152.13927E18Probable transcriptional regulator RABBIT EARS OS=Arabidopsis thaliana GN=RBE PE=2 SV=2PF00096Zinc finger, C2H2 typeGO:0046872metal ion binding
c100683_g2	1043	225427222	XP_002278326.1	476	9.40771e-55	PREDICTED: uncharacterized protein LOC100267849 [Vitis vinifera]>gi|308154454|gb|ADO15279.1| palmate-like pentafoliata 1 transcription factor [Vitis vinifera]	255557588	XM_002519778.1	96	1.60779e-40	Ricinus communis Transcriptional regulator SUPERMAN, putative, mRNA >gnl|BL_ORD_ID|10681202 Ricinus communis palmate-like pentafoliata 1 transcription factor (PALM1) gene, partial cds	--	--	--	--	Q38895	212	1.74441e-18	Transcriptional regulator SUPERMAN OS=Arabidopsis thaliana GN=SUP PE=1 SV=1	PF00096	Zinc finger, C2H2 type	--	--	GO:0046872	metal ion binding	--	--	--	--	225427222XP_002278326.14769.40771E-55PREDICTED: uncharacterized protein LOC100267849 [Vitis vinifera]>gi|308154454|gb|ADO15279.1| palmate-like pentafoliata 1 transcription factor [Vitis vinifera]255557588XM_002519778.1961.60779E-40Ricinus communis Transcriptional regulator SUPERMAN, putative, mRNA >gnl|BL_ORD_ID|10681202 Ricinus communis palmate-like pentafoliata 1 transcription factor (PALM1) ge…	225427222XP_002278326.14769.40771E55PREDICTED: uncharacterized protein LOC100267849 [Vitis vinifera]>gi|308154454|gb|ADO15279.1| palmatelike pentafoliata 1 transcription factor [Vitis vinifera]255557588XM_002519778.1961.60779E40Ricinus communis Transcriptional regulator SUPERMAN, putative, mRNA >gnl|BL_ORD_ID|10681202 Ricinus communis palmatelike pentafoliata 1 transcription factor (PALM1) gene, …
c100684_g1	2170	645280012	XP_008244994.1	1292	2.15406e-168	PREDICTED: jmjC domain-containing protein 4 [Prunus mume]	566206733	XM_002322145.2	84	1.59347e-33	Populus trichocarpa transcription factor jumonji domain-containing family protein (POPTR_0015s09200g) mRNA, complete cds	--	--	--	--	Q08BY5	586	6.14793e-66	JmjC domain-containing protein 4 OS=Danio rerio GN=jmjd4 PE=2 SV=1	PF02373	JmjC domain, hydroxylase	--	--	GO:0005515	protein binding	--	--	KOG2131	Uncharacterized conserved protein, contains JmjC domain	645280012XP_008244994.112922.15406E-168PREDICTED: jmjC domain-containing protein 4 [Prunus mume]566206733XM_002322145.2841.59347E-33Populus trichocarpa transcription factor jumonji domain-containing family protein (POPTR_0015s09200g) mRNA, complete cds--------Q08BY55866.14793E-66JmjC domain-containing protein 4 OS=Danio rerio GN=jmjd4 PE=2 SV=1PF02373JmjC domain, hydroxylase----GO:0005515protein …	645280012XP_008244994.112922.15406E168PREDICTED: jmjC domaincontaining protein 4 [Prunus mume]566206733XM_002322145.2841.59347E33Populus trichocarpa transcription factor jumonji domaincontaining family protein (POPTR_0015s09200g) mRNA, complete cdsQ08BY55866.14793E66JmjC domaincontaining protein 4 OS=Danio rerio GN=jmjd4 PE=2 SV=1PF02373JmjC domain, hydroxylaseGO:0005515protein bindingKOG2131Unch…
c100686_g1	591	449491526	XP_004158926.1	124	3.31402e-06	PREDICTED: LOW QUALITY PROTEIN: LEC14B homolog [Cucumis sativus]	--	--	--	--	--	--	--	--	--	--	--	--	--	--	--	--	--	--	--	--	--	--	--	449491526XP_004158926.11240.00000331402PREDICTED: LOW QUALITY PROTEIN: LEC14B homolog [Cucumis sativus]----------------------------------------------	449491526XP_004158926.11240.00000331402PREDICTED: LOW QUALITY PROTEIN: LEC14B homolog [Cucumis sativus]
c100688_g1	1245	590713307	XP_007049605.1	435	2.68331e-49	Uncharacterized protein TCM_002679 [Theobroma cacao]>gi|508701866|gb|EOX93762.1| Uncharacterized protein TCM_002679 [Theobroma cacao]	255572637	XM_002527206.1	110	3.18365e-48	Ricinus communis conserved hypothetical protein, mRNA	--	--	--	--	--	--	--	--	--	--	--	--	--	--	--	--	--	--	590713307XP_007049605.14352.68331E-49Uncharacterized protein TCM_002679 [Theobroma cacao]>gi|508701866|gb|EOX93762.1| Uncharacterized protein TCM_002679 [Theobroma cacao]255572637XM_002527206.11103.18365E-48Ricinus communis conserved hypothetical protein, mRNA------------------------------------	590713307XP_007049605.14352.68331E49Uncharacterized protein TCM_002679 [Theobroma cacao]>gi|508701866|gb|EOX93762.1| Uncharacterized protein TCM_002679 [Theobroma cacao]255572637XM_002527206.11103.18365E48Ricinus communis conserved hypothetical protein, mRNA
c100690_g1	1009	225424305	XP_002284679.1	396	3.44733e-44	PREDICTED: uncharacterized protein LOC100250842 [Vitis vinifera]	--	--	--	--	--	--	--	--	--	--	--	--	--	--	--	--	--	--	--	--	--	--	--	225424305XP_002284679.13963.44733E-44PREDICTED: uncharacterized protein LOC100250842 [Vitis vinifera]----------------------------------------------	225424305XP_002284679.13963.44733E44PREDICTED: uncharacterized protein LOC100250842 [Vitis vinifera]
c100695_g1	806	514811075	XP_004980332.1	343	6.02261e-34	PREDICTED: uncharacterized protein LOC101786154 [Setaria italica]	--	--	--	--	--	--	--	--	--	P11369	159	7.02857e-11	LINE-1 retrotransposable element ORF2 protein OS=Mus musculus GN=Pol PE=1 SV=2	PF10598//PF00078	RNA recognition motif of the spliceosomal PrP8//Reverse transcriptase (RNA-dependent DNA polymerase)	GO:0006278	RNA-dependent DNA replication	GO:0003964//GO:0003723	RNA-directed DNA polymerase activity//RNA binding	--	--	--	--	514811075XP_004980332.13436.02261E-34PREDICTED: uncharacterized protein LOC101786154 [Setaria italica]------------------P113691590.0000000000702857LINE-1 retrotransposable element ORF2 protein OS=Mus musculus GN=Pol PE=1 SV=2PF10598//PF00078RNA recognition motif of the spliceosomal PrP8//Reverse transcriptase (RNA-dependent DNA polymerase)GO:0006278RNA-dependent DNA replicationGO:0003964//GO:0003…	514811075XP_004980332.13436.02261E34PREDICTED: uncharacterized protein LOC101786154 [Setaria italica]P113691590.0000000000702857LINE1 retrotransposable element ORF2 protein OS=Mus musculus GN=Pol PE=1 SV=2PF10598//PF00078RNA recognition motif of the spliceosomal PrP8//Reverse transcriptase (RNAdependent DNA polymerase)GO:0006278RNAdependent DNA replicationGO:0003964//GO:0003723RNAdirected DNA pol…
c100696_g1	1623	359483428	XP_002268030.2	1369	0	PREDICTED: tyrosyl-DNA phosphodiesterase 2 [Vitis vinifera]	694351204	XM_009359193.1	244	1.34986e-122	PREDICTED: Pyrus x bretschneideri tyrosyl-DNA phosphodiesterase 2 (LOC103948193), mRNA	--	--	--	--	A5D8M0	192	2.10041e-14	Tyrosyl-DNA phosphodiesterase 2 OS=Xenopus laevis GN=tdp2 PE=2 SV=1	PF00641	Zn-finger in Ran binding protein and others	--	--	GO:0008270	zinc ion binding	--	--	KOG2756	Predicted Mg2+-dependent phosphodiesterase TTRAP	359483428XP_002268030.213690PREDICTED: tyrosyl-DNA phosphodiesterase 2 [Vitis vinifera]694351204XM_009359193.12441.34986E-122PREDICTED: Pyrus x bretschneideri tyrosyl-DNA phosphodiesterase 2 (LOC103948193), mRNA--------A5D8M01922.10041E-14Tyrosyl-DNA phosphodiesterase 2 OS=Xenopus laevis GN=tdp2 PE=2 SV=1PF00641Zn-finger in Ran binding protein and others----GO:0008270zinc ion binding----KOG2756Pr…	359483428XP_002268030.213690PREDICTED: tyrosylDNA phosphodiesterase 2 [Vitis vinifera]694351204XM_009359193.12441.34986E122PREDICTED: Pyrus x bretschneideri tyrosylDNA phosphodiesterase 2 (LOC103948193), mRNAA5D8M01922.10041E14TyrosylDNA phosphodiesterase 2 OS=Xenopus laevis GN=tdp2 PE=2 SV=1PF00641Znfinger in Ran binding protein and othersGO:0008270zinc ion bindingKOG2756Predicted Mg2+dependent …
c100698_g1	280	--	--	--	--	--	--	--	--	--	--	--	--	--	--	--	--	--	--	PF00871//PF00220	Acetokinase family//Neurohypophysial hormones, N-terminal Domain	GO:0008152//GO:0007218//GO:0016310	metabolic process//neuropeptide signaling pathway//phosphorylation	GO:0016301//GO:0005185//GO:0016774	kinase activity//neurohypophyseal hormone activity//phosphotransferase activity, carboxyl group as acceptor	GO:0005622//GO:0005576	intracellular//extracellular region	--	--	------------------------------------PF00871//PF00220Acetokinase family//Neurohypophysial hormones, N-terminal DomainGO:0008152//GO:0007218//GO:0016310metabolic process//neuropeptide signaling pathway//phosphorylationGO:0016301//GO:0005185//GO:0016774kinase activity//neurohypophyseal hormone activity//phosphotransferase activity, carboxyl group as acceptorGO:0005622//GO:0005576intracellular//extra…	PF00871//PF00220Acetokinase family//Neurohypophysial hormones, Nterminal DomainGO:0008152//GO:0007218//GO:0016310metabolic process//neuropeptide signaling pathway//phosphorylationGO:0016301//GO:0005185//GO:0016774kinase activity//neurohypophyseal hormone activity//phosphotransferase activity, carboxyl group as acceptorGO:0005622//GO:0005576intracellular//extracellular region
c100699_g1	1731	332071132	AED99884.1	1061	4.00643e-136	glycosyltransferase [Panax notoginseng]	219817166	FJ148230.1	158	9.24698e-75	Daucus carota subsp. sativus clone BAC C014I03 genomic sequence	--	--	--	--	F8WKW8	923	1.70118e-116	Crocetin glucoside glucosyltransferase OS=Gardenia jasminoides GN=UGT94E5 PE=1 SV=1	PF02175//PF00201//PF04101	Serpentine type 7TM GPCR chemoreceptor Srb//UDP-glucoronosyl and UDP-glucosyl transferase//Glycosyltransferase family 28 C-terminal domain	GO:0007606//GO:0030259//GO:0007165//GO:0005975//GO:0008152	sensory perception of chemical stimulus//lipid glycosylation//signal transduction//carbohydrate metabolic process//metabolic process	GO:0016758//GO:0004888//GO:0030246	transferase activity, transferring hexosyl groups//transmembrane signaling receptor activity//carbohydrate binding	GO:0016021	integral component of membrane	KOG1192	UDP-glucuronosyl and UDP-glucosyl transferase	332071132AED99884.110614.00643E-136glycosyltransferase [Panax notoginseng]219817166FJ148230.11589.24698E-75Daucus carota subsp. sativus clone BAC C014I03 genomic sequence--------F8WKW89231.70118E-116Crocetin glucoside glucosyltransferase OS=Gardenia jasminoides GN=UGT94E5 PE=1 SV=1PF02175//PF00201//PF04101Serpentine type 7TM GPCR chemoreceptor Srb//UDP-glucoronosyl and UDP-glucosyl transferase//G…	332071132AED99884.110614.00643E136glycosyltransferase [Panax notoginseng]219817166FJ148230.11589.24698E75Daucus carota subsp. sativus clone BAC C014I03 genomic sequenceF8WKW89231.70118E116Crocetin glucoside glucosyltransferase OS=Gardenia jasminoides GN=UGT94E5 PE=1 SV=1PF02175//PF00201//PF04101Serpentine type 7TM GPCR chemoreceptor Srb//UDPglucoronosyl and UDPglucosyl transferase//Glycosyltransf…
c10070_g1	349	387169525	AFJ66186.1	365	2.49741e-38	hypothetical protein 11M19.5 [Arabidopsis halleri]	--	--	--	--	--	--	--	--	--	Q7LHG5	230	3.58687e-21	Transposon Ty3-I Gag-Pol polyprotein OS=Saccharomyces cerevisiae (strain ATCC 204508 / S288c) GN=TY3B-I PE=3 SV=2	PF00665	Integrase core domain	GO:0015074	DNA integration	--	--	--	--	KOG0017	FOG: Transposon-encoded proteins with TYA, reverse transcriptase, integrase domains in various combinations	387169525AFJ66186.13652.49741E-38hypothetical protein 11M19.5 [Arabidopsis halleri]------------------Q7LHG52303.58687E-21Transposon Ty3-I Gag-Pol polyprotein OS=Saccharomyces cerevisiae (strain ATCC 204508 / S288c) GN=TY3B-I PE=3 SV=2PF00665Integrase core domainGO:0015074DNA integration--------KOG0017FOG: Transposon-encoded proteins with TYA, reverse transcriptase, integrase domains in various co…	387169525AFJ66186.13652.49741E38hypothetical protein 11M19.5 [Arabidopsis halleri]Q7LHG52303.58687E21Transposon Ty3I GagPol polyprotein OS=Saccharomyces cerevisiae (strain ATCC 204508 / S288c) GN=TY3BI PE=3 SV=2PF00665Integrase core domainGO:0015074DNA integrationKOG0017FOG: Transposonencoded proteins with TYA, reverse transcriptase, integrase domains in various combinations
c100700_g3	245	596041162	XP_007220057.1	151	9.61698e-11	hypothetical protein PRUPE_ppa026205mg, partial [Prunus persica]>gi|462416519|gb|EMJ21256.1| hypothetical protein PRUPE_ppa026205mg, partial [Prunus persica]	--	--	--	--	--	--	--	--	--	--	--	--	--	--	--	--	--	--	--	--	--	--	--	596041162XP_007220057.11510.0000000000961698hypothetical protein PRUPE_ppa026205mg, partial [Prunus persica]>gi|462416519|gb|EMJ21256.1| hypothetical protein PRUPE_ppa026205mg, partial [Prunus persica]----------------------------------------------	596041162XP_007220057.11510.0000000000961698hypothetical protein PRUPE_ppa026205mg, partial [Prunus persica]>gi|462416519|gb|EMJ21256.1| hypothetical protein PRUPE_ppa026205mg, partial [Prunus persica]
c100702_g1	1354	--	--	--	--	--	--	--	--	--	--	--	--	--	--	--	--	--	--	PF00301	Rubredoxin	--	--	GO:0005506	iron ion binding	--	--	--	--	------------------------------------PF00301Rubredoxin----GO:0005506iron ion binding--------	PF00301RubredoxinGO:0005506iron ion binding
c100703_g1	986	661892746	CDP03904.1	349	8.23049e-35	unnamed protein product [Coffea canephora]	--	--	--	--	--	--	--	--	--	--	--	--	--	--	--	--	--	--	--	--	--	--	--	661892746CDP03904.13498.23049E-35unnamed protein product [Coffea canephora]----------------------------------------------	661892746CDP03904.13498.23049E35unnamed protein product [Coffea canephora]
[truncated: 67,864 more rows]
