# Supplementary material for: Molecular mechanism of seed dormancy release induced by fluridone compared with cod stratification in Notopterygium incisum
Source: BMC Plant Biol. 2018 Jun 11;18:116. doi: 10.1186/s12870-018-1333-2 (PMC5996521; doi:10.1186/s12870-018-1333-2)
Supplement: Supplementary file 5 — Table S2. KEGG classification of assembled unigenes in N. incisum. (XLSX 137 kb) [file 12870_2018_1333_MOESM5_ESM.xlsx]

## Sheet: sheet 1
Pathway Hierarchy1	Pathway Hierarchy2	KEGG Pathway	Pathway ID	Gene Number	Gene IDs
Genetic Information Processing	Translation	Ribosome	ko03010	884	c148433_g1,c137662_g1,c141772_g1,c67457_g2,c167126_g1,c149516_g1,c47479_g1,c132533_g1,c85725_g1,c163138_g1,c133768_g1,c154762_g1,c88725_g1,c137998_g1,c90262_g1,c121172_g1,c67180_g2,c36989_g1,c6023_g1,c58407_g2,c1635_g1,c88549_g1,c158963_g1,c173228_g1,c128740_g1,c147539_g1,c158598_g1,c183960_g1,c49674_g1,c35721_g1,c138259_g1,c184756_g1,c15609_g1,c154734_g1,c133572_g1,c48385_g1,c79924_g1,c165993_g1…
Metabolism	Overview	Carbon metabolism	ko01200	700	c25757_g1,c59814_g1,c101024_g2,c166207_g1,c115019_g1,c114344_g2,c113374_g2,c91781_g1,c128759_g1,c131421_g1,c140402_g1,c116634_g2,c30891_g1,c132336_g1,c94840_g1,c118396_g1,c74365_g1,c6451_g1,c168736_g1,c27912_g1,c133264_g1,c105104_g2,c48046_g1,c72542_g1,c88414_g1,c162546_g1,c155846_g1,c160973_g1,c165229_g1,c86633_g1,c101129_g1,c68240_g1,c102638_g2,c138191_g1,c167081_g1,c152657_g1,c113428_g1,c11063…
Metabolism	Overview	Biosynthesis of amino acids	ko01230	612	c3102_g1,c119786_g2,c6776_g1,c119948_g1,c116948_g6,c140617_g1,c67286_g1,c36042_g1,c116948_g5,c162631_g1,c170369_g1,c113517_g1,c25157_g1,c151773_g1,c130083_g1,c181637_g1,c92850_g1,c147764_g1,c79709_g1,c136023_g1,c154344_g1,c135148_g1,c142366_g1,c141732_g1,c101024_g1,c15372_g1,c116357_g3,c104132_g1,c123263_g4,c102550_g1,c2683_g1,c110637_g3,c12407_g1,c115531_g2,c118991_g1,c143691_g1,c156756_g1,c6066…
Genetic Information Processing	Folding, sorting and degradation	Protein processing in endoplasmic reticulum	ko04141	596	c61324_g1,c66450_g1,c88900_g1,c117468_g2,c2590_g1,c55843_g1,c31486_g2,c63065_g1,c39551_g1,c86133_g1,c110545_g1,c112128_g2,c103202_g1,c138046_g1,c162022_g1,c122957_g1,c152812_g1,c21374_g1,c48917_g1,c175848_g1,c131262_g1,c182784_g1,c149588_g1,c103331_g2,c131150_g1,c111292_g1,c55618_g1,c138743_g1,c165114_g1,c184257_g1,c112980_g2,c108498_g1,c118274_g1,c162558_g1,c156036_g1,c128443_g1,c152140_g1,c1221…
Genetic Information Processing	Transcription	Spliceosome	ko03040	533	c108377_g3,c138834_g1,c115393_g1,c123878_g3,c55421_g1,c117994_g8,c164748_g1,c174279_g1,c86266_g1,c21565_g1,c38980_g1,c127255_g1,c136475_g1,c129234_g1,c91141_g1,c106561_g2,c176493_g1,c137147_g1,c117533_g1,c103584_g1,c85350_g2,c104642_g1,c116397_g1,c11775_g1,c138107_g1,c186262_g1,c10343_g1,c69754_g1,c174014_g1,c139694_g1,c113866_g2,c167503_g1,c146624_g1,c64721_g1,c40862_g1,c179153_g1,c75966_g1,c113…
Genetic Information Processing	Translation	RNA transport	ko03013	492	c55141_g1,c131995_g1,c173212_g1,c136492_g1,c98476_g1,c82425_g1,c147413_g1,c107175_g1,c65688_g1,c100712_g1,c69333_g1,c138019_g1,c21850_g1,c87646_g2,c182292_g1,c123504_g1,c156532_g1,c71825_g1,c118290_g1,c180027_g1,c171010_g1,c154461_g1,c158072_g1,c63130_g2,c97024_g2,c122303_g1,c38418_g1,c26114_g1,c64264_g1,c9197_g1,c137247_g1,c152901_g1,c123502_g1,c107673_g2,c159635_g1,c69979_g1,c121088_g4,c156140_…
Metabolism	Energy metabolism	Oxidative phosphorylation	ko00190	466	c176032_g1,c148132_g1,c117921_g2,c122033_g1,c96783_g1,c32608_g1,c136163_g1,c165321_g1,c136123_g1,c112864_g4,c165968_g1,c55685_g1,c99447_g1,c10125_g1,c32933_g1,c162947_g1,c79953_g1,c32832_g1,c88065_g1,c92280_g1,c153883_g1,c119658_g2,c106583_g1,c6104_g1,c172943_g1,c31525_g1,c95705_g1,c170505_g1,c453_g1,c157418_g1,c92836_g1,c2198_g1,c119658_g1,c164275_g1,c74109_g1,c156924_g1,c116319_g2,c99122_g2,c12…
Cellular Processes	Transport and catabolism	Endocytosis	ko04144	438	c152060_g1,c52059_g1,c97983_g1,c165428_g1,c100728_g1,c170857_g1,c121165_g1,c3580_g1,c70599_g2,c126932_g1,c91370_g1,c166435_g1,c183346_g1,c115486_g1,c138033_g1,c106555_g3,c115809_g3,c86764_g1,c6598_g1,c119196_g2,c62899_g1,c48663_g2,c69093_g1,c136821_g1,c141158_g1,c163675_g1,c136393_g1,c67353_g1,c11193_g1,c40229_g1,c174314_g1,c25988_g1,c50992_g1,c185365_g1,c111901_g1,c88774_g1,c114734_g1,c6146_g1,c…
Metabolism	Carbohydrate metabolism	Starch and sucrose metabolism	ko00500	393	c72609_g1,c35941_g1,c128485_g1,c144047_g1,c167935_g1,c122975_g2,c99159_g1,c104434_g1,c93395_g1,c111913_g1,c171941_g1,c93395_g2,c176910_g1,c115378_g1,c5260_g1,c167964_g1,c112059_g2,c109966_g5,c120079_g2,c135367_g1,c148103_g1,c124636_g5,c114091_g2,c101533_g2,c124526_g2,c97897_g2,c31699_g1,c111978_g1,c124983_g1,c162512_g1,c64755_g1,c90277_g1,c127969_g1,c123280_g4,c170042_g1,c160585_g1,c120605_g2,c13…
Environmental Information Processing	Signal transduction	Plant hormone signal transduction	ko04075	388	c74599_g1,c97032_g2,c38935_g2,c163152_g1,c74563_g1,c120849_g1,c104759_g1,c115352_g3,c163307_g1,c120469_g1,c68362_g1,c108221_g2,c112872_g1,c6092_g1,c125882_g4,c35619_g1,c38930_g1,c121688_g3,c111601_g1,c146772_g1,c106198_g2,c114836_g1,c41655_g1,c168969_g1,c57335_g1,c88494_g1,c158389_g1,c120588_g1,c118660_g3,c105732_g1,c113363_g2,c62775_g1,c7125_g1,c66158_g1,c869_g1,c168692_g1,c67311_g1,c70151_g1,c1…
Environmental Information Processing	Signal transduction	PI3K-Akt signaling pathway	ko04151	374	c15839_g1,c165983_g1,c118948_g2,c183591_g1,c128963_g1,c109541_g1,c26193_g1,c123004_g1,c143454_g1,c10881_g1,c169155_g1,c111075_g2,c41131_g1,c92004_g1,c28375_g1,c128740_g1,c83707_g1,c134345_g1,c105141_g2,c75953_g2,c176125_g1,c102287_g1,c137882_g1,c79174_g2,c143531_g1,c38970_g1,c117350_g4,c116666_g1,c67451_g1,c146645_g1,c150864_g1,c59196_g1,c174688_g1,c130184_g1,c165697_g1,c151310_g1,c127666_g1,c126…
Metabolism	Carbohydrate metabolism	Glycolysis / Gluconeogenesis	ko00010	368	c170717_g1,c88506_g1,c161233_g1,c127609_g1,c23522_g1,c183773_g1,c116254_g1,c179516_g1,c176040_g1,c144976_g1,c108204_g1,c124739_g1,c174629_g1,c81809_g1,c158138_g1,c110447_g2,c166345_g1,c177096_g1,c162218_g1,c114777_g4,c52631_g1,c155509_g1,c154219_g1,c119780_g1,c178306_g1,c153060_g1,c145266_g1,c75462_g1,c145825_g1,c180782_g1,c127303_g1,c120815_g1,c121127_g1,c178057_g1,c123323_g1,c116578_g1,c152226_…
Genetic Information Processing	Folding, sorting and degradation	Ubiquitin mediated proteolysis	ko04120	355	c141528_g1,c72572_g1,c135082_g1,c114069_g4,c122149_g2,c113974_g1,c153476_g1,c72246_g1,c54634_g1,c107605_g2,c104987_g1,c39747_g1,c81805_g1,c141592_g1,c50599_g1,c90681_g1,c86013_g1,c39561_g1,c94252_g2,c113808_g1,c151889_g1,c164644_g1,c124376_g1,c164385_g1,c70509_g1,c178903_g1,c166948_g1,c123463_g1,c107605_g1,c145982_g1,c82660_g1,c151058_g1,c101228_g1,c94756_g1,c105462_g1,c98752_g2,c104140_g1,c11950…
Metabolism	Nucleotide metabolism	Purine metabolism	ko00230	351	c24062_g1,c122607_g4,c94336_g1,c146409_g1,c186239_g1,c97462_g1,c139895_g1,c115872_g1,c124881_g2,c123016_g2,c83081_g1,c92354_g1,c137514_g1,c125744_g1,c97176_g1,c81175_g1,c150312_g1,c147673_g1,c74858_g1,c76762_g1,c145342_g1,c123804_g1,c120012_g3,c103694_g1,c122341_g1,c84580_g1,c110447_g3,c170943_g1,c170159_g1,c116110_g2,c147900_g1,c86514_g1,c174640_g1,c19531_g1,c56443_g1,c62345_g1,c165556_g1,c70713…
Organismal Systems	Environmental adaptation	Plant-pathogen interaction	ko04626	307	c124401_g1,c10651_g1,c110594_g1,c161725_g1,c135640_g1,c11598_g1,c130752_g1,c112188_g1,c104294_g1,c41030_g2,c120466_g1,c120843_g2,c151891_g1,c159491_g1,c143030_g1,c77792_g1,c80114_g1,c103344_g1,c122002_g1,c93657_g1,c100022_g2,c66421_g1,c92089_g1,c3535_g1,c124939_g1,c106655_g1,c146365_g1,c81295_g1,c120341_g1,c128760_g1,c157130_g1,c113241_g1,c130598_g1,c100022_g1,c70946_g1,c98264_g2,c121238_g1,c1191…
Genetic Information Processing	Translation	mRNA surveillance pathway	ko03015	299	c105076_g1,c54781_g2,c109058_g1,c136915_g1,c127048_g2,c146746_g1,c68078_g1,c110986_g2,c93859_g1,c99358_g1,c83697_g2,c111075_g1,c168471_g1,c98949_g2,c93060_g1,c175533_g1,c13707_g1,c127185_g1,c106820_g1,c167639_g1,c124173_g1,c101972_g1,c102480_g1,c122946_g1,c132932_g1,c167617_g1,c9396_g1,c24777_g1,c126522_g2,c75405_g1,c116986_g1,c142872_g1,c157708_g1,c169255_g1,c163304_g1,c105637_g1,c142129_g1,c535…
Cellular Processes	Transport and catabolism	Phagosome	ko04145	285	c110696_g1,c96787_g1,c88266_g1,c30155_g1,c156925_g1,c65065_g1,c175101_g1,c136444_g1,c47409_g1,c115751_g2,c115419_g1,c73641_g1,c171823_g1,c133589_g1,c142517_g1,c105301_g1,c14660_g1,c90137_g4,c97085_g1,c99505_g1,c72788_g2,c127489_g1,c111950_g1,c182631_g1,c10721_g1,c53170_g1,c175361_g1,c118363_g1,c126212_g1,c156583_g1,c29053_g1,c96097_g1,c165006_g1,c117617_g2,c170391_g1,c15104_g1,c173823_g1,c123909_…
Cellular Processes	Cell growth and death	Oocyte meiosis	ko04114	272	c124545_g6,c108153_g2,c104140_g2,c115956_g1,c166996_g1,c147643_g1,c176875_g1,c158730_g1,c124416_g2,c113319_g2,c10310_g1,c98639_g2,c30355_g1,c176251_g1,c16490_g1,c126971_g1,c140885_g1,c67685_g1,c102663_g1,c100082_g1,c181241_g1,c141369_g1,c174227_g1,c112128_g3,c166497_g1,c82580_g1,c85661_g1,c146297_g1,c40367_g1,c116701_g1,c125036_g1,c111194_g1,c146536_g1,c94231_g1,c147164_g1,c102287_g2,c112128_g1,c…
Cellular Processes	Cell growth and death	Cell cycle	ko04110	265	c119670_g2,c96224_g1,c75953_g2,c176125_g1,c126080_g1,c48818_g1,c149772_g1,c120169_g1,c123478_g2,c182637_g1,c175767_g1,c128963_g1,c80212_g2,c123004_g1,c146163_g1,c67640_g1,c106569_g1,c71216_g1,c109793_g1,c97328_g1,c109556_g1,c109847_g1,c100643_g2,c123070_g1,c176207_g1,c121729_g1,c180906_g1,c65279_g1,c72631_g1,c1950_g1,c89890_g1,c72137_g1,c75953_g1,c86217_g2,c171018_g1,c111354_g3,c131909_g1,c55618_…
Metabolism	Nucleotide metabolism	Pyrimidine metabolism	ko00240	262	c136456_g1,c148670_g1,c95616_g1,c149780_g1,c51459_g1,c184646_g1,c101375_g1,c100593_g1,c124917_g1,c123508_g5,c123240_g2,c110420_g1,c163686_g1,c13685_g1,c121793_g2,c120968_g1,c181561_g1,c63286_g1,c93344_g1,c46789_g1,c23434_g1,c122779_g2,c135814_g1,c125579_g2,c142380_g1,c174953_g1,c53879_g1,c136998_g1,c115512_g1,c171019_g1,c128337_g1,c97600_g1,c133940_g1,c154882_g1,c85026_g1,c125060_g2,c20910_g1,c12…
Organismal Systems	Endocrine system	Insulin signaling pathway	ko04910	261	c120526_g1,c143266_g1,c129328_g1,c57002_g1,c178346_g1,c14508_g1,c181063_g1,c108966_g1,c174466_g1,c160033_g1,c148581_g1,c86546_g1,c52028_g1,c158138_g1,c78550_g1,c68078_g1,c84014_g1,c155976_g1,c109058_g1,c102780_g1,c116349_g3,c162218_g1,c103256_g1,c176540_g1,c119189_g2,c98579_g1,c178057_g1,c98958_g1,c74546_g1,c811_g1,c120191_g1,c92914_g1,c28126_g1,c39225_g1,c116606_g1,c171336_g1,c159789_g1,c100105_…
Environmental Information Processing	Signal transduction	AMPK signaling pathway	ko04152	257	c123489_g1,c115594_g2,c94238_g1,c65633_g1,c156037_g1,c116757_g5,c115365_g1,c175242_g1,c39304_g1,c119534_g1,c112317_g2,c62232_g1,c178133_g1,c97431_g1,c167540_g1,c125759_g2,c62918_g1,c66641_g1,c98927_g1,c179155_g1,c158915_g1,c179677_g1,c185619_g1,c145471_g1,c159905_g1,c184851_g1,c71140_g1,c70886_g1,c137087_g1,c176705_g1,c175819_g1,c118415_g1,c108913_g1,c121904_g1,c184438_g1,c97920_g2,c128383_g1,c15…
Cellular Processes	Cell motility	Regulation of actin cytoskeleton	ko04810	256	c129244_g1,c103180_g1,c120416_g3,c32226_g1,c58434_g1,c112399_g1,c14660_g1,c71712_g1,c90137_g4,c145418_g1,c172226_g1,c153825_g1,c153703_g1,c75480_g2,c123212_g1,c171212_g1,c156412_g1,c171249_g1,c180634_g1,c111950_g1,c135698_g1,c96615_g1,c176489_g1,c137446_g1,c171336_g1,c30155_g1,c156925_g1,c171126_g1,c68393_g1,c159871_g1,c171672_g1,c124311_g1,c23777_g2,c156524_g1,c73641_g1,c47409_g1,c173477_g1,c163…
Genetic Information Processing	Folding, sorting and degradation	RNA degradation	ko03018	256	c141709_g1,c99087_g1,c114653_g1,c108914_g1,c167617_g1,c129154_g1,c104763_g1,c59234_g1,c183188_g1,c142872_g1,c115918_g3,c120725_g2,c155730_g1,c146746_g1,c115725_g2,c115707_g6,c128125_g1,c162166_g1,c139742_g1,c127047_g2,c121883_g2,c85991_g1,c164565_g1,c122091_g2,c120702_g1,c143148_g1,c174431_g1,c146111_g1,c134283_g1,c17400_g1,c128752_g1,c149276_g1,c17115_g1,c117182_g2,c78208_g1,c122943_g2,c25965_g1…
Metabolism	Carbohydrate metabolism	Pyruvate metabolism	ko00620	255	c182510_g1,c92354_g1,c89389_g1,c175383_g1,c166345_g1,c167462_g1,c117015_g1,c178133_g1,c157870_g1,c106214_g1,c155573_g1,c81809_g1,c110447_g2,c174629_g1,c139895_g1,c160328_g1,c15144_g1,c124739_g1,c10577_g1,c84580_g1,c184549_g1,c27729_g1,c142236_g1,c116254_g1,c170885_g1,c179516_g1,c74858_g1,c23522_g1,c104839_g1,c88506_g1,c164742_g1,c120526_g1,c128086_g1,c129382_g1,c174640_g1,c131970_g1,c140019_g1,c2…
Metabolism	Amino acid metabolism	Cysteine and methionine metabolism	ko00270	240	c107267_g1,c166770_g1,c65758_g1,c47976_g1,c123976_g3,c18483_g1,c44293_g1,c149061_g1,c153454_g1,c109044_g1,c116145_g1,c184805_g1,c158940_g1,c182880_g1,c2426_g1,c123265_g1,c108951_g2,c42000_g1,c179076_g1,c118983_g2,c150490_g1,c166031_g1,c110834_g1,c140857_g1,c117601_g1,c107831_g1,c123693_g2,c27067_g1,c103072_g1,c142857_g1,c91659_g1,c145243_g1,c30455_g1,c123662_g1,c155080_g1,c166038_g1,c151866_g1,c1…
Metabolism	Overview	Fatty acid metabolism	ko01212	240	c59318_g1,c96411_g2,c102450_g1,c46215_g1,c143027_g1,c64705_g1,c105130_g1,c84707_g1,c116634_g1,c125042_g2,c180495_g1,c32976_g1,c153605_g1,c96447_g1,c92820_g1,c96158_g1,c119704_g3,c108366_g1,c47611_g1,c185967_g1,c9984_g2,c17622_g1,c104340_g1,c138755_g1,c159816_g1,c177380_g1,c67210_g1,c85860_g1,c52000_g1,c81714_g1,c120809_g3,c78908_g1,c181072_g1,c144221_g1,c114856_g1,c27539_g1,c100090_g1,c128522_g1,…
Organismal Systems	Nervous system	Neurotrophin signaling pathway	ko04722	236	c112866_g2,c94463_g1,c170148_g1,c184152_g1,c57707_g1,c89691_g2,c46611_g1,c116863_g1,c83115_g1,c53683_g1,c173349_g1,c176540_g1,c117087_g3,c166306_g1,c128251_g1,c42489_g1,c86439_g1,c122755_g1,c119626_g2,c98579_g1,c134785_g1,c149090_g1,c184477_g1,c157095_g1,c111950_g2,c109703_g1,c98958_g1,c118495_g1,c74546_g1,c811_g1,c92914_g1,c148447_g1,c152054_g1,c118025_g1,c61014_g1,c116258_g1,c161562_g1,c67031_g…
Genetic Information Processing	Translation	Ribosome biogenesis in eukaryotes	ko03008	234	c113003_g1,c104114_g1,c124612_g3,c108983_g2,c3789_g1,c28694_g1,c170381_g1,c74367_g1,c104166_g1,c118330_g1,c184952_g1,c95719_g2,c178246_g1,c133292_g1,c99213_g1,c81735_g1,c48857_g1,c16225_g1,c124585_g1,c137404_g1,c140249_g1,c127047_g2,c127088_g3,c166424_g1,c164505_g1,c157408_g1,c28062_g1,c118710_g1,c107163_g1,c158482_g1,c78367_g2,c154638_g1,c81519_g1,c7475_g1,c129154_g1,c110281_g1,c88172_g1,c70349_…
Organismal Systems	Immune system	Antigen processing and presentation	ko04612	227	c127138_g1,c125994_g1,c165227_g1,c159580_g1,c82468_g1,c133384_g1,c117475_g1,c64157_g1,c109939_g3,c88263_g1,c142174_g1,c179407_g1,c80583_g1,c128795_g1,c121848_g4,c37184_g1,c95972_g1,c163822_g1,c113672_g1,c85350_g1,c121629_g2,c157154_g1,c164899_g1,c85815_g1,c98900_g1,c31929_g1,c12648_g1,c156957_g1,c183483_g1,c175397_g1,c170391_g1,c139620_g1,c173823_g1,c3254_g1,c122960_g3,c175361_g1,c168050_g1,c8535…
Metabolism	Energy metabolism	Carbon fixation in photosynthetic organisms	ko00710	222	c74142_g1,c101024_g1,c143065_g1,c10518_g1,c44660_g1,c87053_g1,c129524_g1,c115805_g2,c120538_g2,c137194_g1,c174977_g1,c155907_g1,c119051_g1,c18620_g1,c103435_g1,c156756_g1,c114331_g1,c176579_g1,c48401_g2,c2683_g1,c139432_g1,c153850_g1,c44324_g1,c177986_g1,c67936_g1,c165222_g1,c163864_g1,c143946_g1,c106294_g1,c2031_g1,c142648_g1,c44005_g1,c153510_g1,c107786_g2,c119948_g1,c175217_g1,c138070_g1,c7970…
Environmental Information Processing	Signal transduction	cAMP signaling pathway	ko04024	221	c130413_g1,c124540_g1,c11924_g1,c173635_g1,c120416_g3,c112399_g1,c58434_g1,c67808_g1,c122776_g1,c87416_g1,c31976_g1,c103653_g1,c64484_g1,c124026_g2,c81746_g1,c144982_g1,c172226_g1,c167328_g1,c84881_g1,c68042_g1,c127573_g1,c75480_g2,c185245_g1,c170792_g1,c118872_g5,c96615_g1,c111950_g1,c168780_g1,c30533_g1,c160263_g1,c176489_g1,c128511_g1,c137446_g1,c120416_g2,c113602_g1,c139692_g1,c70031_g1,c1713…
Cellular Processes	Transport and catabolism	Lysosome	ko04142	216	c115751_g3,c77917_g1,c140426_g1,c65730_g1,c114144_g1,c17622_g1,c164614_g1,c132520_g1,c114641_g1,c133134_g1,c92820_g1,c28911_g1,c147576_g1,c27237_g1,c135377_g1,c126932_g1,c175637_g1,c182925_g1,c13506_g1,c111826_g3,c141482_g1,c169085_g1,c111321_g3,c129409_g1,c150813_g1,c9337_g1,c180495_g1,c144672_g1,c148619_g1,c39276_g1,c146496_g1,c124383_g2,c182140_g1,c175855_g1,c131513_g1,c111373_g1,c96940_g1,c15…
Organismal Systems	Endocrine system	Estrogen signaling pathway	ko04915	216	c164899_g1,c157154_g1,c121629_g2,c98900_g1,c98579_g1,c85815_g1,c184477_g1,c80583_g1,c37184_g1,c121848_g4,c163822_g1,c74546_g1,c98958_g1,c85350_g1,c92914_g1,c133384_g1,c117475_g1,c64157_g1,c142174_g1,c165227_g1,c159580_g1,c127138_g1,c176540_g1,c82468_g1,c128251_g1,c146060_g1,c179230_g1,c81196_g1,c91744_g1,c130159_g1,c119293_g6,c160033_g1,c84014_g1,c107438_g1,c85587_g1,c116349_g3,c122960_g3,c35817_…
Metabolism	Carbohydrate metabolism	Amino sugar and nucleotide sugar metabolism	ko00520	214	c124845_g1,c164610_g1,c156745_g1,c122950_g1,c114641_g1,c125336_g3,c123655_g2,c115062_g1,c104434_g3,c122197_g1,c1640_g1,c117621_g1,c51267_g1,c118760_g1,c79488_g1,c157909_g1,c39224_g1,c123738_g1,c113428_g1,c60522_g1,c125133_g3,c48534_g1,c139698_g1,c76885_g1,c162546_g1,c68665_g1,c116715_g1,c163383_g1,c43619_g1,c167455_g1,c57824_g2,c139293_g1,c115356_g1,c81529_g1,c95783_g1,c66244_g1,c84011_g1,c115848…
Environmental Information Processing	Signal transduction	MAPK signaling pathway	ko04010	206	c128456_g1,c167328_g1,c111292_g1,c123021_g2,c172226_g1,c111950_g1,c185736_g1,c96615_g1,c174014_g1,c68042_g1,c75480_g2,c151084_g1,c83960_g1,c181680_g1,c116697_g1,c118285_g1,c179153_g1,c64484_g1,c133006_g1,c31976_g1,c137025_g1,c165940_g1,c112399_g1,c147497_g1,c88900_g1,c124311_g1,c61324_g1,c106555_g2,c55421_g1,c700_g1,c123878_g3,c115393_g1,c8228_g1,c73641_g1,c2648_g1,c123138_g1,c120203_g4,c120203_g…
Metabolism	Biosynthesis of other secondary metabolites	Phenylpropanoid biosynthesis	ko00940	202	c121978_g1,c106089_g2,c71827_g1,c45693_g1,c126134_g1,c107649_g2,c81831_g1,c109010_g1,c163038_g1,c88042_g1,c116578_g2,c121674_g1,c124669_g1,c72376_g1,c89387_g1,c112530_g1,c157869_g1,c175192_g1,c89949_g1,c128057_g1,c59324_g1,c121731_g2,c121330_g1,c111252_g1,c84800_g1,c84029_g1,c146681_g1,c26798_g1,c25930_g1,c119279_g2,c107316_g2,c56586_g1,c136370_g1,c120492_g1,c156749_g1,c96355_g1,c62191_g1,c148413…
Metabolism	Energy metabolism	Methane metabolism	ko00680	202	c9504_g1,c131421_g1,c123461_g3,c99592_g1,c59814_g1,c185039_g1,c101024_g2,c115019_g1,c132857_g1,c6636_g1,c68287_g1,c5866_g1,c164677_g1,c47969_g1,c146208_g1,c4578_g1,c118396_g1,c116634_g2,c30891_g1,c93043_g1,c139801_g1,c183727_g1,c151280_g1,c175382_g1,c90920_g1,c124438_g4,c137836_g1,c127168_g1,c123948_g4,c126820_g2,c106632_g1,c40379_g1,c68240_g1,c122883_g1,c182741_g1,c86633_g1,c53283_g1,c135765_g1,…
Organismal Systems	Endocrine system	Oxytocin signaling pathway	ko04921	202	c125242_g1,c119189_g1,c143781_g1,c89707_g1,c126326_g2,c7520_g1,c113319_g2,c98639_g2,c121883_g1,c41007_g1,c56818_g1,c14116_g1,c164397_g1,c11553_g1,c117516_g1,c120416_g1,c115956_g1,c147002_g1,c31564_g1,c108153_g2,c75956_g1,c175395_g1,c124545_g6,c51485_g2,c183616_g1,c23191_g1,c116617_g1,c125036_g1,c94231_g1,c111194_g1,c59277_g1,c167739_g1,c116701_g1,c146297_g1,c119938_g3,c91070_g1,c15770_g1,c174227_…
Cellular Processes	Cellular commiunity	Focal adhesion	ko04510	201	c135705_g1,c145502_g1,c41131_g1,c166435_g1,c90137_g3,c126163_g2,c94231_g2,c169155_g1,c113670_g2,c125522_g6,c75953_g2,c176387_g1,c124545_g2,c90137_g5,c143531_g1,c152672_g1,c150864_g1,c174688_g1,c68727_g1,c88848_g3,c1194_g1,c146918_g1,c106768_g1,c146876_g1,c91565_g1,c31058_g1,c138444_g1,c128249_g1,c56402_g1,c156500_g1,c125522_g4,c148534_g1,c32408_g1,c128320_g1,c151527_g1,c116349_g4,c20055_g1,c16131…
Environmental Information Processing	Signal transduction	cGMP - PKG signaling pathway	ko04022	200	c153005_g1,c116851_g1,c75480_g1,c93073_g1,c156748_g1,c135275_g1,c161314_g1,c82180_g1,c20055_g1,c143360_g1,c127821_g1,c75577_g1,c116349_g4,c105557_g1,c18818_g1,c32408_g1,c128320_g1,c164511_g1,c151527_g1,c506_g1,c125522_g4,c46355_g1,c148534_g1,c89755_g1,c146876_g1,c80331_g1,c91565_g1,c72629_g1,c1194_g1,c101891_g1,c64924_g1,c11073_g1,c169359_g1,c89334_g1,c124545_g2,c97071_g1,c94231_g2,c73998_g1,c169…
Cellular Processes	Transport and catabolism	Peroxisome	ko04146	199	c92268_g1,c107454_g1,c117747_g2,c170942_g1,c83876_g1,c134191_g1,c99575_g1,c139309_g1,c118718_g1,c180729_g1,c10506_g1,c79269_g1,c83052_g1,c95698_g1,c182794_g1,c118313_g2,c120434_g1,c98576_g1,c150797_g1,c158785_g1,c81421_g1,c86216_g1,c102998_g1,c134182_g1,c186237_g1,c111471_g2,c107139_g1,c137655_g1,c123533_g2,c44824_g1,c98995_g1,c147654_g1,c167604_g1,c177654_g1,c166925_g1,c179011_g1,c106810_g1,c841…
Metabolism	Lipid metabolism	Glycerophospholipid metabolism	ko00564	195	c182659_g1,c12905_g1,c116915_g2,c141243_g1,c92090_g1,c157118_g1,c60059_g1,c18392_g1,c125905_g1,c96769_g2,c978_g1,c125179_g2,c100667_g1,c103044_g1,c48141_g1,c89867_g3,c100435_g1,c120735_g1,c165408_g1,c174960_g1,c137829_g1,c103634_g1,c152051_g1,c175231_g1,c140023_g1,c33770_g1,c168615_g1,c169622_g1,c110855_g1,c177693_g1,c173337_g1,c74444_g1,c123977_g1,c179637_g1,c131089_g1,c113416_g1,c117818_g1,c344…
Environmental Information Processing	Signal transduction	FoxO signaling pathway	ko04068	193	c119670_g2,c138971_g1,c124545_g2,c162943_g1,c153564_g1,c35213_g1,c48818_g1,c186359_g1,c117350_g4,c123478_g2,c134921_g1,c118948_g2,c123004_g1,c176271_g1,c94231_g2,c169155_g1,c113670_g2,c41131_g1,c106569_g1,c28375_g1,c152395_g1,c116349_g4,c149416_g1,c143360_g1,c161314_g1,c101648_g2,c176207_g1,c111354_g2,c162806_g1,c32408_g1,c128320_g1,c151527_g1,c75480_g1,c152132_g1,c74124_g1,c1950_g1,c166459_g1,c1…
Metabolism	Carbohydrate metabolism	Glyoxylate and dicarboxylate metabolism	ko00630	191	c105104_g2,c118260_g3,c118396_g1,c47969_g1,c115022_g3,c149416_g1,c30891_g1,c116634_g2,c140402_g1,c134213_g1,c9504_g1,c123461_g3,c48555_g1,c176415_g1,c115019_g1,c152007_g1,c137290_g1,c119911_g7,c140893_g1,c148307_g1,c47156_g1,c91701_g1,c71073_g1,c47833_g1,c183222_g1,c166909_g1,c124438_g4,c105104_g1,c110266_g2,c175382_g1,c151280_g1,c40379_g1,c174141_g1,c182717_g1,c115814_g2,c102421_g1,c108853_g1,c1…
Organismal Systems	Immune system	Fc gamma R-mediated phagocytosis	ko04666	187	c122214_g3,c91070_g1,c144638_g1,c10564_g1,c40114_g1,c99249_g1,c116152_g1,c104313_g1,c124548_g3,c102400_g1,c124545_g3,c136617_g1,c89057_g1,c56241_g1,c145061_g1,c150759_g1,c183629_g1,c158088_g1,c157620_g1,c125036_g1,c94231_g1,c146975_g1,c17879_g1,c109018_g1,c93674_g1,c164692_g1,c164397_g1,c179865_g1,c99249_g2,c19668_g1,c126210_g1,c181275_g1,c115956_g1,c141332_g1,c181887_g1,c179836_g1,c119196_g1,c16…
Metabolism	Amino acid metabolism	Arginine and proline metabolism	ko00330	186	c86150_g2,c186227_g1,c147091_g1,c39848_g1,c87684_g1,c79325_g1,c120977_g2,c172497_g1,c118562_g1,c107531_g1,c125090_g2,c118219_g2,c163965_g1,c165983_g1,c79259_g2,c153581_g1,c183591_g1,c111089_g1,c121712_g1,c112680_g1,c94362_g2,c158239_g1,c77638_g1,c13126_g1,c117720_g1,c119828_g1,c135854_g1,c88414_g1,c76460_g1,c141926_g1,c109761_g1,c176825_g1,c177945_g1,c106773_g1,c131962_g1,c57_g1,c120152_g2,c63633…
Organismal Systems	Endocrine system	Thyroid hormone signaling pathway	ko04919	182	c182081_g1,c175795_g1,c163524_g1,c86095_g1,c176540_g1,c117087_g3,c128251_g1,c175819_g1,c124026_g1,c98579_g1,c92385_g1,c98958_g1,c811_g1,c102573_g1,c122150_g2,c22549_g1,c90137_g1,c117227_g1,c120933_g4,c116258_g1,c129328_g1,c53170_g1,c57002_g1,c9415_g1,c29053_g1,c35329_g1,c174466_g1,c117516_g3,c130955_g1,c83635_g1,c134725_g1,c83025_g1,c117410_g2,c84014_g1,c125526_g1,c116349_g3,c112399_g1,c88675_g1,…
Cellular Processes	Cell growth and death	Cell cycle - yeast	ko04111	181	c93620_g1,c122326_g1,c180426_g1,c168061_g1,c173293_g1,c137801_g1,c176821_g1,c104140_g1,c129059_g1,c126452_g2,c102287_g2,c119500_g1,c120840_g1,c123463_g1,c181241_g1,c102663_g1,c94756_g1,c121572_g1,c40367_g1,c39561_g1,c85661_g1,c166497_g1,c70509_g1,c114327_g1,c122977_g1,c175339_g1,c123436_g3,c124416_g2,c86013_g1,c100704_g1,c158730_g1,c176875_g1,c126971_g1,c121690_g2,c104987_g1,c96979_g2,c81805_g1,c…
Organismal Systems	Circulatory system	Adrenergic signaling in cardiomyocytes	ko04261	179	c92914_g1,c74546_g1,c179916_g1,c7048_g1,c128251_g1,c24777_g1,c70886_g1,c140357_g1,c116986_g1,c185619_g1,c179155_g1,c179677_g1,c109058_g2,c116349_g3,c62918_g1,c109058_g1,c84014_g1,c68078_g1,c116701_g3,c99358_g1,c179230_g1,c173672_g1,c110986_g2,c146060_g1,c119534_g1,c130955_g1,c155298_g1,c147885_g1,c115365_g1,c111075_g1,c168265_g1,c57002_g1,c136426_g1,c94238_g1,c13707_g1,c116258_g1,c152054_g1,c1722…
Metabolism	Amino acid metabolism	Glycine, serine and threonine metabolism	ko00260	175	c110266_g2,c151280_g1,c175382_g1,c90920_g1,c124438_g4,c118646_g2,c77938_g1,c119287_g1,c183337_g1,c126820_g2,c162365_g1,c106632_g1,c68240_g1,c40379_g1,c168795_g1,c93090_g1,c117251_g2,c88588_g1,c10121_g1,c71073_g1,c119911_g7,c9504_g1,c123461_g3,c134160_g1,c67962_g1,c59814_g1,c115019_g1,c166207_g1,c62537_g1,c132857_g1,c155974_g1,c6636_g1,c5866_g1,c106773_g1,c47969_g1,c4578_g1,c118396_g1,c146208_g1,c…
Environmental Information Processing	Signal transduction	Ras signaling pathway	ko04014	174	c134785_g1,c184477_g1,c92090_g1,c86439_g1,c128853_g1,c98579_g1,c141820_g1,c98958_g1,c74546_g1,c96769_g2,c92914_g1,c978_g1,c111950_g2,c18392_g1,c178149_g1,c155225_g1,c106563_g1,c151075_g1,c184152_g1,c48141_g1,c165408_g1,c173477_g1,c176540_g1,c128251_g1,c168615_g1,c129333_g1,c160033_g1,c172129_g1,c170589_g1,c175231_g1,c179230_g1,c84014_g1,c124205_g3,c173337_g1,c116349_g3,c126031_g1,c116258_g1,c7444…
Metabolism	Carbohydrate metabolism	Citrate cycle (TCA cycle)	ko00020	169	c61834_g1,c327_g1,c49128_g1,c107968_g2,c131046_g1,c181637_g1,c147764_g1,c12165_g1,c36454_g1,c141094_g1,c49128_g2,c146796_g1,c48035_g1,c177786_g1,c106834_g1,c17959_g1,c167831_g1,c176743_g1,c124896_g1,c175217_g1,c67286_g1,c167664_g1,c142648_g1,c132979_g1,c166719_g1,c19403_g1,c118679_g3,c96914_g2,c58376_g1,c114331_g1,c94420_g1,c88302_g1,c142426_g1,c85362_g1,c107435_g1,c110217_g1,c113444_g1,c67936_g1…
Environmental Information Processing	Signal transduction	HIF-1 signaling pathway	ko04066	163	c1950_g1,c75480_g1,c74365_g1,c154447_g1,c93043_g1,c181869_g1,c161314_g1,c143360_g1,c127701_g1,c139801_g1,c116349_g4,c128320_g1,c32408_g1,c151527_g1,c41363_g1,c176207_g1,c171745_g1,c129800_g1,c177617_g1,c86454_g1,c126383_g2,c39188_g1,c127666_g1,c1194_g1,c91781_g1,c148720_g1,c67451_g1,c59196_g1,c127950_g1,c103353_g2,c25757_g1,c183165_g1,c131808_g1,c111413_g1,c124545_g2,c166964_g1,c94231_g2,c169155_…
Organismal Systems	Endocrine system	Progesterone-mediated oocyte maturation	ko04914	163	c131909_g1,c108405_g1,c77792_g1,c143262_g1,c1194_g1,c118008_g1,c105476_g1,c134184_g1,c103344_g1,c135640_g1,c107884_g1,c128320_g1,c32408_g1,c151527_g1,c116349_g4,c85453_g1,c158405_g1,c109556_g1,c100643_g2,c143360_g1,c161314_g1,c140221_g1,c166459_g1,c124632_g1,c75480_g1,c66221_g1,c74124_g1,c124963_g3,c81295_g1,c155981_g1,c41131_g1,c83707_g1,c123004_g1,c113670_g2,c169155_g1,c94231_g2,c124545_g2,c962…
Metabolism	Carbohydrate metabolism	Pentose and glucuronate interconversions	ko00040	162	c18907_g1,c164694_g1,c109966_g4,c116011_g1,c111931_g2,c109966_g3,c161905_g1,c125914_g2,c122915_g1,c31466_g1,c116021_g1,c123242_g1,c104153_g2,c113931_g1,c112130_g1,c118141_g1,c124739_g2,c175658_g1,c111913_g2,c128148_g1,c140868_g1,c103372_g1,c102044_g1,c62677_g1,c173061_g1,c13030_g1,c89616_g1,c69478_g1,c181750_g1,c131744_g1,c18839_g1,c25001_g1,c183805_g1,c109529_g1,c169822_g1,c143074_g1,c124796_g3,…
Organismal Systems	Immune system	Toll-like receptor signaling pathway	ko04620	162	c99439_g2,c132813_g1,c118291_g1,c89691_g1,c106892_g1,c36161_g1,c109594_g1,c114148_g4,c82286_g1,c125036_g1,c94231_g1,c90710_g1,c118870_g1,c91070_g1,c109655_g2,c122214_g3,c52511_g1,c185808_g1,c162239_g1,c83475_g1,c135239_g1,c124545_g3,c116152_g1,c99249_g1,c48129_g1,c121593_g1,c129427_g1,c123905_g1,c162376_g1,c116863_g2,c122741_g2,c125174_g5,c114232_g3,c55655_g1,c100405_g1,c126326_g2,c113319_g2,c175…
Cellular Processes	Cell growth and death	Meiosis - yeast	ko04113	160	c15839_g1,c182637_g1,c175767_g1,c124963_g3,c121013_g2,c126163_g2,c53749_g1,c146163_g1,c114825_g1,c111075_g2,c125522_g6,c5714_g1,c53308_g1,c92004_g1,c109793_g1,c25128_g1,c119455_g2,c80003_g1,c102287_g1,c126080_g1,c79174_g2,c105476_g2,c149772_g1,c122821_g3,c120169_g1,c172054_g1,c166379_g1,c120230_g1,c105476_g1,c91565_g1,c97328_g1,c85453_g1,c109847_g1,c120485_g1,c123070_g1,c125522_g4,c148534_g1,c121…
Metabolism	Metabolism of other amino acids	Glutathione metabolism	ko00480	159	c93411_g1,c127870_g1,c130626_g1,c17561_g1,c138191_g1,c139539_g1,c94362_g2,c107475_g1,c61038_g1,c13685_g1,c7627_g1,c140736_g1,c119454_g1,c101357_g1,c99228_g1,c101609_g1,c101708_g1,c158345_g1,c107183_g2,c165635_g1,c125579_g2,c108186_g2,c161431_g1,c157883_g1,c99173_g1,c16770_g1,c155464_g1,c166138_g1,c108647_g1,c116522_g1,c111412_g2,c103453_g1,c122286_g3,c108651_g1,c68835_g1,c166710_g1,c100567_g1,c58…
Environmental Information Processing	Signal transduction	Wnt signaling pathway	ko04310	157	c120117_g1,c114927_g3,c117087_g3,c177804_g1,c91324_g1,c174125_g1,c129557_g1,c50494_g1,c83115_g1,c142559_g1,c157566_g1,c119225_g1,c48321_g1,c184152_g1,c811_g1,c102573_g1,c139334_g1,c122150_g2,c131874_g1,c111950_g2,c134785_g1,c124026_g1,c110281_g1,c86439_g1,c113962_g1,c141820_g1,c117526_g1,c162301_g1,c32600_g1,c118710_g1,c78367_g2,c152130_g1,c81735_g1,c47131_g1,c3789_g1,c124205_g3,c181041_g1,c10386…
Metabolism	Lipid metabolism	Fatty acid degradation	ko00071	156	c123533_g2,c179516_g1,c116254_g1,c167604_g1,c27729_g1,c144976_g1,c147654_g1,c161116_g1,c164742_g1,c138634_g1,c167462_g1,c106810_g1,c166345_g1,c124440_g1,c166517_g1,c168271_g1,c166925_g1,c124739_g1,c39144_g1,c176221_g1,c174629_g1,c180782_g1,c139309_g1,c169377_g1,c99575_g1,c120815_g1,c79269_g1,c10506_g1,c118718_g1,c160568_g1,c136287_g1,c154219_g1,c113821_g1,c83876_g1,c165237_g1,c170942_g1,c117747_g…
Metabolism	Lipid metabolism	Glycerolipid metabolism	ko00561	156	c117230_g1,c181412_g1,c116594_g1,c31667_g1,c120675_g6,c123058_g1,c183805_g1,c174641_g1,c10581_g1,c169581_g1,c175091_g1,c167564_g1,c168030_g1,c25001_g1,c36341_g1,c45155_g1,c69478_g1,c93207_g1,c65899_g1,c124739_g2,c90287_g1,c161546_g1,c65387_g1,c112130_g1,c116212_g1,c99253_g1,c103985_g1,c93743_g1,c108051_g1,c155461_g1,c122289_g1,c133835_g1,c148282_g1,c136308_g1,c103532_g1,c148539_g1,c71609_g1,c1190…
Organismal Systems	Nervous system	Synaptic vesicle cycle	ko04721	156	c121784_g4,c128138_g1,c117983_g1,c117617_g2,c163422_g1,c126932_g3,c152264_g1,c156583_g1,c108605_g2,c20362_g1,c182687_g1,c77936_g1,c22322_g1,c79825_g1,c155470_g1,c113423_g1,c2006_g1,c122704_g2,c174672_g1,c126060_g1,c102041_g1,c151501_g1,c17067_g1,c177873_g1,c3186_g1,c127329_g1,c111860_g2,c67041_g2,c111860_g1,c171658_g1,c116722_g1,c29619_g1,c69400_g1,c163033_g1,c48440_g1,c141861_g1,c106944_g1,c6253…
Organismal Systems	Endocrine system	PPAR signaling pathway	ko03320	148	c73192_g1,c27539_g1,c128522_g1,c102267_g1,c121346_g2,c116269_g1,c96079_g1,c112326_g1,c176129_g1,c158359_g1,c173283_g1,c150864_g1,c174688_g1,c112773_g5,c127804_g1,c119228_g1,c111708_g2,c180004_g1,c181792_g1,c133325_g1,c37469_g1,c152395_g1,c152430_g1,c94804_g1,c47247_g1,c56932_g1,c186359_g1,c108366_g1,c40438_g1,c47611_g1,c96079_g2,c85860_g1,c132997_g1,c52000_g1,c81714_g1,c59142_g1,c129574_g1,c16910…
Genetic Information Processing	Translation	Aminoacyl-tRNA biosynthesis	ko00970	147	c78070_g1,c5778_g1,c174059_g1,c118392_g1,c81617_g1,c101711_g2,c44993_g1,c181849_g1,c48312_g1,c151948_g1,c1716_g2,c116664_g2,c2841_g1,c10563_g1,c125590_g1,c126653_g2,c40243_g1,c107774_g1,c143474_g1,c163747_g1,c173026_g1,c79346_g1,c100597_g4,c79633_g1,c121334_g1,c10464_g1,c161061_g1,c113347_g2,c111033_g1,c40097_g1,c115810_g1,c116440_g3,c56523_g1,c153371_g1,c123546_g2,c92210_g1,c176224_g1,c86236_g1,…
Environmental Information Processing	Signal transduction	Rap1 signaling pathway	ko04015	145	c139692_g1,c70031_g1,c30155_g1,c137446_g1,c160263_g1,c176489_g1,c172492_g1,c98639_g1,c47409_g1,c123138_g1,c73641_g1,c90137_g2,c124311_g1,c150296_g1,c157726_g1,c159871_g1,c67808_g1,c90137_g4,c31976_g1,c35266_g1,c64484_g1,c112399_g1,c11924_g1,c130413_g1,c170792_g1,c96615_g1,c111950_g1,c156412_g1,c68042_g1,c34269_g1,c153703_g1,c75480_g2,c88848_g1,c88848_g4,c66564_g1,c179852_g1,c167328_g1,c181850_g1,…
Environmental Information Processing	Signal transduction	Calcium signaling pathway	ko04020	142	c51485_g1,c96974_g2,c54378_g1,c96974_g1,c89093_g1,c157786_g1,c700_g1,c9191_g1,c98639_g1,c170358_g1,c89660_g2,c138820_g1,c120203_g2,c120203_g4,c11924_g1,c83960_g1,c154863_g1,c184050_g1,c116697_g1,c118285_g1,c130413_g1,c67808_g1,c89660_g1,c127139_g1,c176723_g1,c49384_g1,c182531_g1,c114127_g1,c170792_g1,c75577_g3,c166786_g1,c111224_g1,c157681_g1,c147885_g1,c117526_g1,c168265_g1,c146684_g1,c117219_g5…
Environmental Information Processing	Signal transduction	Phosphatidylinositol signaling system	ko04070	142	c132638_g1,c115749_g4,c11924_g1,c130413_g1,c119621_g1,c119176_g1,c126572_g2,c88464_g1,c71712_g1,c67808_g1,c164628_g1,c84920_g1,c166366_g1,c143798_g1,c85119_g1,c171212_g1,c170792_g1,c109587_g1,c126034_g1,c34046_g1,c112802_g1,c11711_g1,c186141_g1,c27727_g1,c89093_g1,c156925_g1,c171126_g1,c119504_g1,c78582_g1,c158237_g1,c98639_g1,c132019_g1,c107644_g2,c54698_g1,c115274_g3,c144602_g1,c36763_g2,c13264…
Metabolism	Energy metabolism	Photosynthesis	ko00195	141	c152331_g1,c121701_g2,c19008_g2,c111607_g1,c95709_g2,c118381_g2,c80200_g2,c178746_g1,c147789_g1,c175442_g1,c111958_g1,c181323_g1,c64739_g1,c161625_g1,c74956_g2,c126056_g2,c120676_g2,c92413_g1,c184610_g1,c125022_g1,c84624_g1,c74956_g1,c149121_g1,c70483_g1,c126456_g2,c86316_g2,c166870_g1,c122978_g7,c120291_g4,c126277_g2,c172879_g1,c175925_g1,c162947_g1,c120676_g3,c112864_g4,c93535_g1,c123225_g2,c15…
Metabolism	Amino acid metabolism	Phenylalanine metabolism	ko00360	140	c75212_g1,c99063_g1,c171654_g1,c120282_g1,c88414_g1,c57_g1,c1617_g1,c62848_g1,c41992_g1,c114849_g1,c171589_g1,c115277_g1,c71366_g1,c16480_g1,c106913_g1,c107649_g1,c95374_g1,c114278_g1,c66120_g1,c64932_g1,c89195_g1,c26040_g1,c131527_g1,c114257_g1,c99346_g1,c125444_g2,c157352_g1,c104361_g1,c106783_g1,c102405_g1,c185998_g1,c82872_g1,c106913_g2,c121712_g1,c156165_g1,c10356_g1,c158239_g1,c12115_g1,c13…
Genetic Information Processing	Folding, sorting and degradation	Proteasome	ko03050	139	c152621_g1,c139236_g1,c181291_g1,c157039_g1,c83517_g1,c97066_g2,c184923_g1,c118643_g1,c161570_g1,c116128_g1,c148911_g1,c88251_g1,c163981_g1,c31502_g1,c108071_g1,c69255_g1,c121761_g3,c159208_g1,c58594_g1,c129767_g1,c151694_g1,c99567_g1,c93459_g1,c126182_g1,c176605_g1,c69304_g1,c103508_g1,c167939_g1,c171769_g1,c168010_g1,c104158_g2,c132268_g1,c142564_g1,c2569_g1,c82172_g1,c118976_g1,c171434_g1,c142…
Metabolism	Carbohydrate metabolism	Inositol phosphate metabolism	ko00562	138	c88774_g1,c112544_g2,c27504_g1,c151527_g1,c122824_g1,c171749_g1,c143360_g1,c86434_g1,c492_g1,c74216_g1,c11193_g1,c115274_g2,c113928_g1,c115274_g1,c70442_g1,c20536_g1,c126823_g1,c113188_g2,c170252_g1,c165362_g1,c124629_g1,c83635_g2,c39519_g1,c118842_g1,c111559_g1,c111313_g1,c119196_g2,c114952_g1,c106588_g1,c147754_g1,c119259_g3,c105207_g1,c26779_g1,c80910_g1,c184485_g1,c120785_g1,c147643_g1,c11387…
Metabolism	Metabolism of cofactors and vitamins	Retinol metabolism	ko00830	136	c168158_g1,c19045_g1,c157838_g1,c144976_g1,c18737_g1,c146267_g1,c29327_g1,c126945_g1,c82742_g1,c126859_g2,c89584_g1,c138634_g1,c111362_g4,c125779_g1,c147047_g1,c167589_g1,c77991_g1,c121672_g1,c24405_g1,c119198_g2,c176221_g1,c91375_g1,c71093_g1,c85756_g1,c61824_g1,c137088_g1,c139574_g1,c180782_g1,c9657_g1,c120815_g1,c130938_g1,c123688_g1,c147796_g1,c135296_g1,c37667_g1,c154219_g1,c118208_g4,c14925…
Environmental Information Processing	Signal transduction	Hippo signaling pathway	ko04390	134	c125522_g4,c148534_g1,c101648_g2,c115888_g2,c75953_g1,c106594_g1,c101112_g1,c173505_g1,c72137_g1,c166977_g1,c88848_g2,c117516_g2,c153005_g1,c157189_g1,c116851_g1,c68727_g1,c23462_g1,c88848_g3,c91565_g1,c128249_g1,c56402_g1,c138444_g1,c31058_g1,c130184_g1,c102287_g1,c176125_g1,c75953_g2,c126674_g1,c169500_g1,c70290_g1,c90137_g5,c79174_g2,c8810_g1,c128963_g1,c95984_g1,c90137_g3,c53308_g1,c128494_g1…
Metabolism	Carbohydrate metabolism	Pentose phosphate pathway	ko00030	134	c184996_g1,c95102_g1,c122198_g1,c112847_g1,c119802_g1,c155923_g1,c120538_g1,c111852_g3,c161724_g1,c113525_g2,c82292_g1,c10557_g1,c123242_g1,c85673_g1,c136804_g1,c118387_g1,c103405_g2,c26677_g1,c147868_g1,c152654_g1,c164161_g1,c9029_g1,c118411_g1,c129477_g1,c157226_g1,c69797_g1,c140930_g1,c122881_g5,c154126_g1,c39350_g1,c39634_g1,c103121_g1,c7627_g1,c164610_g1,c124845_g1,c107183_g2,c125336_g3,c139…
Organismal Systems	Nervous system	Dopaminergic synapse	ko04728	134	c154659_g1,c116701_g1,c167739_g1,c93620_g1,c122326_g1,c51485_g2,c102287_g2,c137801_g1,c67685_g1,c100082_g1,c117087_g2,c174227_g1,c15770_g1,c94060_g1,c40367_g1,c146297_g1,c148036_g1,c176875_g1,c110986_g1,c33461_g1,c158730_g1,c117087_g4,c175339_g1,c98639_g2,c110986_g3,c162376_g1,c69033_g1,c1297_g1,c86138_g2,c143781_g1,c125242_g1,c175395_g1,c108153_g2,c81733_g1,c120416_g1,c133519_g1,c166996_g1,c1163…
Cellular Processes	Cell growth and death	Apoptosis	ko04210	133	c114148_g4,c109594_g1,c36161_g1,c106892_g1,c89691_g1,c111194_g1,c82286_g1,c116617_g1,c99439_g2,c118291_g1,c161756_g1,c83475_g1,c162117_g1,c48129_g1,c121593_g1,c118870_g1,c90710_g1,c146297_g1,c52511_g1,c109655_g2,c100405_g1,c158861_g1,c121883_g1,c55655_g1,c162376_g1,c180774_g1,c123905_g1,c122741_g2,c125174_g5,c162160_g1,c116863_g2,c181734_g1,c147427_g1,c153611_g1,c49318_g1,c106483_g2,c125174_g3,c1…
Organismal Systems	Nervous system	Glutamatergic synapse	ko04724	132	c172226_g1,c121122_g2,c167035_g1,c75480_g2,c162631_g1,c68042_g1,c118872_g5,c114542_g2,c116697_g1,c118285_g1,c83960_g1,c163751_g1,c136220_g1,c112399_g1,c64484_g1,c136023_g1,c700_g1,c124311_g1,c115318_g1,c120203_g2,c120203_g4,c123138_g1,c119191_g2,c128511_g1,c176489_g1,c137446_g1,c174678_g1,c85546_g1,c978_g1,c96769_g2,c143899_g1,c82239_g1,c18392_g1,c92090_g1,c15653_g1,c113962_g1,c128853_g1,c10553_g…
Metabolism	Overview	2-Oxocarboxylic acid metabolism	ko01210	129	c91659_g1,c121575_g2,c111594_g1,c122557_g2,c160259_g1,c149467_g1,c66449_g1,c118111_g2,c134708_g1,c84713_g1,c161947_g1,c130513_g1,c161972_g1,c161027_g1,c103096_g1,c124766_g1,c180552_g1,c100799_g2,c125611_g5,c116536_g4,c101197_g1,c108853_g1,c120678_g1,c109724_g1,c122443_g1,c136450_g1,c121712_g1,c112680_g1,c158239_g1,c77638_g1,c109732_g1,c174141_g1,c138191_g1,c137124_g1,c115814_g2,c77938_g1,c137290_…
Environmental Information Processing	Signal transduction	TGF-beta signaling pathway	ko04350	128	c81805_g1,c176875_g1,c86013_g1,c158730_g1,c175339_g1,c113319_g2,c126326_g2,c115956_g1,c141528_g1,c124545_g6,c104140_g2,c116381_g3,c104140_g1,c102287_g2,c176821_g1,c137801_g1,c99080_g1,c93620_g1,c94231_g1,c125036_g1,c70509_g1,c39561_g1,c91070_g1,c85661_g1,c40367_g1,c94756_g1,c124545_g3,c123463_g1,c106594_g1,c166977_g1,c74596_g1,c72631_g1,c75480_g1,c1950_g1,c128320_g1,c41363_g1,c32408_g1,c116349_g4…
Cellular Processes	Cellular commiunity	Tight junction	ko04530	127	c126800_g2,c142708_g1,c20055_g1,c7048_g1,c176540_g1,c166887_g1,c135956_g1,c163524_g1,c107644_g2,c116986_g1,c140357_g1,c112343_g4,c145299_g1,c185619_g1,c117516_g2,c112343_g2,c157189_g1,c144602_g1,c166459_g1,c179155_g1,c88848_g2,c176458_g1,c179677_g1,c166977_g1,c106594_g1,c88848_g3,c90137_g1,c68727_g1,c107851_g1,c136708_g1,c165991_g1,c31058_g1,c128249_g1,c138444_g1,c56402_g1,c112343_g3,c110281_g1,c…
Genetic Information Processing	Replication and repair	Nucleotide excision repair	ko03420	127	c116135_g3,c161516_g1,c86514_g1,c101756_g1,c177011_g1,c145970_g1,c125756_g1,c83530_g1,c89928_g1,c92632_g1,c167285_g1,c124093_g2,c123014_g2,c123344_g1,c73139_g1,c169771_g1,c111440_g1,c111832_g2,c80001_g1,c50494_g1,c124690_g1,c157566_g1,c89890_g1,c39026_g1,c124612_g1,c152484_g1,c143385_g1,c100593_g1,c128122_g1,c154092_g1,c91194_g2,c106379_g1,c80753_g1,c146409_g1,c131058_g1,c124917_g1,c79592_g1,c392…
Metabolism	Amino acid metabolism	Alanine, aspartate and glutamate metabolism	ko00250	126	c114315_g1,c122254_g1,c106707_g2,c136220_g1,c90699_g2,c166031_g1,c68222_g2,c163751_g1,c121787_g2,c110461_g1,c136023_g1,c84336_g1,c116148_g1,c43687_g1,c2426_g1,c114315_g2,c98356_g1,c157585_g1,c119948_g1,c89938_g1,c160579_g1,c68222_g1,c162631_g1,c157826_g1,c168975_g1,c167035_g1,c168835_g1,c48078_g1,c119948_g2,c25080_g1,c117192_g1,c124766_g1,c103435_g1,c157295_g1,c144132_g1,c131670_g1,c181265_g1,c15…
Environmental Information Processing	Signal transduction	mTOR signaling pathway	ko04150	124	c135153_g1,c84014_g1,c116349_g3,c102780_g1,c125759_g2,c118948_g2,c10881_g1,c118415_g2,c113670_g2,c169155_g1,c94231_g2,c41131_g1,c174466_g1,c148581_g1,c28375_g1,c128740_g1,c86546_g1,c181063_g1,c124545_g2,c124798_g1,c57002_g1,c14508_g1,c178346_g1,c129328_g1,c137882_g1,c48284_g1,c117350_g4,c143266_g1,c116258_g1,c67451_g1,c121904_g1,c150864_g1,c174688_g1,c120191_g1,c59196_g1,c165991_g1,c171745_g1,c13…
Metabolism	Carbohydrate metabolism	Fructose and mannose metabolism	ko00051	124	c68287_g1,c17963_g1,c39225_g1,c97920_g2,c120425_g1,c25757_g1,c101024_g2,c104214_g1,c106512_g1,c177617_g1,c127110_g2,c110175_g1,c162271_g1,c178057_g1,c151086_g1,c131421_g1,c114975_g1,c151341_g1,c171749_g1,c125956_g1,c156105_g1,c68162_g1,c145266_g1,c136644_g1,c123237_g1,c124363_g1,c69722_g1,c43619_g1,c72109_g1,c164677_g1,c98927_g1,c86633_g1,c177096_g1,c162218_g1,c101024_g3,c50885_g1,c123948_g4,c686…
Cellular Processes	Cellular commiunity	Adherens junction	ko04520	123	c166435_g1,c106569_g1,c90137_g3,c41131_g1,c117516_g3,c94231_g2,c169155_g1,c113670_g2,c26213_g1,c170589_g1,c3789_g1,c158666_g1,c134921_g1,c116349_g3,c84014_g1,c124205_g3,c116258_g1,c164626_g1,c81735_g1,c171285_g1,c53170_g1,c90137_g5,c88188_g1,c150358_g1,c168869_g1,c57002_g1,c29053_g1,c116633_g3,c35329_g1,c124545_g2,c78367_g2,c118710_g1,c110281_g1,c106768_g1,c124026_g1,c134785_g1,c1194_g1,c141820_g…
Metabolism	Amino acid metabolism	Valine, leucine and isoleucine degradation	ko00280	120	c127865_g1,c117449_g1,c124896_g1,c166031_g1,c132763_g1,c109941_g3,c177439_g1,c2426_g1,c170650_g1,c10149_g1,c110992_g1,c166715_g1,c61834_g1,c68757_g1,c170023_g1,c15499_g1,c103096_g1,c112130_g1,c149559_g1,c133564_g1,c76474_g1,c163680_g1,c114384_g1,c124739_g2,c116536_g4,c136291_g1,c142411_g1,c124996_g3,c149357_g1,c69478_g1,c110811_g1,c115433_g1,c111402_g1,c115531_g2,c103397_g1,c161947_g1,c145991_g1,…
Organismal Systems	Circulatory system	Cardiac muscle contraction	ko04260	120	c145073_g1,c147063_g1,c86473_g1,c141203_g1,c162735_g1,c40169_g1,c179916_g1,c171783_g1,c164291_g1,c182043_g1,c28180_g1,c95857_g1,c18818_g1,c186105_g1,c86473_g2,c140357_g1,c130749_g1,c7048_g1,c45601_g1,c167692_g1,c163259_g1,c98414_g1,c124359_g1,c117335_g5,c185051_g1,c115735_g1,c141129_g1,c152240_g1,c167118_g1,c73400_g1,c21710_g1,c158899_g1,c65733_g1,c136004_g1,c161321_g1,c169715_g1,c177415_g1,c9570…
Organismal Systems	Development	Axon guidance	ko04360	120	c176387_g1,c57002_g1,c75953_g2,c117526_g1,c124545_g2,c116258_g1,c9156_g1,c116349_g3,c84014_g1,c124205_g3,c92005_g1,c166548_g1,c172744_g1,c41131_g1,c155981_g1,c169155_g1,c94231_g2,c113670_g2,c145113_g1,c166700_g1,c104823_g1,c170589_g1,c85771_g1,c114927_g3,c32408_g1,c128320_g1,c173477_g1,c120117_g1,c146943_g1,c129557_g1,c128251_g1,c161314_g1,c82180_g1,c20055_g1,c176540_g1,c117087_g3,c116349_g4,c759…
Organismal Systems	Immune system	Platelet activation	ko04611	120	c88848_g4,c66564_g1,c88848_g1,c172226_g1,c175395_g1,c124545_g6,c173619_g1,c164397_g1,c11553_g1,c120416_g1,c75480_g2,c117516_g1,c115956_g1,c68042_g1,c120416_g3,c126326_g2,c113319_g2,c41007_g1,c183496_g1,c125242_g1,c64484_g1,c154546_g1,c31976_g1,c143781_g1,c90137_g4,c162376_g1,c89707_g1,c58434_g1,c112399_g1,c158232_g1,c137037_g1,c124311_g1,c159871_g1,c124545_g3,c166809_g1,c146297_g1,c47409_g1,c1634…
Cellular Processes	Cellular commiunity	Gap junction	ko04540	119	c57401_g1,c124311_g1,c53271_g1,c124545_g3,c165989_g1,c135239_g1,c120368_g1,c146297_g1,c72788_g1,c91070_g1,c152826_g1,c50200_g1,c8178_g1,c123138_g1,c125036_g1,c94231_g1,c137446_g1,c45386_g1,c176489_g1,c88491_g1,c136444_g1,c110696_g1,c88266_g1,c51485_g2,c183616_g1,c132061_g1,c139692_g1,c148190_g1,c172226_g1,c124545_g6,c42615_g1,c72788_g2,c96615_g1,c75480_g2,c101398_g1,c147243_g1,c115956_g1,c144470_…
Metabolism	Lipid metabolism	Biosynthesis of unsaturated fatty acids	ko01040	119	c120757_g3,c102636_g1,c96954_g1,c136978_g1,c107186_g1,c89247_g1,c75080_g1,c177245_g1,c144571_g1,c133492_g1,c16169_g1,c65545_g1,c97101_g1,c101320_g1,c101935_g1,c182011_g1,c64744_g1,c85718_g1,c115342_g1,c110811_g1,c165166_g1,c114878_g1,c127347_g1,c104335_g2,c155303_g1,c113602_g1,c127017_g3,c108366_g2,c5919_g1,c103513_g2,c89345_g2,c59142_g1,c121748_g1,c84881_g1,c115981_g1,c144435_g1,c89345_g1,c11407…
Organismal Systems	Endocrine system	GnRH signaling pathway	ko04912	116	c166459_g1,c22506_g1,c140472_g1,c48141_g1,c75480_g1,c165408_g1,c128320_g1,c164511_g1,c32408_g1,c165709_g1,c46355_g1,c148809_g1,c161314_g1,c128251_g1,c176540_g1,c116349_g4,c118872_g4,c184477_g1,c92090_g1,c1194_g1,c172570_g1,c98579_g1,c37459_g1,c978_g1,c92914_g1,c98958_g1,c74546_g1,c96769_g2,c101891_g1,c18392_g1,c70599_g1,c116258_g1,c152054_g1,c156347_g1,c74444_g1,c30756_g1,c57002_g1,c34470_g1,c121…
Environmental Information Processing	Signal transduction	NF-kappa B signaling pathway	ko04064	115	c114148_g1,c173137_g1,c112343_g4,c116863_g1,c112343_g2,c57707_g1,c89691_g2,c46611_g1,c112866_g2,c170148_g1,c109602_g1,c53683_g1,c95732_g1,c109703_g1,c166039_g1,c97850_g1,c118495_g1,c119626_g2,c122755_g1,c49060_g1,c112343_g3,c117576_g1,c110281_g1,c120312_g6,c78367_g2,c120044_g2,c142740_g1,c121332_g1,c130737_g1,c118710_g1,c120560_g2,c134134_g1,c88188_g1,c92284_g1,c161562_g1,c164626_g1,c67031_g1,c81…
Metabolism	Carbohydrate metabolism	Galactose metabolism	ko00052	115	c62010_g1,c122881_g6,c69797_g1,c46068_g1,c150735_g1,c118245_g2,c149151_g1,c122881_g5,c112059_g1,c145647_g1,c108465_g1,c84943_g1,c93022_g1,c151295_g1,c167964_g1,c125344_g2,c84880_g1,c161561_g1,c119155_g1,c10557_g1,c121283_g1,c93743_g1,c59688_g1,c96380_g1,c110315_g2,c112025_g1,c35941_g1,c153618_g1,c142366_g1,c114777_g5,c141732_g1,c98295_g1,c122881_g7,c63841_g1,c48394_g1,c81434_g1,c124224_g3,c112810…
Metabolism	Energy metabolism	Carbon fixation pathways in prokaryotes	ko00720	115	c327_g1,c131046_g1,c177439_g1,c116424_g2,c48035_g1,c181637_g1,c99072_g1,c108853_g1,c176743_g1,c120678_g1,c109724_g1,c77415_g1,c17959_g1,c125611_g5,c120573_g2,c116424_g1,c108249_g1,c18053_g1,c99592_g2,c158808_g1,c76474_g1,c67286_g1,c167664_g1,c11168_g1,c178242_g1,c19403_g1,c120765_g1,c180552_g1,c130554_g1,c96914_g2,c84713_g1,c170464_g1,c117210_g1,c117210_g2,c89767_g1,c88302_g1,c142426_g1,c94420_g1…
Organismal Systems	Nervous system	Long-term potentiation	ko04720	114	c125036_g1,c120416_g2,c94231_g1,c111194_g1,c137446_g1,c160263_g1,c176489_g1,c116701_g1,c116381_g3,c183616_g1,c116617_g1,c171336_g1,c139692_g1,c158232_g1,c124311_g1,c124545_g3,c135239_g1,c700_g1,c146297_g1,c91070_g1,c98639_g1,c175922_g1,c120203_g4,c120203_g2,c15770_g1,c171613_g1,c174227_g1,c123138_g1,c126326_g2,c120416_g3,c113319_g2,c98639_g2,c83960_g1,c11924_g1,c121883_g1,c173635_g1,c124540_g1,c1…
Environmental Information Processing	Membrane transport	ABC transporters	ko02010	110	c116632_g2,c93812_g1,c109363_g2,c118725_g1,c126180_g2,c23831_g1,c160816_g1,c149242_g1,c161343_g1,c20366_g1,c34818_g1,c139468_g1,c177965_g1,c91179_g2,c179456_g1,c158549_g1,c21492_g1,c124261_g2,c13394_g1,c130873_g1,c94184_g1,c159347_g1,c58173_g1,c102992_g1,c113563_g5,c176790_g1,c25147_g1,c181583_g1,c104728_g1,c22308_g1,c30821_g1,c125273_g1,c127047_g3,c101755_g1,c126146_g3,c121468_g1,c65551_g1,c1437…
Organismal Systems	Digestive system	Pancreatic secretion	ko04972	110	c144513_g1,c134785_g1,c106768_g1,c186146_g1,c86439_g1,c10357_g1,c111950_g2,c165969_g1,c153150_g1,c102131_g1,c185431_g1,c83296_g1,c184152_g1,c18818_g1,c95912_g1,c102691_g1,c20055_g1,c109835_g2,c47804_g1,c160016_g1,c91370_g1,c109835_g1,c130955_g1,c63893_g1,c112317_g2,c115310_g1,c138759_g1,c173672_g1,c170589_g1,c155642_g1,c158770_g1,c48663_g2,c69093_g1,c129833_g1,c140940_g1,c124205_g3,c183231_g1,c12…
Metabolism	Amino acid metabolism	Lysine degradation	ko00310	109	c59571_g1,c172341_g1,c76474_g1,c124369_g2,c124739_g2,c112130_g1,c58907_g1,c170023_g1,c48187_g2,c116557_g2,c68757_g1,c167263_g1,c142611_g1,c149256_g1,c120714_g1,c124913_g2,c130901_g1,c107207_g2,c173455_g1,c177439_g1,c141094_g1,c112310_g1,c104008_g1,c175606_g1,c73116_g1,c168409_g1,c79240_g1,c131843_g1,c183805_g1,c170928_g1,c101157_g1,c106434_g1,c163971_g1,c177245_g1,c9199_g1,c105799_g1,c142235_g1,c…
Genetic Information Processing	Replication and repair	DNA replication	ko03030	107	c93248_g1,c114867_g5,c152143_g1,c173889_g1,c126452_g2,c130335_g1,c148013_g1,c176305_g1,c94907_g1,c103217_g1,c84094_g1,c79051_g1,c125032_g1,c150072_g1,c118456_g2,c58763_g1,c84777_g1,c117985_g5,c67676_g1,c28411_g1,c87570_g1,c133449_g1,c117683_g3,c173532_g1,c175726_g1,c57239_g1,c120797_g2,c104590_g1,c102891_g2,c28975_g1,c123882_g1,c121740_g1,c83270_g1,c86463_g1,c177073_g1,c124374_g1,c118498_g3,c1259…
Environmental Information Processing	Signal transduction	Hippo signaling pathway -fly	ko04391	104	c128494_g1,c53308_g1,c117516_g3,c119534_g1,c18544_g1,c90137_g3,c131425_g1,c128963_g1,c73179_g2,c90137_g5,c79174_g2,c53170_g1,c70290_g1,c13707_g1,c177476_g1,c126674_g1,c169500_g1,c35329_g1,c29053_g1,c107604_g1,c102287_g1,c31058_g1,c56402_g1,c128249_g1,c138444_g1,c162725_g1,c130184_g1,c90137_g1,c88848_g3,c148091_g1,c68727_g1,c23462_g1,c157189_g1,c185619_g1,c117516_g2,c173505_g1,c166977_g1,c101112_g…
Metabolism	Metabolism of cofactors and vitamins	Porphyrin and chlorophyll metabolism	ko00860	104	c154886_g1,c120486_g2,c108769_g1,c109914_g1,c24133_g1,c121474_g1,c128626_g1,c80691_g1,c109636_g3,c102869_g1,c166441_g1,c183648_g1,c128148_g1,c111154_g1,c136619_g1,c108997_g1,c106424_g1,c166442_g1,c170193_g1,c117794_g1,c66494_g1,c68244_g1,c116361_g1,c91540_g1,c111495_g1,c25918_g1,c118123_g1,c121442_g2,c170981_g1,c117794_g3,c6090_g1,c173153_g1,c156528_g1,c71460_g1,c185732_g1,c157198_g1,c118123_g2,c…
Organismal Systems	Excretory system	Endocrine and other factor-regulated calcium reabsorption	ko04961	103	c177129_g1,c64263_g1,c147591_g1,c32880_g1,c61350_g1,c78515_g1,c168780_g1,c41652_g1,c44434_g1,c152064_g1,c51485_g2,c96620_g1,c44051_g1,c137769_g1,c186055_g1,c74710_g2,c162238_g1,c104925_g1,c181749_g1,c78589_g1,c121802_g2,c168234_g1,c158307_g1,c128064_g1,c118239_g3,c181649_g1,c176347_g1,c28335_g1,c149708_g1,c66694_g1,c10179_g1,c146297_g1,c174203_g1,c48663_g1,c40033_g1,c185993_g1,c74710_g1,c167420_g…
Metabolism	Amino acid metabolism	Tryptophan metabolism	ko00380	102	c162206_g1,c142235_g1,c31445_g2,c177245_g1,c101157_g1,c148564_g1,c183805_g1,c167113_g1,c170928_g1,c11396_g1,c156682_g1,c185066_g1,c175606_g1,c1715_g1,c154611_g1,c147952_g1,c123852_g1,c162658_g1,c97044_g1,c149357_g1,c69478_g1,c135057_g1,c89767_g1,c99135_g1,c58376_g1,c25001_g1,c64611_g1,c170023_g1,c58907_g1,c89350_g1,c111527_g1,c112130_g1,c84897_g2,c76474_g1,c124739_g2,c165290_g1,c59571_g1,c166031_…
Metabolism	Lipid metabolism	Fatty acid biosynthesis	ko00061	102	c78908_g1,c120809_g3,c85860_g1,c175242_g1,c75211_g1,c147654_g1,c67210_g1,c81714_g1,c38914_g1,c120526_g1,c138755_g1,c104340_g1,c96447_g1,c153605_g1,c96158_g1,c116634_g1,c125042_g2,c168271_g1,c64705_g1,c124440_g1,c166517_g1,c166925_g1,c102450_g1,c96411_g2,c137087_g1,c99575_g1,c113455_g1,c152430_g1,c86440_g1,c139309_g1,c96411_g1,c134478_g1,c41846_g1,c10506_g1,c181792_g1,c176705_g1,c66641_g1,c160568_…
Metabolism	Xenobiotics biodegradation and metabolism	Metabolism of xenobiotics by cytochrome P450	ko00980	100	c77875_g1,c57913_g1,c134147_g1,c98237_g1,c185432_g1,c13754_g1,c161896_g1,c30801_g1,c49712_g1,c97956_g1,c118405_g1,c141826_g1,c150881_g1,c131040_g1,c116563_g4,c166442_g1,c97847_g1,c169510_g1,c173462_g1,c167960_g1,c104615_g2,c167923_g1,c157327_g1,c96752_g1,c83473_g1,c158992_g1,c149495_g1,c119751_g1,c171092_g1,c27501_g1,c121015_g1,c59313_g1,c103352_g1,c11312_g1,c112309_g1,c118698_g1,c157558_g1,c1851…
Genetic Information Processing	Folding, sorting and degradation	Protein export	ko03060	98	c105140_g2,c140011_g1,c66172_g1,c113667_g1,c74479_g1,c54275_g1,c174909_g1,c118706_g1,c673_g1,c58235_g2,c102476_g1,c140618_g1,c110575_g1,c121247_g3,c105140_g3,c75209_g1,c109458_g2,c85938_g1,c111757_g1,c113908_g1,c128537_g1,c145805_g1,c156905_g1,c105301_g2,c6918_g1,c114072_g1,c159161_g1,c123709_g1,c89409_g1,c75316_g1,c121644_g1,c29324_g1,c71619_g1,c95379_g1,c136293_g1,c65555_g1,c172020_g1,c115042_g…
Genetic Information Processing	Transcription	RNA polymerase	ko03020	98	c131903_g1,c117678_g5,c79704_g1,c29040_g1,c72427_g1,c120012_g3,c9268_g1,c115111_g1,c122341_g1,c107025_g1,c76762_g1,c148670_g1,c145342_g1,c82556_g1,c139818_g1,c123508_g5,c111887_g2,c95878_g1,c24062_g1,c122607_g4,c94336_g1,c127374_g1,c97462_g1,c121793_g2,c136622_g1,c51459_g1,c117162_g5,c111808_g1,c125911_g1,c63275_g1,c10694_g1,c51193_g1,c15279_g1,c62345_g1,c70713_g1,c73847_g1,c81638_g1,c116110_g5,c…
Organismal Systems	Circulatory system	Vascular smooth muscle contraction	ko04270	98	c116258_g1,c124545_g2,c147885_g1,c172270_g1,c57002_g1,c179230_g1,c125522_g6,c113670_g2,c169155_g1,c94231_g2,c172472_g1,c170589_g1,c126163_g2,c41131_g1,c171974_g1,c116349_g3,c128760_g1,c109058_g1,c137514_g1,c84014_g1,c68078_g1,c116701_g3,c153005_g1,c75480_g1,c116851_g1,c173349_g1,c109058_g2,c20055_g1,c161314_g1,c128251_g1,c116349_g4,c32408_g1,c128320_g1,c46355_g1,c148534_g1,c125522_g4,c98579_g1,c9…
Metabolism	Metabolism of terpenoids and polyketides	Terpenoid backbone biosynthesis	ko00900	97	c105673_g1,c45288_g1,c107579_g1,c113109_g2,c83890_g1,c142649_g1,c121959_g1,c125530_g1,c136287_g1,c124624_g2,c132648_g1,c122678_g4,c165181_g1,c184851_g1,c163682_g1,c88027_g2,c125530_g2,c147318_g1,c106076_g1,c138354_g1,c155170_g1,c140019_g1,c113952_g1,c44203_g1,c89862_g1,c42415_g1,c164742_g1,c55989_g1,c69196_g1,c128170_g1,c121660_g1,c122678_g5,c136442_g1,c36474_g1,c119764_g1,c86445_g1,c125820_g1,c1…
Metabolism	Xenobiotics biodegradation and metabolism	Drug metabolism - cytochrome P450	ko00982	97	c180782_g1,c94139_g1,c30080_g1,c120815_g1,c68835_g1,c94162_g2,c100567_g1,c98237_g2,c154219_g1,c58684_g1,c110792_g1,c111108_g2,c108186_g2,c165635_g1,c110892_g1,c128709_g1,c117778_g5,c153533_g1,c146260_g1,c128753_g1,c138365_g1,c111412_g2,c86574_g1,c137893_g1,c168356_g1,c95763_g1,c168158_g1,c144976_g1,c101357_g1,c117020_g1,c53283_g1,c114707_g1,c101708_g1,c124731_g1,c174334_g1,c183411_g1,c138634_g1,c…
Metabolism	Metabolism of other amino acids	Cyanoamino acid metabolism	ko00460	95	c15030_g1,c94080_g1,c98944_g2,c140736_g1,c175432_g1,c119454_g1,c168261_g1,c12823_g1,c93630_g1,c119911_g7,c175382_g1,c153387_g1,c157336_g1,c102465_g1,c126290_g1,c87174_g1,c124438_g4,c121674_g2,c82897_g1,c90310_g1,c183606_g1,c40379_g1,c126290_g2,c118396_g1,c124438_g1,c47969_g1,c114547_g1,c127447_g1,c134504_g1,c124438_g3,c48398_g1,c118878_g2,c118878_g3,c133057_g1,c103213_g1,c125081_g3,c110996_g1,c30…
Organismal Systems	Digestive system	Bile secretion	ko04976	95	c18818_g1,c184851_g1,c126180_g2,c109363_g2,c132648_g1,c93812_g1,c177965_g1,c180004_g1,c139468_g1,c34818_g1,c20366_g1,c161343_g1,c181583_g1,c25147_g1,c113563_g5,c102992_g1,c58173_g1,c94184_g1,c130873_g1,c124261_g2,c13394_g1,c121468_g1,c101755_g1,c126146_g3,c125273_g1,c22308_g1,c30821_g1,c79446_g1,c179114_g1,c143776_g1,c136442_g1,c57349_g1,c13053_g1,c169359_g1,c119158_g2,c117585_g1,c110399_g1,c1600…
Organismal Systems	Immune system	Chemokine signaling pathway	ko04062	95	c176540_g1,c117087_g3,c116349_g4,c161314_g1,c20055_g1,c143360_g1,c128251_g1,c86138_g1,c151527_g1,c128320_g1,c32408_g1,c75480_g1,c184152_g1,c72137_g1,c75953_g1,c166459_g1,c173349_g1,c111950_g2,c146645_g1,c98958_g1,c811_g1,c128853_g1,c86439_g1,c98579_g1,c141820_g1,c151310_g1,c134785_g1,c1194_g1,c106768_g1,c146876_g1,c184477_g1,c124545_g2,c57002_g1,c75953_g2,c116258_g1,c84014_g1,c161929_g1,c124205_g…
Metabolism	Lipid metabolism	alpha-Linolenic acid metabolism	ko00592	94	c112506_g1,c147203_g1,c136978_g1,c2957_g1,c65545_g1,c16169_g1,c144571_g1,c55636_g1,c115215_g3,c116714_g3,c80572_g1,c67620_g1,c85718_g1,c64744_g1,c98659_g1,c101996_g1,c110811_g1,c87478_g1,c108366_g2,c113602_g1,c155303_g1,c115457_g1,c115215_g1,c84555_g1,c59142_g1,c84881_g1,c25234_g1,c116714_g1,c103460_g1,c38799_g1,c81746_g1,c115215_g4,c122776_g1,c132763_g1,c103653_g1,c171229_g1,c87416_g1,c115847_g1…
Organismal Systems	Immune system	B cell receptor signaling pathway	ko04662	94	c184152_g1,c75480_g1,c166459_g1,c75953_g1,c72137_g1,c143360_g1,c128251_g1,c161314_g1,c82180_g1,c129557_g1,c117087_g3,c116349_g4,c176540_g1,c32408_g1,c151527_g1,c128320_g1,c114927_g3,c120117_g1,c113962_g1,c46792_g1,c98579_g1,c141820_g1,c86439_g1,c106768_g1,c184477_g1,c1194_g1,c111950_g2,c811_g1,c98958_g1,c116258_g1,c124545_g2,c117526_g1,c75953_g2,c57002_g1,c113670_g2,c94231_g2,c169155_g1,c104823_g…
Organismal Systems	Immune system	T cell receptor signaling pathway	ko04660	94	c113962_g1,c98579_g1,c1194_g1,c134785_g1,c184477_g1,c150864_g1,c811_g1,c98958_g1,c174688_g1,c75480_g1,c72137_g1,c166459_g1,c75953_g1,c117087_g3,c116349_g4,c176540_g1,c143360_g1,c128251_g1,c161314_g1,c82180_g1,c20055_g1,c129557_g1,c120117_g1,c128320_g1,c151527_g1,c32408_g1,c173477_g1,c114927_g3,c155538_g1,c170589_g1,c104823_g1,c113670_g2,c94231_g2,c169155_g1,c41131_g1,c172744_g1,c160033_g1,c84014_…
Organismal Systems	Immune system	Natural killer cell mediated cytotoxicity	ko04650	90	c139692_g1,c70031_g1,c116617_g1,c183616_g1,c137446_g1,c111194_g1,c94231_g1,c177536_g1,c125036_g1,c176489_g1,c160263_g1,c91070_g1,c122214_g3,c123138_g1,c73641_g1,c120203_g4,c120203_g2,c175922_g1,c124311_g1,c116152_g1,c99249_g1,c177393_g1,c700_g1,c135239_g1,c124545_g3,c64484_g1,c112399_g1,c121883_g1,c113319_g2,c83960_g1,c126326_g2,c118285_g1,c116697_g1,c114232_g3,c163144_g1,c96615_g1,c164397_g1,c11…
Environmental Information Processing	Signal transduction	VEGF signaling pathway	ko04370	88	c183972_g1,c98958_g1,c111950_g2,c106768_g1,c1194_g1,c141820_g1,c98579_g1,c113962_g1,c86439_g1,c114927_g3,c151527_g1,c128320_g1,c32408_g1,c120117_g1,c129557_g1,c82180_g1,c143360_g1,c161314_g1,c128251_g1,c176540_g1,c116349_g4,c26666_g1,c166459_g1,c184152_g1,c75480_g1,c183591_g1,c116349_g3,c84014_g1,c165983_g1,c124205_g3,c166435_g1,c172744_g1,c41131_g1,c94231_g2,c169155_g1,c113670_g2,c104823_g1,c570…
Organismal Systems	Immune system	NOD-like receptor signaling pathway	ko04621	87	c128251_g1,c161314_g1,c159580_g1,c116349_g4,c158405_g1,c127138_g1,c32408_g1,c128320_g1,c135640_g1,c110594_g1,c161725_g1,c107884_g1,c117475_g1,c64157_g1,c75480_g1,c133384_g1,c140221_g1,c77792_g1,c103344_g1,c98900_g1,c1194_g1,c124545_g2,c57002_g1,c116258_g1,c152054_g1,c116666_g1,c116349_g3,c120341_g1,c81295_g1,c84014_g1,c135705_g1,c113670_g2,c169155_g1,c94231_g2,c119293_g6,c83707_g1,c41131_g1,c1263…
Metabolism	Energy metabolism	Nitrogen metabolism	ko00910	86	c129950_g1,c57850_g1,c77452_g1,c78314_g1,c159633_g1,c126463_g1,c3343_g1,c93516_g1,c2030_g1,c42473_g1,c89223_g2,c89223_g1,c180780_g1,c148680_g1,c92590_g1,c152007_g1,c92842_g1,c117606_g3,c101710_g1,c161181_g1,c117606_g2,c82239_g1,c143899_g1,c134213_g1,c15653_g1,c116266_g1,c147485_g1,c114390_g1,c10553_g1,c161385_g1,c115932_g2,c183449_g1,c127390_g1,c157575_g1,c76359_g1,c109761_g1,c176825_g1,c131962_g…
Metabolism	Metabolism of other amino acids	beta-Alanine metabolism	ko00410	86	c129382_g1,c131970_g1,c113841_g1,c1206_g1,c156921_g1,c110419_g1,c65715_g1,c118499_g1,c145675_g1,c123323_g1,c99063_g1,c97519_g1,c108797_g1,c27504_g1,c169377_g1,c76460_g1,c6451_g1,c94362_g1,c156496_g1,c106773_g1,c113769_g3,c120227_g2,c118562_g1,c107531_g1,c166345_g1,c114952_g1,c167462_g1,c102833_g1,c108224_g1,c124618_g1,c119652_g1,c174629_g1,c46215_g1,c124739_g1,c94362_g2,c89156_g1,c92767_g2,c27729…
Organismal Systems	Development	Osteoclast differentiation	ko04380	86	c111950_g2,c181023_g1,c98958_g1,c113962_g1,c98579_g1,c86439_g1,c106768_g1,c184477_g1,c1194_g1,c82180_g1,c143360_g1,c128251_g1,c161314_g1,c129557_g1,c116349_g4,c32408_g1,c151527_g1,c128320_g1,c114927_g3,c120117_g1,c184152_g1,c75480_g1,c153467_g1,c83796_g1,c116349_g3,c124205_g3,c84014_g1,c156573_g1,c113670_g2,c169155_g1,c94231_g2,c104823_g1,c172744_g1,c41131_g1,c142740_g1,c124545_g2,c117526_g1,c570…
Organismal Systems	Endocrine system	Thyroid hormone synthesis	ko04918	86	c175397_g1,c93164_g1,c65555_g1,c136293_g1,c69322_g1,c120316_g2,c169359_g1,c75316_g1,c93411_g1,c48194_g3,c48194_g2,c2650_g1,c120341_g1,c145505_g1,c152610_g1,c155449_g1,c130955_g1,c146060_g1,c143454_g1,c149886_g1,c161725_g1,c58235_g2,c18818_g1,c164511_g1,c127821_g1,c174909_g1,c137246_g1,c135275_g1,c54275_g1,c108651_g1,c166710_g1,c95972_g1,c161431_g1,c75209_g1,c109458_g2,c85938_g1,c121247_g3,c108647…
Cellular Processes	Cell growth and death	p53 signaling pathway	ko04115	85	c117536_g1,c1730_g1,c119488_g3,c11711_g1,c107817_g1,c101631_g1,c79642_g1,c67375_g1,c141191_g1,c46171_g1,c48288_g1,c126895_g1,c123004_g3,c79958_g1,c123004_g2,c119670_g1,c181578_g1,c158300_g1,c107605_g1,c109291_g1,c89844_g2,c124376_g1,c48742_g1,c75924_g1,c119488_g1,c108378_g1,c91492_g2,c120802_g6,c90681_g1,c169139_g1,c123478_g3,c79851_g1,c118170_g1,c50599_g1,c97482_g1,c180774_g1,c154985_g1,c157001_…
Organismal Systems	Endocrine system	Adipocytokine signaling pathway	ko04920	85	c186359_g1,c120119_g1,c115594_g2,c117350_g4,c143266_g1,c147654_g1,c85860_g1,c142740_g1,c81714_g1,c156037_g1,c109158_g1,c14508_g1,c178346_g1,c10881_g1,c116444_g1,c174466_g1,c166925_g1,c28375_g1,c161929_g1,c168271_g1,c166517_g1,c125759_g2,c102780_g1,c118948_g2,c124440_g1,c178133_g1,c117747_g2,c165237_g1,c112773_g5,c160568_g1,c10506_g1,c181792_g1,c152395_g1,c152430_g1,c99575_g1,c139309_g1,c103043_g1…
Metabolism	Carbohydrate metabolism	Ascorbate and aldarate metabolism	ko00053	84	c68757_g1,c170883_g1,c95583_g1,c166442_g1,c109966_g3,c109966_g4,c106319_g1,c124739_g2,c177159_g1,c125649_g1,c81253_g1,c112130_g1,c114772_g1,c171941_g1,c109966_g5,c57824_g1,c100035_g1,c25001_g1,c106319_g2,c101806_g1,c108833_g1,c76676_g1,c149357_g1,c111978_g1,c160527_g1,c132735_g1,c69478_g1,c96130_g1,c95583_g2,c112968_g1,c16856_g1,c175606_g1,c173493_g1,c123508_g1,c101157_g1,c183805_g1,c108833_g2,c1…
Metabolism	Carbohydrate metabolism	Propanoate metabolism	ko00640	84	c11168_g1,c178242_g1,c120765_g1,c70126_g1,c136291_g1,c116424_g1,c108249_g1,c76474_g1,c99592_g2,c166719_g1,c37406_g1,c177439_g1,c116424_g2,c99072_g1,c135641_g1,c173144_g1,c110992_g1,c108559_g1,c102450_g2,c121341_g1,c161763_g1,c178427_g1,c122651_g3,c185349_g1,c120498_g1,c177245_g1,c161384_g1,c1570_g1,c41392_g1,c108491_g1,c144946_g1,c36054_g1,c25393_g1,c159789_g1,c170464_g1,c72102_g1,c89767_g1,c1033…
Metabolism	Amino acid metabolism	Tyrosine metabolism	ko00350	82	c2426_g1,c165769_g1,c147308_g1,c90699_g2,c166031_g1,c169510_g1,c173462_g1,c144923_g1,c127762_g1,c158992_g1,c83473_g1,c119751_g1,c117290_g1,c124087_g2,c88424_g2,c98237_g1,c185432_g1,c118405_g1,c97956_g1,c140617_g1,c11921_g1,c118698_g1,c185178_g1,c102423_g1,c183309_g1,c103435_g1,c171092_g1,c55814_g1,c27501_g1,c153978_g1,c167089_g1,c115809_g2,c164814_g1,c124209_g1,c121015_g1,c87077_g1,c10141_g1,c870…
Organismal Systems	Endocrine system	Melanogenesis	ko04916	82	c117087_g4,c33461_g1,c130413_g1,c126326_g2,c98639_g2,c113319_g2,c173635_g1,c11924_g1,c124540_g1,c88675_g1,c112399_g1,c64484_g1,c67808_g1,c172226_g1,c124545_g6,c124026_g2,c129231_g1,c108153_g2,c75480_g2,c115956_g1,c68042_g1,c96615_g1,c170792_g1,c176489_g1,c125036_g1,c94231_g1,c137446_g1,c183616_g1,c116381_g3,c139692_g1,c51485_g2,c124545_g3,c135239_g1,c117087_g2,c124311_g1,c15770_g1,c171613_g1,c123…
Environmental Information Processing	Signal transduction	ErbB signaling pathway	ko04012	81	c98958_g1,c811_g1,c98579_g1,c175819_g1,c126383_g2,c184477_g1,c1194_g1,c143360_g1,c161314_g1,c128251_g1,c176540_g1,c116349_g4,c117087_g3,c151527_g1,c41363_g1,c128320_g1,c173477_g1,c32408_g1,c75480_g1,c75953_g1,c173349_g1,c166459_g1,c72137_g1,c116349_g3,c84014_g1,c94231_g2,c169155_g1,c113670_g2,c10881_g1,c148581_g1,c160033_g1,c166435_g1,c174466_g1,c41131_g1,c124545_g2,c181063_g1,c176387_g1,c57002_g…
Organismal Systems	Excretory system	Vasopressin-regulated water reabsorption	ko04962	81	c92118_g1,c26972_g1,c90182_g1,c181610_g1,c40033_g2,c167420_g1,c39573_g1,c78074_g1,c43523_g1,c144159_g1,c143567_g1,c119936_g4,c66224_g1,c19760_g1,c167537_g1,c51485_g2,c96620_g1,c117008_g5,c129495_g1,c104925_g1,c74710_g2,c13256_g1,c186055_g1,c158008_g1,c153666_g1,c64263_g1,c110337_g3,c44434_g1,c157674_g1,c61350_g1,c32880_g1,c40033_g1,c48663_g1,c146297_g1,c171826_g1,c135326_g1,c74710_g1,c158307_g1,c…
Genetic Information Processing	Replication and repair	Homologous recombination	ko03440	79	c124429_g1,c86514_g1,c116135_g3,c42497_g1,c112000_g1,c124038_g2,c177011_g1,c79236_g2,c36354_g1,c8812_g1,c126729_g1,c89928_g1,c92632_g1,c103618_g1,c73139_g1,c80001_g1,c111832_g2,c124690_g1,c126858_g1,c96634_g1,c1927_g1,c119635_g2,c113670_g1,c106898_g1,c111895_g1,c128122_g1,c115449_g2,c146409_g1,c163686_g1,c392_g1,c124917_g1,c101985_g1,c165813_g1,c14283_g1,c126018_g1,c128087_g1,c89955_g1,c172659_g1…
Metabolism	Amino acid metabolism	Phenylalanine, tyrosine and tryptophan biosynthesis	ko00400	79	c119904_g2,c99346_g2,c159704_g1,c118991_g2,c47772_g1,c121662_g5,c88414_g1,c56057_g1,c101441_g1,c57_g1,c27983_g1,c97631_g1,c107291_g2,c10217_g1,c3963_g1,c115277_g1,c120772_g1,c103850_g2,c70884_g1,c118329_g3,c123888_g1,c120757_g2,c126227_g4,c47391_g1,c111392_g2,c99346_g1,c125444_g2,c113636_g1,c136802_g1,c104361_g1,c102405_g1,c118862_g1,c120352_g1,c119287_g1,c115128_g3,c4256_g1,c121712_g1,c183940_g1…
Metabolism	Lipid metabolism	Steroid biosynthesis	ko00100	78	c120216_g2,c120393_g1,c14489_g1,c131005_g1,c90924_g2,c25315_g1,c103797_g1,c142093_g1,c141130_g1,c118520_g1,c25556_g1,c16514_g1,c119264_g3,c123401_g2,c17235_g1,c152535_g1,c35788_g1,c162659_g1,c117543_g2,c179588_g1,c146582_g1,c172325_g1,c106832_g1,c173961_g1,c148282_g1,c146098_g1,c107329_g1,c177831_g1,c115188_g1,c6875_g1,c175778_g1,c6229_g1,c90924_g1,c12787_g1,c140175_g1,c147412_g1,c2551_g1,c177322…
Metabolism	Glycan biosynthesis and metabolism	N-Glycan biosynthesis	ko00510	77	c120089_g4,c122884_g1,c101078_g1,c63998_g1,c120378_g1,c84695_g2,c110056_g2,c106902_g1,c139963_g1,c83118_g1,c76008_g1,c82588_g2,c121067_g1,c125361_g3,c185721_g1,c47463_g1,c123580_g2,c95680_g1,c182428_g1,c110535_g1,c142221_g1,c119370_g2,c125422_g2,c184816_g1,c99294_g1,c103377_g1,c118431_g1,c37335_g1,c128837_g1,c107661_g1,c15990_g2,c132309_g1,c12306_g1,c101152_g1,c121372_g1,c84695_g1,c119502_g1,c457…
Metabolism	Lipid metabolism	Ether lipid metabolism	ko00565	76	c156347_g1,c111559_g1,c133553_g1,c74444_g1,c97641_g1,c30756_g1,c95064_g1,c34470_g1,c9415_g1,c121165_g1,c70599_g2,c117818_g1,c3580_g1,c168615_g1,c80910_g1,c17553_g1,c147211_g1,c175231_g1,c120287_g1,c173337_g1,c22506_g1,c140472_g1,c125179_g3,c100667_g1,c125179_g2,c166513_g1,c48141_g1,c165408_g1,c118872_g4,c120287_g2,c148809_g1,c149504_g1,c172570_g1,c92090_g1,c37459_g1,c96769_g2,c978_g1,c70599_g1,c1…
Organismal Systems	Nervous system	GABAergic synapse	ko04727	75	c110617_g1,c162568_g1,c106944_g1,c15653_g1,c151310_g1,c145675_g1,c178522_g1,c110294_g1,c134213_g1,c128853_g1,c165973_g1,c82239_g1,c143899_g1,c48440_g1,c146645_g1,c91903_g1,c156496_g1,c92260_g1,c167609_g1,c152132_g1,c10553_g1,c86138_g1,c183449_g1,c147485_g1,c166435_g1,c89156_g1,c155981_g1,c75087_g1,c108224_g1,c57850_g1,c174672_g1,c129950_g1,c161181_g1,c35213_g1,c77936_g1,c113170_g2,c47996_g1,c1217…
Genetic Information Processing	Replication and repair	Fanconi anemia pathway	ko03460	74	c96634_g1,c183269_g1,c128122_g1,c155309_g1,c113670_g1,c125898_g1,c392_g1,c113538_g2,c126018_g1,c173116_g1,c165813_g1,c124277_g1,c114461_g6,c101985_g1,c89955_g1,c85909_g1,c172659_g1,c114721_g1,c165086_g1,c126149_g1,c156617_g1,c116135_g3,c124429_g1,c36354_g1,c124486_g1,c177011_g1,c113711_g1,c96003_g1,c163727_g1,c92632_g1,c73139_g1,c111832_g2,c80001_g1,c124884_g2,c124690_g1,c126858_g1,c118249_g3,c16…
Genetic Information Processing	Replication and repair	Mismatch repair	ko03430	74	c173889_g1,c125180_g1,c152143_g1,c114867_g5,c93248_g1,c126498_g1,c148013_g1,c149209_g1,c103217_g1,c108892_g1,c113769_g4,c84094_g1,c58763_g1,c149711_g1,c117985_g5,c67676_g1,c87570_g1,c57239_g1,c167447_g1,c120797_g2,c121740_g1,c113538_g3,c119337_g2,c164366_g1,c86463_g1,c136788_g1,c125941_g2,c118498_g3,c119337_g1,c107248_g1,c42062_g1,c118314_g1,c64451_g1,c27687_g1,c123643_g3,c96569_g1,c92700_g1,c108…
Organismal Systems	Nervous system	Long-term depression	ko04730	74	c13707_g1,c116258_g1,c79174_g2,c102287_g1,c57002_g1,c124545_g2,c119534_g1,c53308_g1,c155981_g1,c41131_g1,c113670_g2,c94231_g2,c169155_g1,c116349_g3,c137514_g1,c84014_g1,c179155_g1,c173349_g1,c166459_g1,c179677_g1,c106594_g1,c166977_g1,c185619_g1,c75480_g1,c32408_g1,c128320_g1,c116986_g1,c161314_g1,c128251_g1,c116349_g4,c176540_g1,c1194_g1,c98579_g1,c98958_g1,c183616_g1,c139692_g1,c137801_g1,c5148…
Organismal Systems	Immune system	Fc epsilon RI signaling pathway	ko04664	73	c111950_g1,c96615_g1,c164397_g1,c115956_g1,c99249_g2,c75480_g2,c181275_g1,c44281_g1,c68042_g1,c167328_g1,c179836_g1,c172226_g1,c124545_g6,c31976_g1,c64484_g1,c162376_g1,c112399_g1,c113319_g2,c126326_g2,c114232_g3,c122214_g3,c91070_g1,c123138_g1,c73641_g1,c166226_g1,c143504_g1,c124311_g1,c116152_g1,c99249_g1,c124545_g3,c135239_g1,c162239_g1,c183616_g1,c139692_g1,c70031_g1,c94231_g1,c125036_g1,c137…
Organismal Systems	Digestive system	Protein digestion and absorption	ko04974	72	c176347_g1,c174203_g1,c185464_g1,c154835_g1,c164246_g1,c163233_g1,c145777_g1,c109124_g2,c106119_g3,c168780_g1,c144868_g1,c173955_g1,c152064_g1,c162238_g1,c150194_g1,c148505_g1,c144982_g1,c28700_g1,c139892_g1,c171256_g1,c121122_g2,c173619_g1,c185406_g1,c152190_g1,c164098_g1,c127573_g1,c78044_g1,c118255_g1,c166662_g1,c146686_g1,c114542_g2,c183496_g1,c146435_g1,c134541_g1,c155391_g1,c164776_g1,c1467…
Genetic Information Processing	Replication and repair	Base excision repair	ko03410	70	c102891_g2,c123882_g1,c118962_g1,c113692_g1,c121527_g1,c118498_g3,c125941_g2,c107248_g1,c20831_g1,c93600_g1,c85707_g1,c104087_g1,c92700_g1,c117690_g1,c92204_g1,c119785_g2,c104339_g1,c129134_g1,c168416_g1,c118949_g2,c118456_g2,c107668_g1,c58763_g1,c124409_g1,c118949_g1,c121651_g2,c120836_g1,c87570_g1,c117683_g3,c92449_g1,c89890_g1,c144396_g1,c120720_g1,c111703_g1,c99418_g1,c89928_g1,c124093_g2,c11…
Organismal Systems	Environmental adaptation	Circadian rhythm - plant	ko04712	67	c121484_g3,c124870_g1,c123627_g1,c88160_g1,c124268_g3,c141921_g1,c91864_g1,c123297_g1,c15950_g1,c110472_g1,c4535_g1,c65537_g1,c159868_g1,c172112_g1,c157480_g1,c123605_g1,c123925_g1,c157028_g1,c131443_g1,c124268_g1,c97482_g1,c110298_g1,c123385_g1,c121688_g3,c182668_g1,c26213_g1,c85490_g1,c124893_g1,c3789_g1,c21567_g1,c124268_g2,c54956_g1,c72689_g1,c125212_g2,c164626_g1,c81735_g1,c115493_g1,c4311_g…
Organismal Systems	Immune system	Leukocyte transendothelial migration	ko04670	67	c128934_g1,c152054_g1,c90137_g5,c134134_g1,c53170_g1,c29053_g1,c35329_g1,c117516_g3,c155981_g1,c90137_g3,c170589_g1,c158666_g1,c124205_g3,c88848_g2,c176458_g1,c157189_g1,c117516_g2,c184152_g1,c151527_g1,c166887_g1,c163524_g1,c143360_g1,c20055_g1,c134785_g1,c146876_g1,c106768_g1,c86439_g1,c138444_g1,c31058_g1,c128249_g1,c56402_g1,c141820_g1,c68727_g1,c88848_g3,c90137_g1,c111950_g2,c181023_g1,c7003…
Organismal Systems	Nervous system	Retrograde endocannabinoid signaling	ko04723	67	c77936_g1,c152054_g1,c139810_g1,c166312_g1,c116258_g1,c134763_g1,c124545_g2,c107525_g1,c121784_g4,c57002_g1,c47996_g1,c75087_g1,c113670_g2,c169155_g1,c94231_g2,c41131_g1,c155981_g1,c84014_g1,c116349_g3,c75480_g1,c167609_g1,c116349_g4,c161314_g1,c128251_g1,c86138_g1,c128320_g1,c32408_g1,c128853_g1,c178522_g1,c110294_g1,c151310_g1,c1194_g1,c110617_g1,c146645_g1,c48440_g1,c148850_g1,c137446_g1,c1250…
Metabolism	Metabolism of terpenoids and polyketides	Carotenoid biosynthesis	ko00906	66	c121062_g1,c113924_g1,c121920_g1,c115004_g2,c111041_g1,c109548_g1,c109615_g1,c85206_g1,c121920_g2,c21331_g1,c14064_g1,c62809_g1,c101182_g1,c46724_g1,c121525_g1,c102539_g1,c133659_g1,c111886_g1,c28762_g1,c81981_g1,c111227_g1,c64296_g1,c135968_g1,c96781_g1,c9021_g1,c145500_g1,c121695_g1,c96105_g1,c83399_g1,c103080_g1,c8746_g1,c130344_g1,c119207_g1,c107976_g1,c97964_g1,c123993_g3,c107157_g1,c51239_g…
Organismal Systems	Environmental adaptation	Circadian entrainment	ko04713	66	c124545_g3,c124311_g1,c15770_g1,c174227_g1,c123138_g1,c146297_g1,c98639_g1,c91070_g1,c176489_g1,c167739_g1,c154659_g1,c94231_g1,c125036_g1,c137446_g1,c51485_g2,c172226_g1,c124545_g6,c81733_g1,c108153_g2,c115956_g1,c75480_g2,c68042_g1,c133519_g1,c170792_g1,c130413_g1,c98639_g2,c113319_g2,c126326_g2,c11924_g1,c176723_g1,c112399_g1,c64484_g1,c67808_g1,c86138_g2,c1297_g1,c143781_g1,c137514_g1,c116349…
Organismal Systems	Endocrine system	Prolactin signaling pathway	ko04917	65	c116349_g3,c84014_g1,c161929_g1,c94231_g2,c169155_g1,c113670_g2,c166435_g1,c160033_g1,c41131_g1,c124545_g2,c75953_g2,c57002_g1,c116258_g1,c152054_g1,c98958_g1,c811_g1,c98579_g1,c184477_g1,c1194_g1,c161314_g1,c128251_g1,c143360_g1,c176540_g1,c116349_g4,c117087_g3,c137098_g1,c151527_g1,c128320_g1,c32408_g1,c75480_g1,c75953_g1,c166459_g1,c72137_g1,c117087_g2,c124311_g1,c124545_g3,c181578_g1,c135239_…
Organismal Systems	Nervous system	Cholinergic synapse	ko04725	65	c116258_g1,c124545_g2,c57002_g1,c143454_g1,c173672_g1,c169155_g1,c94231_g2,c113670_g2,c155981_g1,c41131_g1,c183504_g1,c84014_g1,c161929_g1,c116349_g3,c75480_g1,c166459_g1,c176540_g1,c116349_g4,c143360_g1,c161314_g1,c128251_g1,c86138_g1,c32408_g1,c151527_g1,c164511_g1,c128320_g1,c128853_g1,c98579_g1,c151310_g1,c1194_g1,c137729_g1,c146645_g1,c98958_g1,c183616_g1,c137446_g1,c94231_g1,c125036_g1,c154…
Organismal Systems	Environmental adaptation	Circadian rhythm	ko04710	64	c177804_g1,c91324_g1,c101648_g2,c72631_g1,c157566_g1,c119225_g1,c74596_g1,c50494_g1,c171018_g1,c178591_g1,c85501_g1,c120191_g1,c115708_g2,c108913_g1,c55618_g2,c119189_g2,c99446_g1,c32600_g1,c14508_g1,c178346_g1,c166964_g1,c47131_g1,c143266_g1,c117350_g4,c115594_g2,c118948_g2,c125759_g2,c102780_g1,c95984_g1,c80212_g2,c8810_g1,c67640_g1,c28375_g1,c71216_g1,c159542_g1,c97643_g1,c145175_g1,c109766_g1…
Genetic Information Processing	Transcription	Basal transcription factors	ko03022	63	c164916_g1,c169939_g1,c123344_g1,c124371_g2,c119366_g1,c111009_g1,c106598_g1,c71445_g1,c89970_g1,c105112_g2,c140138_g1,c127824_g1,c113823_g1,c31487_g1,c119389_g1,c1465_g1,c100062_g1,c116191_g1,c10981_g1,c135634_g1,c100147_g1,c122704_g1,c127183_g1,c98799_g1,c122800_g2,c111452_g2,c81519_g1,c125030_g1,c166778_g1,c172105_g1,c116631_g1,c28908_g1,c102235_g1,c113492_g1,c43634_g1,c116201_g2,c113366_g1,c1…
Environmental Information Processing	Signal transduction	Two-component system	ko02020	62	c161181_g1,c164742_g1,c46171_g1,c85546_g1,c86399_g1,c142882_g1,c157295_g1,c32052_g1,c99105_g1,c162654_g1,c180780_g1,c165270_g1,c89767_g1,c70307_g2,c161321_g1,c173183_g1,c96234_g2,c57850_g1,c105089_g1,c129950_g1,c163751_g1,c117335_g5,c136220_g1,c129033_g1,c161898_g1,c136287_g1,c177439_g1,c45288_g1,c167118_g1,c136023_g1,c118704_g1,c135652_g1,c10553_g1,c32052_g2,c183449_g1,c128422_g1,c154031_g1,c375…
Environmental Information Processing	Signal transduction	TNF signaling pathway	ko04668	61	c152054_g1,c116258_g1,c172776_g1,c110551_g1,c134134_g1,c57002_g1,c176489_g1,c137446_g1,c178395_g1,c94231_g1,c124545_g2,c125036_g1,c142740_g1,c123138_g1,c41131_g1,c146060_g1,c91070_g1,c143454_g1,c169155_g1,c122102_g3,c94231_g2,c113670_g2,c133381_g1,c162239_g1,c124545_g3,c135705_g1,c124311_g1,c84014_g1,c140359_g1,c116349_g3,c112399_g1,c162376_g1,c75480_g1,c156186_g1,c31976_g1,c64484_g1,c151527_g1,c…
Metabolism	Metabolism of cofactors and vitamins	Ubiquinone and other terpenoid-quinone biosynthesis	ko00130	61	c141402_g1,c103155_g1,c95374_g1,c113818_g2,c173101_g1,c77900_g1,c124326_g3,c114789_g1,c121091_g2,c121744_g1,c142727_g1,c118951_g1,c120492_g1,c119906_g1,c144923_g1,c99346_g2,c91108_g1,c171654_g1,c75212_g1,c113121_g1,c46475_g1,c39158_g1,c113818_g1,c112394_g3,c55814_g1,c97206_g2,c107242_g1,c118354_g1,c118656_g1,c167089_g1,c153978_g1,c72376_g1,c89387_g1,c185057_g1,c95374_g2,c109370_g2,c102405_g1,c693…
Cellular Processes	Transport and catabolism	Regulation of autophagy	ko04140	60	c112182_g1,c165973_g1,c120191_g1,c168693_g1,c173665_g1,c149593_g1,c115744_g1,c119189_g2,c104920_g1,c162568_g1,c116407_g2,c118978_g1,c28089_g1,c56818_g1,c124798_g4,c126398_g2,c1405_g1,c83416_g1,c159542_g1,c96926_g1,c152132_g1,c119189_g1,c110644_g1,c41720_g1,c113363_g7,c118339_g1,c118948_g2,c109668_g1,c116812_g2,c102780_g1,c125759_g2,c51582_g1,c119118_g1,c28375_g1,c171154_g1,c46510_g1,c106183_g1,c1…
Organismal Systems	Nervous system	Serotonergic synapse	ko04726	60	c113319_g2,c126326_g2,c128251_g1,c161314_g1,c176540_g1,c116349_g4,c128320_g1,c32408_g1,c86138_g1,c64484_g1,c86138_g2,c1297_g1,c143781_g1,c75480_g1,c166459_g1,c173349_g1,c112399_g1,c81733_g1,c146645_g1,c172226_g1,c98958_g1,c124545_g6,c98579_g1,c151310_g1,c133519_g1,c96615_g1,c128853_g1,c115956_g1,c75480_g2,c68042_g1,c1194_g1,c94231_g1,c124545_g2,c125036_g1,c137446_g1,c141018_g1,c160263_g1,c167739_…
Metabolism	Energy metabolism	Sulfur metabolism	ko00920	59	c5559_g1,c111172_g2,c3660_g1,c34534_g2,c86399_g1,c166651_g1,c113480_g1,c156670_g1,c118377_g3,c113480_g2,c166978_g1,c109920_g1,c48941_g1,c120273_g1,c46171_g1,c79052_g1,c25262_g1,c92141_g1,c156934_g1,c16134_g1,c151866_g1,c60171_g1,c28067_g1,c186334_g1,c97577_g1,c89468_g1,c110053_g1,c116889_g3,c156669_g1,c70307_g2,c152657_g1,c156594_g1,c48941_g2,c89443_g1,c123693_g2,c117061_g1,c153651_g1,c48398_g1,c…
Metabolism	Glycan biosynthesis and metabolism	Various types of N-glycan biosynthesis	ko00513	59	c1700_g1,c108815_g3,c180111_g1,c112563_g1,c161118_g1,c89090_g1,c101998_g1,c103510_g1,c128837_g1,c107661_g1,c15990_g2,c132309_g1,c12306_g1,c163793_g1,c37335_g1,c121372_g1,c124001_g1,c180721_g1,c101152_g1,c106923_g1,c111564_g1,c184816_g1,c99294_g1,c142221_g1,c125422_g2,c7020_g1,c166928_g1,c118431_g1,c110056_g1,c110535_g1,c86517_g1,c95680_g1,c125089_g2,c108815_g2,c153385_g1,c15990_g1,c144117_g1,c127…
Metabolism	Lipid metabolism	Sphingolipid metabolism	ko00600	59	c133553_g1,c121666_g3,c56652_g1,c165004_g1,c89528_g2,c140426_g1,c71891_g1,c159867_g1,c97030_g1,c117646_g1,c95042_g1,c121253_g2,c99216_g2,c119999_g5,c93674_g1,c119947_g1,c116106_g1,c145962_g1,c132882_g1,c173755_g1,c8338_g1,c17553_g1,c155963_g1,c113946_g1,c125071_g1,c154557_g1,c153618_g1,c144906_g1,c112025_g2,c181634_g1,c89516_g1,c126605_g1,c176161_g1,c59688_g1,c111373_g1,c117200_g1,c112025_g1,c895…
Organismal Systems	Excretory system	Aldosterone-regulated sodium reabsorption	ko04960	56	c144982_g1,c124545_g6,c150864_g1,c174688_g1,c172226_g1,c68042_g1,c185870_g1,c1194_g1,c127573_g1,c115956_g1,c75480_g2,c44281_g1,c164397_g1,c18818_g1,c32408_g1,c128320_g1,c151527_g1,c116349_g4,c113319_g2,c161314_g1,c166662_g1,c126326_g2,c128251_g1,c143360_g1,c112399_g1,c166459_g1,c75480_g1,c145603_g1,c64484_g1,c176347_g1,c124545_g3,c124311_g1,c84014_g1,c143504_g1,c116349_g3,c123138_g1,c41131_g1,c16…
Organismal Systems	Excretory system	Collecting duct acid secretion	ko04966	53	c17067_g1,c131502_g1,c125302_g1,c119658_g1,c3186_g1,c88800_g1,c177873_g1,c127329_g1,c106010_g1,c160608_g1,c31339_g1,c124383_g2,c12628_g1,c99122_g2,c11198_g1,c86072_g1,c171658_g1,c10721_g1,c29619_g1,c163033_g1,c141861_g1,c62534_g1,c48771_g1,c162288_g1,c185148_g1,c112371_g1,c127489_g1,c175334_g1,c30717_g1,c117617_g2,c163422_g1,c115780_g1,c77917_g1,c115751_g3,c39243_g1,c156583_g1,c84137_g1,c182687_g…
Metabolism	Carbohydrate metabolism	Butanoate metabolism	ko00650	51	c117449_g1,c136287_g1,c6451_g1,c68222_g2,c156496_g1,c45288_g1,c129349_g1,c177439_g1,c43687_g1,c169377_g1,c136445_g1,c178930_g1,c131359_g1,c170023_g1,c58232_g1,c48078_g1,c88363_g1,c114278_g1,c145675_g1,c60541_g1,c120697_g1,c140019_g1,c100799_g1,c164822_g1,c76474_g1,c114384_g1,c89938_g1,c60629_g1,c100799_g2,c138354_g1,c68222_g1,c164742_g1,c138219_g1,c157298_g1,c94344_g1,c144132_g1,c121008_g1,c18107…
Metabolism	Lipid metabolism	Fatty acid elongation	ko00062	51	c114075_g1,c39812_g1,c169377_g1,c9984_g1,c47312_g1,c6451_g1,c165351_g1,c112106_g2,c114075_g2,c118587_g3,c118587_g2,c102941_g1,c46703_g1,c126714_g1,c29520_g1,c156440_g1,c100090_g1,c170023_g1,c111267_g2,c163809_g1,c141150_g1,c105990_g1,c76038_g1,c12172_g1,c145991_g1,c26622_g1,c92820_g1,c115342_g1,c185967_g1,c110107_g2,c165166_g1,c17622_g1,c9984_g2,c177380_g1,c105130_g1,c97101_g1,c119520_g1,c97681_g…
Metabolism	Metabolism of cofactors and vitamins	Pantothenate and CoA biosynthesis	ko00770	50	c15372_g1,c124590_g2,c164893_g1,c104132_g1,c121575_g2,c125740_g3,c124618_g1,c137961_g1,c102833_g1,c113107_g2,c97002_g1,c114302_g1,c149467_g1,c97467_g1,c94344_g1,c129589_g1,c15971_g1,c157298_g1,c102776_g1,c121420_g2,c139561_g1,c161947_g1,c28487_g1,c115531_g2,c111402_g1,c179001_g1,c134708_g1,c8872_g1,c158667_g1,c105759_g1,c105657_g1,c95251_g1,c178930_g1,c131359_g1,c103096_g1,c82775_g1,c124590_g3,c1…
Organismal Systems	Sensory system	Inflammatory mediator regulation of TRP channels	ko04750	50	c184382_g1,c98639_g2,c143360_g1,c120416_g3,c11924_g1,c130413_g1,c151527_g1,c148534_g1,c125522_g4,c46355_g1,c153005_g1,c125242_g1,c67808_g1,c116851_g1,c143781_g1,c58434_g1,c109058_g2,c141332_g1,c101891_g1,c108153_g2,c92914_g1,c175395_g1,c74546_g1,c170792_g1,c164397_g1,c91565_g1,c120416_g1,c147885_g1,c120416_g2,c116701_g1,c51485_g2,c139430_g1,c171336_g1,c145061_g1,c152054_g1,c158232_g1,c109058_g1,c…
Genetic Information Processing	Folding, sorting and degradation	SNARE interactions in vesicular transport	ko04130	49	c48376_g1,c109778_g1,c112893_g1,c109066_g1,c119635_g1,c153666_g1,c14732_g1,c154417_g1,c87651_g1,c89401_g1,c151778_g1,c64748_g1,c111206_g1,c99229_g1,c28279_g1,c123948_g3,c95418_g1,c156741_g1,c113423_g1,c170975_g1,c126060_g1,c111206_g2,c105338_g3,c128790_g1,c75880_g1,c125161_g1,c115080_g2,c123156_g1,c113252_g1,c113836_g1,c132725_g1,c100599_g1,c79630_g1,c155253_g1,c82991_g1,c118171_g2,c99044_g1,c842…
Metabolism	Metabolism of cofactors and vitamins	One carbon pool by folate	ko00670	49	c125869_g1,c110317_g1,c120573_g2,c172521_g1,c26812_g1,c29134_g1,c18053_g1,c115019_g1,c124438_g3,c176737_g1,c114547_g1,c124438_g1,c47969_g1,c118396_g1,c101366_g1,c177386_g1,c90064_g1,c120968_g1,c42099_g1,c30891_g1,c18198_g1,c127707_g1,c73393_g1,c124438_g4,c109819_g1,c185070_g1,c118302_g1,c65487_g1,c175382_g1,c158449_g1,c65487_g2,c183606_g1,c40379_g1,c123016_g2,c162365_g1,c20910_g1,c165867_g1,c1244…
Organismal Systems	Development	Dorso-ventral axis formation	ko04320	49	c116258_g1,c183616_g1,c35781_g1,c57002_g1,c176489_g1,c137446_g1,c94231_g1,c125036_g1,c124545_g2,c123138_g1,c41131_g1,c160033_g1,c91070_g1,c94231_g2,c159226_g1,c169155_g1,c113670_g2,c124545_g3,c124311_g1,c84014_g1,c116349_g3,c112399_g1,c175864_g1,c166459_g1,c75480_g1,c64484_g1,c170142_g1,c128320_g1,c32408_g1,c116349_g4,c113319_g2,c128251_g1,c126326_g2,c161314_g1,c68042_g1,c1194_g1,c115956_g1,c1844…
Organismal Systems	Sensory system	Olfactory transduction	ko04740	49	c92914_g1,c165856_g1,c74546_g1,c101891_g1,c48756_g1,c161468_g1,c108153_g2,c146322_g1,c161253_g1,c50250_g1,c163853_g1,c134449_g1,c170792_g1,c130413_g1,c146344_g1,c46355_g1,c29176_g1,c98639_g2,c11924_g1,c131546_g1,c159243_g1,c153764_g1,c133920_g1,c67808_g1,c128760_g1,c168218_g1,c180593_g1,c130298_g1,c15770_g1,c174227_g1,c179230_g1,c146297_g1,c171263_g1,c186086_g1,c148430_g1,c151591_g1,c127705_g1,c9…
Environmental Information Processing	Signal transduction	Notch signaling pathway	ko04330	48	c113151_g1,c173120_g1,c163765_g1,c156272_g1,c120933_g3,c120933_g4,c116381_g3,c117410_g2,c134921_g1,c135998_g1,c94216_g1,c134072_g1,c120751_g1,c106569_g1,c171613_g1,c173635_g1,c124540_g1,c80385_g1,c47942_g1,c120933_g2,c145294_g1,c178621_g1,c80284_g1,c65279_g1,c25292_g1,c182081_g1,c1950_g1,c99370_g1,c83115_g1,c175864_g1,c177980_g1,c118986_g1,c122150_g2,c7400_g1,c131874_g1,c38514_g1,c124026_g2,c1025…
Metabolism	Xenobiotics biodegradation and metabolism	Chloroalkane and chloroalkene degradation	ko00625	48	c53283_g1,c79325_g1,c133783_g1,c174334_g1,c138634_g1,c118698_g1,c185178_g1,c69478_g1,c149357_g1,c183309_g1,c179516_g1,c116254_g1,c95763_g1,c144976_g1,c27729_g1,c25001_g1,c124739_g1,c121015_g1,c176221_g1,c171092_g1,c101157_g1,c27501_g1,c174629_g1,c183805_g1,c167462_g1,c166345_g1,c118562_g1,c169510_g1,c98237_g2,c154219_g1,c76460_g1,c180782_g1,c83473_g1,c158992_g1,c119751_g1,c120815_g1,c68757_g1,c98…
Metabolism	Glycan biosynthesis and metabolism	Other glycan degradation	ko00511	47	c120308_g1,c72159_g1,c159867_g1,c121666_g3,c56652_g1,c125115_g1,c114641_g1,c119999_g5,c37289_g1,c95042_g1,c118178_g1,c106981_g1,c119640_g1,c122640_g5,c181634_g1,c89756_g1,c125115_g2,c153618_g1,c121839_g3,c171036_g1,c117200_g2,c171173_g1,c59688_g1,c104509_g1,c126605_g1,c117200_g1,c111373_g1,c121839_g1,c120308_g2,c132394_g1,c139037_g1,c66244_g1,c104098_g1,c106161_g1,c121666_g4,c140304_g1,c185600_g1…
Organismal Systems	Sensory system	Phototransduction - fly	ko04745	46	c128760_g1,c98639_g1,c179230_g1,c47409_g1,c117516_g3,c174227_g1,c90137_g2,c15770_g1,c90137_g3,c147885_g1,c35329_g1,c29053_g1,c90137_g5,c53170_g1,c166312_g1,c30155_g1,c90137_g1,c108153_g2,c88848_g3,c88848_g1,c101891_g1,c66564_g1,c88848_g4,c74546_g1,c68727_g1,c92914_g1,c128249_g1,c56402_g1,c138444_g1,c31058_g1,c170792_g1,c11553_g1,c117516_g1,c11924_g1,c98639_g2,c46355_g1,c41007_g1,c163524_g1,c13041…
Metabolism	Metabolism of other amino acids	Selenocompound metabolism	ko00450	44	c89468_g1,c149220_g1,c123546_g2,c172196_g1,c170860_g1,c22556_g1,c123662_g1,c118826_g1,c60171_g1,c108951_g1,c156670_g1,c109920_g1,c165878_g1,c122425_g1,c166942_g1,c105934_g1,c179426_g1,c5559_g1,c163185_g1,c177674_g1,c172437_g1,c119002_g1,c65758_g1,c161017_g1,c101214_g1,c18218_g1,c475_g1,c3102_g1,c135814_g1,c174498_g1,c178585_g1,c100762_g1,c183398_g1,c123265_g1,c94576_g1,c158847_g1,c110834_g1,c1178…
Environmental Information Processing	Signal transduction	MAPK signaling pathway - fly	ko04013	43	c183616_g1,c116258_g1,c137446_g1,c124545_g2,c125036_g1,c94231_g1,c57002_g1,c176489_g1,c91070_g1,c182997_g1,c113670_g2,c94231_g2,c169155_g1,c41131_g1,c123138_g1,c160033_g1,c84014_g1,c124311_g1,c116349_g3,c124545_g3,c75480_g1,c64484_g1,c112399_g1,c166459_g1,c151075_g1,c116349_g4,c128251_g1,c161314_g1,c126326_g2,c113319_g2,c32408_g1,c128320_g1,c96615_g1,c98579_g1,c1194_g1,c68042_g1,c75480_g2,c184477…
Organismal Systems	Digestive system	Carbohydrate digestion and absorption	ko04973	42	c169359_g1,c152064_g1,c31699_g1,c162238_g1,c109595_g1,c156037_g1,c168780_g1,c14267_g1,c167739_g1,c112810_g1,c174203_g1,c17050_g1,c130955_g1,c186099_g1,c109944_g1,c111177_g5,c48394_g1,c176347_g1,c2354_g1,c140728_g1,c31976_g1,c162376_g1,c96380_g1,c143360_g1,c166662_g1,c88351_g2,c151527_g1,c18818_g1,c151427_g1,c177617_g1,c164397_g1,c178057_g1,c156760_g1,c167964_g1,c127573_g1,c114975_g1,c151295_g1,c3…
Organismal Systems	Digestive system	Mineral absorption	ko04978	41	c74913_g1,c124410_g2,c181299_g1,c168780_g1,c118123_g2,c87776_g1,c152064_g1,c169359_g1,c185732_g1,c157198_g1,c104850_g1,c104762_g1,c162238_g1,c98002_g1,c126207_g4,c176347_g1,c25918_g1,c118123_g1,c174203_g1,c3353_g1,c76380_g1,c93348_g1,c130955_g1,c168325_g1,c166662_g1,c134111_g1,c125204_g3,c18818_g1,c114621_g3,c119008_g1,c119008_g2,c176736_g1,c176057_g1,c102220_g1,c126207_g1,c124410_g3,c77945_g1,c1…
Organismal Systems	Digestive system	Salivary secretion	ko04970	41	c127573_g1,c170792_g1,c144982_g1,c74546_g1,c92914_g1,c108153_g2,c101891_g1,c143781_g1,c67808_g1,c161838_g1,c46355_g1,c130413_g1,c18818_g1,c11924_g1,c148003_g1,c166662_g1,c78802_g1,c98639_g2,c174227_g1,c93136_g1,c15770_g1,c130955_g1,c174203_g1,c98639_g1,c146297_g1,c179230_g1,c176347_g1,c129833_g1,c158770_g1,c128760_g1,c137514_g1,c162238_g1,c169359_g1,c152064_g1,c51485_g2,c13053_g1,c168265_g1,c1687…
Metabolism	Amino acid metabolism	Histidine metabolism	ko00340	40	c65715_g1,c112130_g1,c123323_g1,c129382_g1,c131970_g1,c1206_g1,c139131_g1,c111729_g1,c115277_g1,c118026_g3,c116488_g1,c124739_g2,c111814_g1,c76460_g1,c173462_g1,c106773_g1,c174050_g1,c66550_g1,c80126_g1,c68757_g1,c183805_g1,c101157_g1,c174629_g1,c124739_g1,c117904_g1,c175606_g1,c117780_g1,c118562_g1,c167462_g1,c166345_g1,c69478_g1,c149357_g1,c79325_g1,c25001_g1,c63106_g1,c158203_g1,c27729_g1,c116…
Metabolism	Biosynthesis of other secondary metabolites	Tropane, piperidine and pyridine alkaloid biosynthesis	ko00960	40	c167731_g1,c57_g1,c90699_g2,c101441_g1,c88414_g1,c165769_g1,c99063_g1,c127762_g1,c99346_g2,c144923_g1,c116667_g1,c83986_g1,c59050_g1,c117290_g1,c115277_g1,c110419_g1,c140617_g1,c164844_g1,c104361_g1,c92770_g1,c136802_g1,c101358_g1,c99346_g1,c125444_g2,c103435_g1,c47391_g1,c92767_g2,c118124_g2,c158239_g1,c115809_g2,c164814_g1,c124209_g1,c57146_g1,c121712_g1,c825_g1,c163918_g1,c66449_g1,c148975_g1,…
Organismal Systems	Immune system	Cytosolic DNA-sensing pathway	ko04623	40	c166986_g1,c73847_g1,c97462_g2,c70713_g1,c129427_g1,c67803_g1,c15279_g1,c10694_g1,c112678_g1,c115826_g3,c83554_g1,c94336_g2,c107903_g1,c116843_g1,c122564_g3,c142380_g1,c125060_g2,c117678_g5,c29040_g1,c149651_g1,c122341_g1,c97600_g1,c168342_g1,c76762_g1,c148670_g1,c139818_g1,c82556_g1,c90585_g1,c58154_g1,c136622_g1,c97462_g1,c83295_g1,c127374_g1,c24062_g1,c94336_g1,c111887_g2,c95878_g1,c85965_g1,c…
Metabolism	Biosynthesis of other secondary metabolites	Flavonoid biosynthesis	ko00941	39	c4535_g1,c171665_g1,c4311_g1,c72689_g1,c116578_g2,c107316_g1,c26040_g1,c33005_g1,c109322_g1,c16631_g1,c114516_g1,c128677_g1,c89387_g1,c148907_g1,c98167_g1,c178251_g1,c47988_g1,c140338_g1,c157869_g1,c14847_g1,c178134_g1,c121091_g2,c123742_g2,c144558_g1,c120492_g1,c4769_g1,c15743_g1,c107316_g2,c172187_g1,c11467_g1,c172112_g1,c4311_g2,c186026_g1,c114516_g3,c131443_g1,c115844_g1,c93092_g1,c115844_g2,…
Metabolism	Metabolism of terpenoids and polyketides	Diterpenoid biosynthesis	ko00904	39	c31900_g1,c138899_g1,c57863_g1,c101945_g1,c20294_g1,c165405_g1,c106433_g1,c158315_g1,c95152_g1,c162507_g1,c117721_g1,c118410_g1,c143168_g1,c113178_g2,c139893_g1,c65678_g1,c121244_g1,c105623_g2,c153536_g1,c165018_g1,c116550_g1,c101392_g1,c13586_g1,c15385_g1,c79514_g1,c103492_g1,c20673_g1,c160399_g1,c80378_g1,c3076_g1,c118716_g1,c64760_g1,c164482_g1,c113178_g1,c118410_g2,c44444_g1,c79821_g1,c75250_…
Organismal Systems	Digestive system	Gastric acid secretion	ko04971	39	c171974_g1,c174227_g1,c155981_g1,c15770_g1,c130955_g1,c174203_g1,c98639_g1,c173672_g1,c146297_g1,c179230_g1,c176347_g1,c181549_g1,c128760_g1,c128934_g1,c162238_g1,c152064_g1,c51485_g2,c169359_g1,c13053_g1,c168780_g1,c147885_g1,c127573_g1,c170792_g1,c144982_g1,c74546_g1,c92914_g1,c108153_g2,c101891_g1,c67808_g1,c143781_g1,c164776_g1,c161838_g1,c46355_g1,c18818_g1,c130413_g1,c148003_g1,c11924_g1,c9…
Organismal Systems	Immune system	Complement and coagulation cascades	ko04610	39	c130988_g1,c158841_g1,c73598_g1,c127527_g1,c142139_g1,c177183_g1,c179992_g1,c129011_g1,c128280_g1,c173902_g1,c176993_g1,c172557_g1,c176988_g1,c83355_g1,c159771_g1,c129902_g1,c163748_g1,c142580_g1,c65872_g1,c10422_g1,c142237_g1,c176375_g1,c142100_g1,c141210_g1,c164905_g1,c178340_g1,c131035_g1,c167829_g1,c129935_g1,c163934_g1,c185655_g1,c161410_g1,c180042_g1,c182200_g1,c178412_g1,c151534_g1,c46520_…
Metabolism	Amino acid metabolism	Valine, leucine and isoleucine biosynthesis	ko00290	38	c120697_g1,c103096_g1,c82775_g1,c83393_g1,c147051_g1,c95251_g1,c178930_g1,c131359_g1,c100799_g2,c116536_g4,c101197_g1,c164822_g1,c100799_g1,c186012_g1,c136450_g1,c169005_g1,c137961_g1,c121575_g2,c164893_g1,c15372_g1,c174421_g1,c111594_g1,c86084_g1,c104132_g1,c109732_g1,c149467_g1,c94344_g1,c157298_g1,c122552_g1,c129589_g1,c134708_g1,c179001_g1,c158667_g1,c156463_g1,c161947_g1,c161972_g1,c115531_g…
Metabolism	Lipid metabolism	Arachidonic acid metabolism	ko00590	38	c39196_g1,c133951_g1,c161277_g1,c161431_g1,c49712_g1,c113722_g1,c64050_g2,c128362_g1,c86675_g1,c125179_g2,c142485_g1,c125179_g3,c127447_g1,c134126_g1,c131442_g1,c127411_g1,c113722_g2,c108651_g1,c66490_g1,c150977_g1,c152610_g1,c120444_g3,c45951_g1,c179129_g1,c93411_g1,c108758_g1,c120265_g1,c143688_g1,c120490_g1,c103266_g1,c51767_g1,c95064_g1,c108651_g2,c69322_g1,c93164_g1,c180306_g1,c119454_g1,c14…
Metabolism	Metabolism of terpenoids and polyketides	Sesquiterpenoid and triterpenoid biosynthesis	ko00909	36	c88446_g1,c121320_g2,c69648_g2,c183835_g1,c115188_g1,c172990_g1,c43880_g1,c126308_g3,c97436_g1,c17974_g1,c90924_g1,c173961_g1,c117521_g1,c123975_g3,c106832_g1,c124378_g2,c57502_g1,c130187_g1,c123573_g3,c30152_g1,c170247_g1,c123975_g5,c69648_g1,c17235_g1,c123401_g2,c117754_g1,c114525_g1,c141130_g1,c25556_g1,c96239_g1,c103797_g1,c143218_g1,c123599_g1,c131005_g1,c176448_g1,c90924_g2
Metabolism	Xenobiotics biodegradation and metabolism	Drug metabolism - other enzymes	ko00983	36	c166442_g1,c117011_g1,c98715_g1,c116870_g1,c30080_g1,c63286_g1,c184711_g1,c179668_g1,c138365_g1,c128626_g1,c122152_g1,c175687_g1,c51941_g1,c117735_g1,c156644_g1,c128148_g1,c152698_g1,c121985_g1,c117011_g2,c100605_g1,c102776_g1,c104214_g2,c95616_g1,c107319_g1,c132430_g1,c168158_g1,c129575_g1,c23478_g1,c46388_g1,c124618_g1,c106223_g1,c156812_g1,c48210_g1,c110008_g1,c102833_g1,c157036_g1
Environmental Information Processing	Signal transduction	Hedgehog signaling pathway	ko04340	35	c166049_g1,c95674_g1,c88257_g1,c104528_g2,c87598_g1,c75953_g2,c120508_g1,c126318_g4,c146297_g1,c105632_g2,c620_g1,c95984_g1,c181041_g1,c117087_g2,c126318_g6,c136093_g1,c75905_g1,c8810_g1,c123051_g2,c48946_g1,c142946_g1,c72137_g1,c88675_g1,c121073_g1,c75953_g1,c117087_g3,c154035_g1,c124579_g5,c101648_g2,c104528_g1,c117087_g4,c33461_g1,c148668_g1,c123909_g2,c811_g1
Environmental Information Processing	Signaling molecules and interaction	ECM-receptor interaction	ko04512	35	c177183_g1,c164246_g1,c177288_g1,c143531_g1,c181969_g1,c132768_g1,c144669_g1,c178445_g1,c180152_g1,c129651_g1,c163233_g1,c146470_g1,c144868_g1,c174241_g1,c146363_g1,c173619_g1,c50843_g1,c185406_g1,c146918_g1,c150194_g1,c139892_g1,c150371_g1,c28700_g1,c152672_g1,c164304_g1,c157091_g1,c14660_g1,c134541_g1,c129195_g1,c156912_g1,c137874_g1,c182270_g1,c136780_g1,c146686_g1,c183496_g1
Metabolism	Glycan biosynthesis and metabolism	Glycosaminoglycan degradation	ko00531	35	c147536_g1,c129321_g1,c120705_g1,c87383_g1,c65306_g1,c128148_g1,c62010_g1,c74685_g1,c81707_g1,c125033_g2,c128626_g1,c24682_g1,c139037_g1,c132394_g1,c125068_g1,c66244_g1,c119104_g1,c127202_g1,c154487_g1,c104098_g1,c40126_g1,c118664_g1,c104509_g1,c125428_g1,c59688_g1,c125428_g2,c111373_g1,c153618_g1,c111321_g3,c119999_g5,c184130_g1,c110848_g1,c64042_g1,c169330_g1,c114641_g1
Metabolism	Glycan biosynthesis and metabolism	Glycosylphosphatidylinositol(GPI)-anchor biosynthesis	ko00563	35	c123362_g1,c125358_g2,c110884_g1,c143187_g1,c161564_g1,c124188_g1,c92802_g1,c115446_g2,c124397_g1,c152321_g1,c94716_g1,c122022_g1,c123593_g5,c133585_g1,c172890_g1,c119348_g1,c115446_g3,c102671_g2,c119586_g1,c104320_g2,c119061_g1,c120599_g2,c119586_g2,c109986_g1,c122749_g2,c123800_g1,c135277_g1,c170466_g1,c133452_g1,c133901_g1,c124648_g3,c11009_g1,c114450_g3,c103538_g1,c169285_g1
Metabolism	Lipid metabolism	Cutin, suberine and wax biosynthesis	ko00073	35	c99318_g1,c119195_g6,c2402_g1,c117737_g1,c109224_g2,c104557_g2,c138839_g1,c84108_g1,c169576_g1,c31358_g1,c109578_g1,c103695_g1,c121302_g1,c119195_g5,c92123_g1,c123322_g2,c107139_g1,c104557_g1,c2228_g1,c96591_g1,c109021_g1,c59516_g1,c157122_g1,c125119_g1,c167242_g1,c15817_g1,c115287_g1,c137454_g1,c147361_g1,c123866_g1,c92268_g1,c130640_g1,c75283_g1,c115287_g2,c109021_g2
Metabolism	Lipid metabolism	Linoleic acid metabolism	ko00591	35	c95064_g1,c101996_g1,c14143_g1,c177508_g1,c12106_g1,c94688_g1,c122857_g2,c115457_g1,c119966_g2,c147203_g1,c77991_g1,c111258_g1,c142360_g1,c116714_g3,c119966_g3,c80572_g1,c67841_g1,c111258_g2,c77576_g1,c156548_g1,c125179_g3,c155922_g1,c106386_g4,c125179_g2,c167941_g1,c63707_g1,c182187_g1,c106386_g1,c119966_g1,c101996_g2,c131442_g1,c172827_g1,c114539_g1,c116714_g1,c64051_g1
Organismal Systems	Excretory system	Proximal tubule bicarbonate reclamation	ko04964	35	c157585_g1,c144982_g1,c171703_g1,c134526_g1,c175217_g1,c127573_g1,c18818_g1,c140402_g1,c166662_g1,c152395_g1,c118260_g3,c112452_g1,c109761_g1,c176825_g1,c110461_g1,c178133_g1,c102421_g1,c176347_g1,c130955_g1,c161234_g1,c174203_g1,c92590_g1,c181265_g1,c114331_g1,c168780_g1,c159817_g1,c162238_g1,c156361_g1,c67936_g1,c186359_g1,c164987_g1,c123351_g3,c169359_g1,c137186_g1,c152064_g1
Environmental Information Processing	Signal transduction	Jak-STAT signaling pathway	ko04630	34	c161884_g1,c171613_g1,c160033_g1,c106569_g1,c134921_g1,c158300_g1,c161929_g1,c181578_g1,c156573_g1,c129864_g1,c87165_g2,c116381_g3,c153642_g1,c105645_g1,c122126_g1,c164397_g1,c184477_g1,c137560_g1,c124026_g1,c175261_g1,c122150_g2,c148518_g1,c102573_g1,c127625_g1,c124026_g2,c31976_g1,c1950_g1,c162376_g1,c162116_g1,c143360_g1,c166098_g1,c124540_g1,c173635_g1,c151527_g1
Metabolism	Biosynthesis of other secondary metabolites	Isoquinoline alkaloid biosynthesis	ko00950	34	c110419_g1,c140617_g1,c117290_g1,c124087_g2,c99346_g2,c144923_g1,c99063_g1,c127762_g1,c2426_g1,c88414_g1,c165769_g1,c101441_g1,c90699_g2,c166031_g1,c57_g1,c87053_g1,c102405_g1,c127479_g1,c66449_g1,c148975_g1,c121712_g1,c183940_g1,c115809_g2,c124209_g1,c164814_g1,c158239_g1,c92767_g2,c103435_g1,c179609_g1,c11921_g1,c99346_g1,c125444_g2,c104361_g1,c136802_g1
Metabolism	Metabolism of cofactors and vitamins	Thiamine metabolism	ko00730	34	c110525_g1,c108712_g1,c142649_g1,c106186_g2,c47981_g1,c110607_g1,c156516_g1,c100326_g1,c161446_g1,c120602_g1,c119259_g2,c113446_g1,c115532_g1,c69196_g1,c55989_g1,c7177_g1,c42415_g1,c157499_g1,c176866_g1,c83169_g1,c91575_g1,c1327_g1,c38254_g1,c151406_g1,c72485_g1,c182241_g1,c24397_g1,c20251_g1,c93550_g1,c122439_g1,c151219_g1,c69896_g1,c115293_g1,c106186_g1
Organismal Systems	Immune system	RIG-I-like receptor signaling pathway	ko04622	34	c170480_g1,c129427_g1,c183078_g1,c140356_g1,c75996_g1,c115479_g1,c104460_g1,c70527_g1,c121420_g3,c147986_g1,c88827_g1,c107307_g2,c150445_g1,c107307_g1,c144815_g1,c116407_g2,c118978_g1,c124545_g1,c144817_g1,c168693_g1,c4978_g1,c154662_g1,c152054_g1,c64584_g1,c173859_g1,c101773_g1,c159622_g1,c161447_g1,c112294_g3,c164385_g1,c170630_g1,c139320_g1,c139776_g1,c168938_g1
Metabolism	Metabolism of cofactors and vitamins	Nicotinate and nicotinamide metabolism	ko00760	33	c7091_g1,c123236_g1,c116282_g2,c184833_g1,c63234_g1,c126140_g1,c129886_g1,c124125_g2,c124125_g1,c137513_g1,c122763_g5,c168767_g1,c125759_g4,c118899_g3,c118783_g3,c88006_g1,c130214_g1,c23434_g1,c120024_g2,c148488_g1,c126350_g1,c109963_g1,c12382_g1,c138554_g1,c105759_g1,c7091_g2,c8872_g1,c108253_g1,c124477_g1,c97007_g1,c183411_g1,c132160_g1,c112977_g1
Metabolism	Metabolism of terpenoids and polyketides	Zeatin biosynthesis	ko00908	32	c50111_g1,c121216_g1,c92563_g1,c117496_g3,c49372_g1,c70205_g1,c74778_g1,c73714_g1,c72965_g1,c161754_g1,c93301_g1,c106097_g1,c117496_g1,c125668_g1,c124202_g2,c28442_g1,c32833_g1,c118480_g1,c110611_g1,c110611_g2,c167209_g1,c98840_g1,c153758_g1,c178936_g1,c117496_g2,c168854_g1,c125096_g1,c82892_g1,c11949_g1,c120460_g1,c28442_g2,c124202_g1
Metabolism	Energy metabolism	Photosynthesis - antenna proteins	ko00196	31	c105410_g1,c96417_g1,c152023_g1,c108405_g2,c125678_g1,c117274_g2,c117274_g1,c49247_g1,c86166_g1,c118953_g1,c104990_g1,c70380_g1,c155456_g1,c176744_g1,c85695_g1,c92127_g1,c122833_g1,c163283_g1,c125678_g4,c135360_g1,c175577_g1,c130121_g1,c167661_g1,c129221_g1,c180077_g1,c174052_g1,c104990_g2,c97838_g1,c180382_g1,c72819_g1,c143095_g1
Metabolism	Lipid metabolism	Steroid hormone biosynthesis	ko00140	31	c30080_g1,c39812_g1,c127877_g1,c168158_g1,c26622_g1,c174681_g1,c114075_g1,c145968_g1,c43481_g1,c132031_g1,c167574_g1,c165166_g1,c86675_g1,c146740_g1,c166442_g1,c163548_g1,c158950_g1,c46703_g1,c114075_g2,c121561_g1,c179549_g1,c93027_g1,c162355_g1,c185870_g1,c179373_g1,c77991_g1,c32097_g1,c138299_g1,c23478_g1,c138365_g1,c96430_g1
Metabolism	Metabolism of terpenoids and polyketides	Limonene and pinene degradation	ko00903	31	c118562_g1,c44608_g1,c129382_g1,c63796_g1,c124739_g2,c166345_g1,c167462_g1,c1206_g1,c101157_g1,c174629_g1,c123323_g1,c112130_g1,c65715_g1,c183805_g1,c124739_g1,c165204_g1,c68757_g1,c27729_g1,c121751_g5,c147338_g1,c88133_g1,c25001_g1,c179516_g1,c116254_g1,c180216_g1,c81524_g1,c76460_g1,c91819_g1,c149357_g1,c69478_g1,c79325_g1
Metabolism	Overview	Degradation of aromatic compounds	ko01220	31	c95763_g1,c119751_g1,c180782_g1,c83473_g1,c183309_g1,c158992_g1,c120815_g1,c120492_g1,c144976_g1,c98237_g2,c53283_g1,c169510_g1,c146109_g1,c121091_g2,c138634_g1,c154219_g1,c174334_g1,c185178_g1,c118698_g1,c14847_g1,c118405_g1,c97956_g1,c161488_g1,c117778_g5,c121015_g1,c176221_g1,c185432_g1,c89387_g1,c98237_g1,c171092_g1,c27501_g1
Organismal Systems	Digestive system	Fat digestion and absorption	ko04975	30	c118208_g2,c121712_g1,c71093_g1,c31667_g1,c17553_g1,c162895_g1,c114779_g1,c158239_g1,c161546_g1,c173614_g1,c159266_g1,c66449_g1,c117662_g2,c118208_g4,c160008_g1,c133553_g1,c135296_g1,c153150_g1,c57_g1,c146267_g1,c148282_g1,c118208_g3,c135422_g1,c822_g1,c157472_g1,c131442_g1,c175091_g1,c103435_g1,c103985_g1,c157838_g1
Metabolism	Biosynthesis of other secondary metabolites	Streptomycin biosynthesis	ko00521	28	c183773_g1,c109595_g1,c97712_g1,c133080_g1,c102712_g2,c122486_g5,c96380_g1,c25870_g1,c125336_g3,c136754_g1,c124845_g2,c124845_g1,c164610_g1,c118268_g1,c183287_g1,c25757_g1,c48394_g1,c108465_g1,c139698_g1,c69797_g1,c39225_g1,c108204_g1,c114975_g1,c167964_g1,c178057_g1,c31665_g1,c177617_g1,c112810_g1
Metabolism	Biosynthesis of other secondary metabolites	Stilbenoid, diarylheptanoid and gingerol biosynthesis	ko00945	26	c89387_g1,c165204_g1,c11467_g1,c114516_g1,c157869_g1,c14847_g1,c63796_g1,c44608_g1,c93092_g1,c178251_g1,c114516_g3,c98167_g1,c91819_g1,c171665_g1,c121091_g2,c81524_g1,c180216_g1,c172187_g1,c107316_g2,c88133_g1,c147338_g1,c116578_g2,c121751_g5,c26040_g1,c107316_g1,c120492_g1
Metabolism	Metabolism of cofactors and vitamins	Folate biosynthesis	ko00790	26	c101479_g1,c114556_g1,c101479_g2,c26280_g1,c126501_g1,c107667_g1,c23362_g1,c95907_g1,c168258_g1,c114959_g1,c150982_g1,c117640_g1,c125348_g1,c181111_g1,c124032_g2,c103055_g1,c120968_g1,c142882_g1,c81692_g1,c120164_g1,c155749_g1,c118704_g1,c20910_g1,c135652_g1,c124182_g1,c129611_g1
Metabolism	Metabolism of cofactors and vitamins	Vitamin B6 metabolism	ko00750	26	c110678_g1,c116266_g2,c122859_g1,c99705_g2,c120013_g4,c83157_g1,c99705_g1,c123029_g1,c122859_g3,c122859_g2,c114766_g1,c161722_g1,c100866_g1,c183634_g1,c87022_g1,c78465_g2,c39930_g2,c89689_g1,c68210_g1,c89543_g1,c183411_g1,c87022_g2,c37218_g1,c173309_g1,c4595_g1,c41015_g1
Metabolism	Metabolism of other amino acids	Taurine and hypotaurine metabolism	ko00430	26	c89156_g1,c94326_g1,c145675_g1,c39196_g1,c109274_g2,c162055_g1,c100773_g1,c45951_g1,c108224_g1,c65731_g1,c113940_g1,c68222_g1,c128362_g1,c68222_g2,c156496_g1,c138219_g1,c51767_g1,c127447_g1,c119454_g1,c73712_g1,c144132_g1,c140736_g1,c127411_g1,c106153_g1,c26326_g1,c18049_g1
Cellular Processes	Cell growth and death	Cell cycle - Caulobacter	ko04112	25	c147658_g1,c174747_g1,c112593_g1,c113713_g1,c129811_g1,c109970_g2,c171489_g1,c20042_g1,c105143_g1,c125378_g2,c109970_g1,c113070_g1,c114211_g1,c82691_g1,c128422_g1,c113896_g2,c81711_g1,c7198_g1,c120623_g1,c110558_g1,c7138_g1,c144356_g1,c117097_g2,c120850_g2,c109095_g1
Metabolism	Xenobiotics biodegradation and metabolism	Naphthalene degradation	ko00626	25	c185178_g1,c118698_g1,c138634_g1,c174334_g1,c154219_g1,c169510_g1,c53283_g1,c98237_g2,c120815_g1,c144976_g1,c158992_g1,c83473_g1,c183309_g1,c180782_g1,c119751_g1,c95763_g1,c27501_g1,c171092_g1,c98237_g1,c185432_g1,c176221_g1,c121015_g1,c117778_g5,c97956_g1,c118405_g1
Organismal Systems	Endocrine system	Insulin secretion	ko04911	25	c168780_g1,c164511_g1,c167739_g1,c18818_g1,c127821_g1,c166662_g1,c153666_g1,c135275_g1,c71642_g1,c162238_g1,c169359_g1,c51485_g2,c152064_g1,c176347_g1,c144982_g1,c115627_g1,c127573_g1,c97151_g1,c130955_g1,c143454_g1,c152826_g1,c146060_g1,c174203_g1,c146297_g1,c172472_g1
Metabolism	Amino acid metabolism	Lysine biosynthesis	ko00300	24	c116911_g1,c125929_g1,c106773_g1,c116678_g1,c136802_g1,c93090_g1,c111744_g3,c142611_g1,c85238_g1,c130513_g1,c155409_g1,c121661_g1,c91659_g1,c65157_g1,c137124_g1,c100304_g1,c155974_g1,c175606_g1,c115483_g1,c122496_g4,c122351_g2,c77938_g1,c38454_g1,c105428_g1
Metabolism	Xenobiotics biodegradation and metabolism	Aminobenzoate degradation	ko00627	24	c135652_g1,c118704_g1,c91819_g1,c81524_g1,c96928_g1,c86126_g1,c6451_g1,c147338_g1,c88133_g1,c121751_g5,c180216_g1,c88395_g1,c142882_g1,c169377_g1,c167113_g1,c114863_g2,c177245_g1,c165204_g1,c46215_g1,c44608_g1,c63796_g1,c185066_g1,c175383_g1,c82913_g1
Genetic Information Processing	Folding, sorting and degradation	Sulfur relay system	ko04122	23	c101479_g2,c107682_g1,c114556_g1,c115293_g1,c101479_g1,c156934_g1,c182241_g1,c117640_g1,c119162_g2,c24397_g1,c108383_g1,c100326_g1,c116360_g1,c123069_g1,c81692_g1,c118217_g3,c113480_g1,c3660_g1,c151406_g1,c181111_g1,c113480_g2,c98568_g1,c166892_g1
Organismal Systems	Sensory system	Phototransduction	ko04744	23	c130413_g1,c46355_g1,c86138_g1,c147885_g1,c98639_g2,c11924_g1,c162230_g1,c67808_g1,c86138_g2,c1297_g1,c92914_g1,c74546_g1,c101891_g1,c128760_g1,c81733_g1,c108153_g2,c15770_g1,c174227_g1,c179230_g1,c128853_g1,c170792_g1,c98639_g1,c156571_g1
Metabolism	Xenobiotics biodegradation and metabolism	Benzoate degradation	ko00362	22	c140019_g1,c76474_g1,c175347_g1,c112326_g1,c177245_g1,c114278_g1,c46215_g1,c169377_g1,c145991_g1,c89767_g1,c118718_g1,c166715_g1,c155303_g1,c185967_g1,c164742_g1,c136287_g1,c6451_g1,c45288_g1,c170942_g1,c132763_g1,c110811_g1,c177439_g1
Environmental Information Processing	Signaling molecules and interaction	Neuroactive ligand-receptor interaction	ko04080	21	c171253_g1,c137550_g1,c107180_g1,c145636_g1,c126343_g2,c132863_g1,c142513_g1,c172270_g1,c152225_g1,c126343_g1,c73202_g1,c181406_g1,c137120_g1,c131620_g1,c185891_g1,c165930_g1,c63893_g1,c183504_g1,c10357_g1,c148505_g1,c12068_g1
Environmental Information Processing	Membrane transport	Bacterial secretion system	ko03070	20	c167549_g1,c96235_g1,c141125_g1,c125909_g3,c169897_g1,c121239_g1,c110209_g1,c114072_g1,c140161_g1,c113908_g1,c166265_g1,c139968_g1,c103619_g1,c95379_g1,c175853_g1,c66172_g1,c29324_g1,c118706_g1,c113869_g1,c118344_g1
Metabolism	Glycan biosynthesis and metabolism	Glycosphingolipid biosynthesis - globo series	ko00603	18	c132394_g1,c139037_g1,c93743_g1,c66244_g1,c21852_g1,c104098_g1,c133309_g1,c112025_g1,c110315_g2,c104509_g1,c114641_g1,c122147_g1,c154552_g1,c87383_g1,c129321_g1,c112025_g2,c119864_g1,c24682_g1
Metabolism	Metabolism of cofactors and vitamins	Biotin metabolism	ko00780	18	c114828_g4,c120812_g1,c61437_g1,c96158_g1,c104737_g1,c127347_g1,c19949_g1,c41846_g1,c90119_g1,c169908_g1,c113455_g1,c155288_g1,c74257_g1,c115273_g1,c94838_g1,c101320_g1,c88227_g1,c101935_g1
Metabolism	Metabolism of cofactors and vitamins	Riboflavin metabolism	ko00740	18	c86368_g2,c148652_g1,c108146_g1,c8872_g1,c116102_g2,c186228_g1,c105759_g1,c119464_g1,c1953_g1,c95874_g1,c116102_g1,c88395_g1,c122622_g3,c106462_g1,c97176_g1,c125363_g1,c112973_g1,c127718_g1
Environmental Information Processing	Signaling molecules and interaction	Cell adhesion molecules (CAMs)	ko04514	17	c165977_g1,c163356_g1,c183162_g1,c9697_g1,c126212_g2,c142044_g1,c157199_g1,c182626_g1,c174181_g1,c155138_g1,c173404_g1,c131645_g1,c177536_g1,c126212_g1,c175484_g1,c134134_g1,c150358_g1
Metabolism	Glycan biosynthesis and metabolism	Glycosphingolipid biosynthesis - ganglio series	ko00604	17	c104098_g1,c177142_g1,c66244_g1,c119999_g5,c139037_g1,c132394_g1,c114641_g1,c111373_g1,c59688_g1,c104509_g1,c62010_g1,c153618_g1,c87383_g1,c129321_g1,c154552_g1,c24682_g1,c146187_g1
Metabolism	Metabolism of terpenoids and polyketides	Biosynthesis of ansamycins	ko01051	17	c153510_g1,c155846_g1,c149965_g1,c157226_g1,c101129_g1,c79709_g2,c170494_g1,c154126_g1,c177598_g1,c132544_g1,c137291_g1,c26677_g1,c9029_g1,c131580_g1,c48046_g1,c79709_g1,c112847_g1
Metabolism	Metabolism of terpenoids and polyketides	Brassinosteroid biosynthesis	ko00905	17	c43916_g1,c112730_g1,c24240_g1,c19518_g1,c112256_g1,c154713_g1,c70371_g1,c172737_g1,c80217_g1,c124436_g2,c100485_g1,c114587_g1,c60423_g1,c121496_g1,c130439_g1,c106108_g2,c74727_g1
Metabolism	Lipid metabolism	Synthesis and degradation of ketone bodies	ko00072	16	c121008_g1,c89767_g1,c171789_g1,c165939_g1,c164742_g1,c117449_g1,c136287_g1,c45288_g1,c129349_g1,c177439_g1,c140019_g1,c76474_g1,c114384_g1,c138354_g1,c33342_g1,c132550_g1
Metabolism	Metabolism of other amino acids	Phosphonate and phosphinate metabolism	ko00440	16	c125905_g1,c164555_g1,c30205_g1,c134573_g1,c149504_g1,c118514_g1,c79584_g1,c169622_g1,c137829_g1,c107162_g1,c118565_g1,c162801_g1,c82666_g1,c100667_g1,c145405_g1,c93130_g1
Organismal Systems	Digestive system	Vitamin digestion and absorption	ko04977	15	c183732_g1,c172823_g1,c131670_g1,c79897_g1,c35215_g1,c27486_g1,c159266_g1,c80618_g1,c135422_g1,c20065_g1,c146551_g1,c162895_g1,c134176_g1,c186114_g1,c160008_g1
Organismal Systems	Endocrine system	Ovarian Steroidogenesis	ko04913	15	c160008_g1,c138299_g1,c142177_g1,c51485_g2,c96430_g1,c146297_g1,c86675_g1,c179373_g1,c167574_g1,c93027_g1,c174681_g1,c112984_g2,c127877_g1,c158950_g1,c175648_g1
Environmental Information Processing	Signaling molecules and interaction	Cytokine-cytokine receptor interaction	ko04060	14	c183817_g1,c150296_g1,c145788_g1,c135376_g1,c145502_g1,c142740_g1,c156500_g1,c181850_g1,c172492_g1,c142229_g1,c130505_g1,c175261_g1,c185245_g1,c162116_g1
Metabolism	Metabolism of terpenoids and polyketides	Monoterpenoid biosynthesis	ko00902	14	c37648_g1,c121433_g2,c72418_g1,c119427_g2,c121433_g1,c61335_g2,c81356_g1,c154006_g1,c48264_g2,c100721_g1,c121433_g3,c101016_g1,c114953_g3,c125560_g3
Metabolism	Carbohydrate metabolism	C5-Branched dibasic acid metabolism	ko00660	13	c15372_g1,c94344_g1,c157298_g1,c111594_g1,c86084_g1,c131359_g1,c109732_g1,c178930_g1,c120697_g1,c147051_g1,c164822_g1,c100799_g1,c100799_g2
Metabolism	Glycan biosynthesis and metabolism	Other types of O-glycan biosynthesis	ko00514	13	c114628_g1,c155417_g1,c184146_g1,c130321_g1,c139771_g1,c153317_g1,c45072_g1,c163029_g1,c96866_g1,c124236_g2,c180721_g1,c168012_g1,c132553_g1
Metabolism	Metabolism of terpenoids and polyketides	Tetracycline biosynthesis	ko00253	13	c96447_g1,c99072_g1,c36054_g1,c102450_g1,c116424_g2,c102450_g2,c120765_g1,c116424_g1,c41392_g1,c120212_g1,c125042_g2,c78908_g1,c120809_g3
Environmental Information Processing	Signal transduction	MAPK signaling pathway - yeast	ko04011	12	c80485_g1,c159871_g1,c136011_g1,c20055_g1,c151584_g1,c180027_g1,c152054_g1,c134785_g1,c115751_g1,c170589_g1,c114221_g2,c123154_g1
Metabolism	Lipid metabolism	Primary bile acid biosynthesis	ko00120	12	c172529_g1,c173056_g1,c179549_g1,c180004_g1,c134182_g1,c184106_g1,c147434_g1,c150797_g1,c25650_g1,c134191_g1,c183151_g1,c132031_g1
Genetic Information Processing	Replication and repair	Non-homologous end-joining	ko03450	11	c113671_g3,c112298_g1,c116213_g2,c168416_g1,c92449_g2,c128087_g1,c92449_g1,c85707_g1,c118720_g1,c112640_g1,c115449_g2
Metabolism	Biosynthesis of other secondary metabolites	Butirosin and neomycin biosynthesis	ko00524	11	c39225_g1,c48394_g1,c108465_g1,c25757_g1,c109595_g1,c178057_g1,c177617_g1,c112810_g1,c96380_g1,c114975_g1,c167964_g1
Metabolism	Biosynthesis of other secondary metabolites	Flavone and flavonol biosynthesis	ko00944	11	c128623_g1,c128626_g1,c115824_g2,c162440_g1,c24076_g1,c159974_g1,c104307_g1,c115824_g1,c128148_g1,c109322_g1,c140338_g1
Metabolism	Xenobiotics biodegradation and metabolism	Bisphenol degradation	ko00363	11	c165204_g1,c91819_g1,c81524_g1,c163918_g1,c180216_g1,c63796_g1,c88133_g1,c44608_g1,c147338_g1,c164844_g1,c121751_g5
Metabolism	Xenobiotics biodegradation and metabolism	Polycyclic aromatic hydrocarbon degradation	ko00624	11	c91819_g1,c81524_g1,c165204_g1,c101861_g1,c147338_g1,c44608_g1,c88133_g1,c63796_g1,c121751_g5,c35622_g1,c180216_g1
Metabolism	Xenobiotics biodegradation and metabolism	Styrene degradation	ko00643	11	c167113_g1,c80507_g1,c89751_g1,c87077_g1,c147308_g1,c170537_g1,c10141_g1,c55891_g1,c90489_g1,c185066_g1,c97232_g1
Organismal Systems	Environmental adaptation	Circadian rhythm - fly	ko04711	11	c117087_g4,c33461_g1,c124579_g5,c811_g1,c75953_g2,c101648_g2,c117087_g2,c117087_g3,c75953_g1,c72137_g1,c88675_g1
Metabolism	Metabolism of other amino acids	D-Glutamine and D-glutamate metabolism	ko00471	10	c112452_g1,c161234_g1,c123351_g3,c176825_g1,c109761_g1,c110461_g1,c92590_g1,c181265_g1,c157585_g1,c159817_g1
Metabolism	Biosynthesis of other secondary metabolites	Novobiocin biosynthesis	ko00401	9	c99346_g1,c104361_g1,c136802_g1,c99346_g2,c144923_g1,c102405_g1,c148975_g1,c115277_g1,c47391_g1
Metabolism	Glycan biosynthesis and metabolism	Glycosaminoglycan biosynthesis - heparan sulfate / heparin	ko00534	9	c177669_g1,c124288_g1,c26363_g1,c125106_g5,c109802_g1,c166659_g1,c70674_g1,c57057_g1,c129313_g1
Metabolism	Metabolism of cofactors and vitamins	Lipoic acid metabolism	ko00785	9	c134857_g1,c105860_g1,c167729_g1,c36172_g1,c122454_g1,c123211_g1,c110188_g1,c158027_g1,c118844_g1
Organismal Systems	Sensory system	Taste transduction	ko04742	9	c81733_g1,c86138_g1,c146297_g1,c181036_g1,c128853_g1,c51485_g2,c1297_g1,c86138_g2,c168045_g1
Metabolism	Glycan biosynthesis and metabolism	Lipopolysaccharide biosynthesis	ko00540	8	c91992_g1,c120736_g2,c115769_g2,c110005_g1,c117539_g1,c137468_g1,c115769_g1,c104900_g2
Metabolism	Metabolism of terpenoids and polyketides	Geraniol degradation	ko00281	7	c114384_g1,c121008_g1,c136341_g1,c166225_g1,c170023_g1,c165939_g1,c129349_g1
Metabolism	Biosynthesis of other secondary metabolites	Aflatoxin biosynthesis	ko00254	6	c66641_g1,c159789_g1,c120526_g1,c108491_g1,c176705_g1,c144221_g1
Metabolism	Biosynthesis of other secondary metabolites	Caffeine metabolism	ko00232	6	c46388_g1,c93367_g1,c132430_g1,c51941_g1,c117735_g1,c77991_g1
Metabolism	Xenobiotics biodegradation and metabolism	Caprolactam degradation	ko00930	6	c46215_g1,c169377_g1,c146109_g1,c6451_g1,c177245_g1,c170023_g1
Organismal Systems	Endocrine system	Renin-angiotensin system	ko04614	6	c168276_g1,c119719_g1,c175256_g1,c149942_g1,c184700_g1,c152172_g1
Metabolism	Biosynthesis of other secondary metabolites	Betalain biosynthesis	ko00965	5	c146740_g1,c357_g1,c88480_g1,c174895_g1,c114231_g1
Metabolism	Glycan biosynthesis and metabolism	Glycosaminoglycan biosynthesis - chondroitin sulfate / dermatan sulfate	ko00532	5	c26363_g1,c146830_g1,c109802_g1,c149349_g1,c152314_g1
Metabolism	Glycan biosynthesis and metabolism	Mucin type O-glycan biosynthesis	ko00512	5	c134933_g1,c135687_g1,c146277_g1,c154552_g1,c128929_g1
Organismal Systems	Immune system	Hematopoietic cell lineage	ko04640	5	c185655_g1,c174181_g1,c129651_g1,c183817_g1,c26516_g1
Metabolism	Glycan biosynthesis and metabolism	Glycosaminoglycan biosynthesis - keratan sulfate	ko00533	4	c154552_g1,c127829_g1,c180721_g1,c144117_g1
Metabolism	Xenobiotics biodegradation and metabolism	Chlorocyclohexane and chlorobenzene degradation	ko00361	4	c133783_g1,c101861_g1,c35622_g1,c74097_g1
Metabolism	Biosynthesis of other secondary metabolites	Anthocyanin biosynthesis	ko00942	3	c152316_g1,c120858_g2,c152773_g1
Metabolism	Biosynthesis of other secondary metabolites	Glucosinolate biosynthesis	ko00966	3	c140514_g1,c183898_g1,c123160_g1
Metabolism	Biosynthesis of other secondary metabolites	Isoflavonoid biosynthesis	ko00943	3	c20945_g1,c23566_g1,c154761_g1
Metabolism	Glycan biosynthesis and metabolism	Peptidoglycan biosynthesis	ko00550	3	c115223_g2,c116463_g1,c120850_g2
Metabolism	Metabolism of terpenoids and polyketides	Polyketide sugar unit biosynthesis	ko00523	3	c145812_g1,c105129_g2,c127129_g1
Organismal Systems	Immune system	Intestinal immune network for IgA production	ko04672	3	c163356_g1,c26516_g1,c9697_g1
Metabolism	Biosynthesis of other secondary metabolites	Indole alkaloid biosynthesis	ko00901	2	c82031_g1,c94777_g1
Metabolism	Glycan biosynthesis and metabolism	Glycosphingolipid biosynthesis - lacto and neolacto series	ko00601	2	c159357_g1,c180721_g1
Metabolism	Metabolism of terpenoids and polyketides	Insect hormone biosynthesis	ko00981	2	c168636_g1,c168036_g1
Metabolism	Xenobiotics biodegradation and metabolism	1,1,1-Trichloro-2,2-bis(4-chlorophenyl)ethane (DDT) degradation	ko00351	2	c35622_g1,c101861_g1
Metabolism	Biosynthesis of other secondary metabolites	Penicillin and cephalosporin biosynthesis	ko00311	1	c164052_g1
Metabolism	Metabolism of terpenoids and polyketides	Biosynthesis of siderophore group nonribosomal peptides	ko01053	1	c116306_g4
Metabolism	Xenobiotics biodegradation and metabolism	Fluorobenzoate degradation	ko00364	1	c74097_g1
Metabolism	Xenobiotics biodegradation and metabolism	Toluene degradation	ko00623	1	c74097_g1
