# Supplementary material for: Molecular mechanism of seed dormancy release induced by fluridone compared with cod stratification in Notopterygium incisum
Source: BMC Plant Biol. 2018 Jun 11;18:116. doi: 10.1186/s12870-018-1333-2 (PMC5996521; doi:10.1186/s12870-018-1333-2)
Supplement: Supplementary file 10 — Table S3. The gene expression information of genes involved in ABA, GA, and SL biosynthesis and their expression under FL and CS treatments in N. incisum seeds. (XLSX 11 kb) [file 12870_2018_1333_MOESM10_ESM.xlsx]

## Sheet: Sheet1
Gene name	Expression level (FL vs Con, n = 3)	Expression level (FL vs Con, n = 3)	P.value (FL vs PD)	P.value (CS vs PD)	Fold change (FL vs Con)	Fold change (CS vs Con)
AAO3	0.47 ± 0.07	0.96 ± 0.09	0	0.92	2.1	-
ABA2	1.53 ± 0.42	1.02 ± 0.14	0.13	0.85	-	-
ABA3	0.68 ± 0.09	0.78 ± 0.06	0.22	0.19	-	-
ABF3	0.41 ± 0.06	0.59 ± 0.06	0	0	2.4	1.7
ABF4	0.36 ± 0.03	0.89 ± 0.15	0	0.69	2.8	-
ABI5	0.53 ± 0.1	0.47 ± 0.08	0.01	0	1.9	2.1
CCD8	17 ± 0.66	2.1 ± 0.23	0	0	17	2.1
CYP707A1	10.16 ± 0.67	0.98 ± 0.08	0	0.94	10.2	-
CYP707A2	2.67 ± 0.89	0.49 ± 0.12	0.18	0.18	-	-
CYP707A4	7.19 ± 2.9	0.77 ± 0.13	0.02	0.91	7.2	-
CYP707A7	4.01 ± 0.17	0.88 ± 0.3	0	0.91	4	-
CYP711A1	5.15 ± 0.03	1.76 ± 0.03	0	0	5.2	1.8
CYP97A3	1.31 ± 0.19	1.56 ± 0.56	0.52	0.49	-	-
CYP97C1	0.62 ± 0.02	0.84 ± 0.01	0.07	0.37	-	-
D27	2.89 ± 0.18	1.44 ± 0.23	0	0.01	2.9	1.4
DAD2	5.78 ± 0.16	1.99 ± 0.3	0	0	5.8	2
DPBF3	0.45 ± 0.03	0.69 ± 0.01	0	0.09	2.2	-
GA20OX1	10.56 ± 0.62	6.16 ± 0.1	0	0	10.6	6.2
GA20OX5	7.95 ± 0.87	2.19 ± 0.12	0	0.03	7.9	2.2
GA2OX1	61.72 ± 3.78	1 ± 0.11	0	1	61.7	-
GA2OX2	30.52 ± 0.99	2.24 ± 2.15	0	0.43	30.5	-
GA2OX8	6.72 ± 0.48	11.21 ± 0.22	0	0	6.7	11.2
GA3OX1	0.22 ± 0.01	3.65 ± 0.04	0	0	4.5	3.6
GAI	0.1 ± 0.01	0.73 ± 0.02	0	0	10.5	1.4
GASA14	3.81 ± 0.15	1.04 ± 0.06	0	0.6	3.8	-
GASA6	0.74 ± 0.03	1.56 ± 0.04	0	0	1.3	1.6
GASA9	1.44 ± 0.19	0.66 ± 0.13	0.21	0.31	-	-
GID1B	3.18 ± 0.39	1.21 ± 0.09	0	0.31	3.2	-
GID1C	0.78 ± 0.06	0.54 ± 0.18	0.08	0	-	1.9
LUT5	0.27 ± 0.02	0.96 ± 0.03	0	0.07	3.7	-
LYCe	0.89 ± 0.01	1.76 ± 0.15	0.78	0.33	-	-
MAX2	0.91 ± 0.05	0.81 ± 0.02	0.05	0	1.1	1.2
NCED1	7.25 ± 0.74	1.54 ± 0.16	0	0.81	7.2	-
NCED3	7.45 ± 0.92	1.58 ± 0.19	0	0.05	7.5	-
PDS	0.83 ± 0	0.89 ± 0.02	0.61	0.96	-	-
PYL5	0.11 ± 0.05	0.42 ± 0.15	0	0	8.9	2.4
SnRK2	0.41 ± 0.08	1.09 ± 0.2	0	0.55	2.5	-
VDE	0.17 ± 0.02	1.35 ± 0.06	0	0.02	5.9	1.4
ZEP	0.26 ± 0.04	0.62 ± 0.01	0	0	3.8	1.6
